# Supplementary material for: A TFEB–TGFβ axis systemically regulates diapause, stem cell resilience and protects against a senescence-like state
Source: Nat Aging. 2025 Jun 30;5(7):1340–57. doi: 10.1038/s43587-025-00911-4 (PMC12270908; doi:10.1038/s43587-025-00911-4)
Supplement: Supplementary file 2 — Table 1. Hallmarks of cellular senescence. Table 2. Experimental data and statistics. Table 3. Overview of gene ontology biological processes (GOTERM_BP_DIRECT). Table 4. C. elegans SenMayo gene-set orthologs. [file 43587_2025_911_MOESM2_ESM.xlsx]

## Sheet: Supplementary Table 1
Supplementary Table 1. Hallmarks of cellular senescence.
Hallmarks of cellular senescence	hlh-30 ARD & refeeding
Non reversible cell-cycle arrest	✓
Activation of cell-cycle inhibitors p21 (CDKN1a/CIP1) and p16 (CDKN2a/INK4) and others	nd
Accumulation of DNA damage (persistent DNA damage response (DDR), DNA damage foci)	✓
Senescence-associated heterochromatic foci (SAHF)	nd
Altered cell morphology	✓
Increased lysosomal mass & activity / Senescence-associated β-galactosidase (SA-β-gal) activity	✓
Altered metabolism	✓
Mitochondrial dysfunction	✓
Increased reactive oxygen species (ROS)	✓
Reduced Lamin B1 in nuclear membrane	nd
Apoptosis exclusion	nd
Senescence-associated secretory phenotype (SASP)	✓
SenMayo gene set enrichment (42)	✓
Chronic inflammation	✓
Altered NOTCH signaling	✓
Autophagy dysfunction	(16)
Dysregulated unfolded protein response	✓
✓ shown in this publication, nd = not determined
Selected hallmarks of senescence adapted from (20) if not stated otherwise.

## Sheet: Supplementary Table 2
Supplementary Table 2. Experimental data and statistics.
ARD lifespan experiment	Genotype	Condition	Mean life span [days]	Median life span [days]	Max ilfe span [days]	p value	Dead worms/total	Figure
	N2	ARD	57.53	56	94		426/579	1A, 2C
	hlh-30(tm1978)		5.03	4	10	0	240/296
	daf-1(m40)		80.69	69	189	0	279/557
	hlh-30(tm1978) daf-1(m40)		23.76	24	30	N2 0; hlh-30 0	442/473
	N2	ARD	57.95	60	93		765/830
	hlh-30(tm1978)		6.73	6	10	0	513/528
	daf-1(m40)		92.91	90	177	0	389/471
	hlh-30(tm1978) daf-1(m40)		24.21	22	50	N2 0; hlh-30 0	626/640
	N2	ARD	58.56	49	82		143
	hlh-30(tm1978)		7.77	8	13	0	466
	daf-1(m40)		67.58	68	143	0	106
	hlh-30(tm1978) daf-1(m40)		29.87	30	53	N2 0; hlh-30 0	380
	N2	ARD	55.36	49	76		372
	hlh-30(tm1978)		5.18	6	10	0	309
	daf-1(m40)		60.23	79	130	0	214
	hlh-30(tm1978) daf-1(m40)		24.08	24	38	N2 0; hlh-30 0	804
	N2	ARD	57.23	55	103		155
	hlh-30(tm1978)		5.75	6	10	0	160
	daf-1(m40)		63.08	64	134	0	109
	hlh-30(tm1978) daf-1(m40)		19.35	18	32	N2 0; hlh-30 0	191
Experiment	Genotype	Condition	Mean	SD	p value	Number of worms	Figure
Number of progeny per worm	N2	Refeeding after 48h ARD	130.1	43.75	< 0.0001	50	1B
	hlh-30(tm1978)		0.94	5.608		50
	N2	Refeeding after 48h ARD	172.6	45.45	< 0.0001	50
	hlh-30(tm1978)		1.22	5.441		50
Nucleolar area [µm2]	N2	96h ARD	3.03	0.7052	vs hlh-30: 0.0015	40	1C, 4F
	hlh-30(tm1978)	96h ARD	3.779	1.028	vs hlh-30 daf-1: <0.0001	40
	hlh-30(tm1978) daf-1(m40)	96h ARD	2.721	0.5827	vs N2: 0.1943	40
	N2	96h ARD	3.233	0.9123	vs hlh-30: 0.0107	40
	hlh-30(tm1978)	96h ARD	3.787	0.8076	vs hlh-30 daf-1: 0.0026	40
	hlh-30(tm1978) daf-1(m40)	96h ARD	3.147	0.7946	vs N2: 0.8917	40
	N2	96h ARD	3.483	0.6298	vs hlh-30: 0.0007	40
	hlh-30(tm1978)	96h ARD	4.224	1.084	vs hlh-30 daf-1: <0.0001	40
	hlh-30(tm1978) daf-1(m40)	96h ARD	3.157	0.8548	vs N2: 0.2294	40
Phospho-Histone H3 positive GSCs	N2	48h ARD	0.25	0.5774	vs ARD cond: >0.99 vs refeeding: < 0.0001	16	1D, 4G
	N2	24h refeeding after 48h ARD	4.071	2.464	vs hlh-30 ref: <0.0001	14
	N2	48h ARD	0	0	vs ARD cond: >0.99 vs refeeding: < 0.0001	15
	N2	24h refeeding after 48h ARD	5.133	3.357	vs hlh-30 ref: <0.0001	15
	N2	48h ARD	0	0	vs ARD cond: >0.99 vs refeeding: < 0.0001	15
	N2	24h refeeding after 48h ARD	5	2.726	vs hlh-30 ref: <0.0001	15
	hlh-30(tm1978)	48h ARD	0	0	vs ARD cond: >0.99 vs refeeding: < 0.0001	15
	hlh-30(tm1978)	24h refeeding after 48h ARD	0	0	vs hlh-30 daf-1 <0.0025	10
	hlh-30(tm1978)	48h ARD	0	0	vs ARD cond: >0.99 vs refeeding: < 0.0001	15
	hlh-30(tm1978)	24h refeeding after 48h ARD	0	0	vs hlh-30 daf-1 <0.0001	15
	hlh-30(tm1978)	48h ARD	0.06667	0.2582	vs ARD cond: >0.99 vs Refeeding: < 0.0001	15
	hlh-30(tm1978)	24h refeeding after 48h ARD	0	0	vs hlh-30;daf-1 <0.0001	15
	hlh-30(tm1978) daf-1(m40)	48h ARD	0	0	vs ARD cond: >0.99 vs Refeeding: < 0.0001	15
	hlh-30(tm1978) daf-1(m40)	24h refeeding after 48h ARD	2.143	1.994	vs N2 ref: 0.0030	14
	hlh-30(tm1978) daf-1(m40)	48h ARD	0	0	vs ARD cond: >0.99 vs Refeeding: < 0.0001	15
	hlh-30(tm1978) daf-1(m40)	24h refeeding after 48h ARD	3.067	1.944	vs N2 ref: 0.0075	15
	hlh-30(tm1978) daf-1(m40)	48h ARD	0	0	vs ARD cond: >0.99 vs Refeeding: < 0.0001	15
	hlh-30(tm1978) daf-1(m40)	24h refeeding after 48h ARD	3.6	2.063	vs N2 ref: 0.0781	15
RAD-51 foci	N2	24h refeeding after 48h ARD	0.2143	0.682	vs hlh-30: <0.0001	42	1E, 4H
Pooled data of N=3	hlh-30(tm1978)	24h refeeding after 48h ARD	4.66	4.584	vs hlh-30 daf-1: <0.0001	48
	hlh-30(tm1978) daf-1(m40)	24h refeeding after 48h ARD	0.02222	0.1491	vs N2: 0.9431	45
Mitochondrial Sphericity	N2	48h ARD	0.257467	0.0566944	vs all other groups: <0.0001	30	1F, Extended Data Fig. 1E
Pooled data of N=2	hlh-30(tm1978)	48h ARD	0.155733	0.033821	vs N2 refeeding: <0.0001	30
	N2	48h refeeding after 48h ARD	0.0762333	0.0571735	vs hlh-30 ref: 0.0614	30
	hlh-30(tm1978)	48h refeeding after 48h ARD	0.108433	0.046201	vs hlh-30 ARD: 0.0018	30
CM-H2TMRos intesity	N2	48h ARD	746.5	369.2	vs hlh-30: <0.0001	63	1G, Extended Data Fig. 4F
Pooled data of N=3	hlh-30(tm1978)		1273	1278	vs hlh-30 daf-1 <0.0001	61
	hlh-30(tm1978) daf-1(m40)		687.2	301.1	vs N2 >0.9999	60
SA-β-Gal intensity normalized to N2	N2	48h ARD	-4.5e-09	1	vs hlh-30: <0.0001	20	1H, Extended Data Fig. 4C
	hlh-30(tm1978)	48h ARD	9.028	2.523	vs hlh-30 daf-1: <0.0001	20
	hlh-30(tm1978) daf-1(m40)	48h ARD	0.3123	1.307	vs N2: 0.8330	21
	N2	48h ARD	-4e-09	1	vs hlh-30: <0.0001	20
	hlh-30(tm1978)	48h ARD	3.753	0.9654	vs hlh-30 daf-1: <0.0001	20
	hlh-30(tm1978) daf-1(m40)	48h ARD	-0.1221	0.5864	vs N2: 0.8975	20
	N2	48h ARD	-4.5e-09	1	vs hlh-30: <0.0001	20
	hlh-30(tm1978)	48h ARD	10.62	1.224	vs hlh-30 daf-1: <0.0001	20
	hlh-30(tm1978) daf-1(m40)	48h ARD	3.893	1.786	vs N2: <0.0001	20
Pumps per 30s	N2	48h ARD	11.25	14.16	vs hlh-30: 0.0293	20	1I, Extended Data Fig. 4D
	hlh-30(tm1978)	48h ARD	0.35	0.9333	vs hlh-30 daf-1: <0.0001	20
	hlh-30(tm1978) daf-1(m40)	48h ARD	28.8	17.75	vs N2: 0.0003	20
	N2	48h ARD	44.6	21.4	vs hlh-30: <0.0001	20
	hlh-30(tm1978)	48h ARD	3.35	4.682	vs hlh-30 daf-1: <0.0001	20
	hlh-30(tm1978) daf-1(m40)	48h ARD	47.4	25.15	vs N2: 0.8902	20
	N2	48h ARD	29	11.74	vs hlh-30: 0.0008	20
	hlh-30(tm1978)	48h ARD	8.8	12.63	vs hlh-30 daf-1: <0.0001	20
	hlh-30(tm1978) daf-1(m40)	48h ARD	68.2	22.85	vs N2: <0.0001	20
Body bends per 30s	N2	48h ARD	59.7	18.72	vs hlh-30: <0.0001	20	1J, Extended Data Fig. 4E
	hlh-30(tm1978)	48h ARD	1.5	1.263	vs hlh-30 daf-1: <0.0001	20
	hlh-30(tm1978) daf-1(m40)	48h ARD	22.05	18.63	vs N2: 0.0001	20
	N2	48h ARD	45.4	19.27	vs hlh-30: <0.0001	20
	hlh-30(tm1978)	48h ARD	1.15	1.387	vs hlh-30 daf-1: <0.0001	20
	hlh-30(tm1978) daf-1(m40)	48h ARD	18.35	9.098	vs N2: 0.0001	20
	N2	48h ARD	48.6	13.98	vs hlh-30: <0.0001	20
	hlh-30(tm1978)	48h ARD	1.8	2.308	vs hlh-30 daf-1: <0.0001	20
	hlh-30(tm1978) daf-1(m40)	48h ARD	35.3	20.84	vs N2: 0.0148	20
Experiment	Genotype	Percent mean recovery	SD percent recovery	No of experiments	Mann-Whitney test P value	Figure
Precent reproductive adults,	N2	89	10	17		1K
refeedind after 10 days ARD	him-5(e1490)	95	7	10
	unc-51(e369)	96	4	3	vs. N2: ns
	atg-13(bp414)	90	15	4	vs. N2: ns
	epg-8(bp251);him-5(e1490)	47	28	4	vs. him-5: 0.0028
	atg-9(bp564);him-5(e1490)	80	12	4	vs. him-5: ns
	him-5(e1490);atg-2(bp576)	73	16	5	vs. him-5: 0.0029
	atg-7(bp411)	96	4	5	vs. N2: ns
	atg-5(bp546)	94	3	3	vs. N2: ns
	K06A1.5(ok3224)	81	21	4	vs. N2: ns
	lgg-2(tm5755)	80	16	4	vs. N2: ns
	atg-3(bp412);him-5(e1490)	84	18	3	vs. him-5: ns
	vps-18(syb773)	96	4	3	vs. N2: ns
	vha-2(ok619)	100	0	3	vs. N2: ns
	vha-3(ok1501)	88	5	3	vs. N2: ns
	vha-12(ok821)	84	3	3	vs. N2: ns
ns - not significant
		Ad libitum			Refeeding after 10 days ARD
Experiment	Genotype	Precent mean brood size change compared to controls	SD of percent mean brood size change	No Experiments	Precent mean brood size change compared to controls	SD of percent mean brood size change	No Experiments	Mann-Whitney test AL / refeeding p value	Figure
Percent brood size change compared to N2 or him-5(e1490) controls.	unc-51(e369)	46	6	3	74	26	3	ns	Extended Data Fig. 1H
	atg-13(bp414)	80	24	4	123	54	4	ns
	epg-8(bp251);him-5(e1490)	97	12	4	28	26	4	0.0286
Ad libitum bacteria or refeeding after 10 days of ARD.	atg-9(bp564);him-5(e1490)	127	17	4	94	53	4	ns
	him-5(e1490);atg-2(bp576)	80	28	6	104	26	5	ns
	atg-7(bp411)	36	8	3	53	13	5	ns
	atg-5(bp546)	53	9	3	61	7	3	ns
	K06A1.5(ok3224)	68	17	4	66	31	4	ns
	lgg-2(tm5755)	97	17	4	80	23	4	ns
	atg-3(bp412);him-5(e1490)	94	23	3	90	9	3	ns
	vps-18(syb773)	112	5	3	90	9	3	ns
	vha-2(ok619)	80	7	3	72	10	3	ns
	vha-3(ok1501)	82	14	3	65	15	3	ns
	vha-12(ok821)	85	12	3	53	10	3	ns
ns - not significant
fig. S1
Experiment	Genotype	Condition	Mean	SD	p value	Number of worms	Figure
M-phase cells per progenitor zone	N2	4d ARD	3.533	2.27	<0.0001	30	Extended Data Fig.1A
	N2	40d ARD	1.486	1.693		37
% worms negative for Phospho-Histone H3 staining	N2	4d ARD	3.333	4.714	0.33	30	Extended Data Fig.1B
Pooled data of N=2	N2	40d ARD	33.79	10.07		37
Nucleolar area [µm2]	N2	4d ARD	4.061	0.9099	<0.0001	50	Extended Data Fig. 1C
	N2	40d ARD	5.401	1.232		50
	N2	4d ARD	3.631	0.7666	<0.0001	50
	N2	40d ARD	5.239	1.604		50
	N2	4d ARD	3.608	0.8616	<0.0001	50
	N2	40d ARD	4.874	1.01		50
SA-β-Gal intensity	N2	Ad libitum day 1 adults	1	0.536	vs hlh-30 > 0.9999	61	Extended Data Fig. 1G
	hlh-30(tm1978)		0.9228	0.5062	vs bgal-2 RNAi 0.0003	60
	N2 on bgal-2 RNAi		1.727	0.8394	vs bgal-2 RNAi 0.0026	19
Experiment	Genotype	Condition	Mean	SD/SEM	p value	Number of worms	Figure
Worm length [µm]	N2	96h ARD	632	7.155	vs hlh-30: <0.0001	34	2D, Extended Data Fig. 2E
	hlh-30(tm1978)	96h ARD	366.3	10.69	vs hlh-30 daf-1: <0.0001	30
	hlh-30(tm1978) daf-1(m40)	96h ARD	648.2	8.279		32
	hlh-30(tm1978);daf-2(e1370)	96h ARD	640.7	19.98	vs hlh-30: <0.0001	28
	N2	96h ARD	592.3	7.114	vs hlh-30: <0.0001	25
	hlh-30(tm1978)	96h ARD	401.8	10.64	vs hlh-30 daf-1: <0.0001	25
	hlh-30(tm1978) daf-1(m40)	96h ARD	541.2	11.3		25
	hlh-30(tm1978);daf-2(e1370)	96h ARD	704.6	9.735	vs hlh-30: <0.0001	24
	N2	96h ARD	587	6.942	vs hlh-30: <0.0001	25
	hlh-30(tm1978)	96h ARD	359.1	8.482	vs hlh-30 daf-1: <0.0001	25
	hlh-30(tm1978) daf-1(m40)	96h ARD	623.8	8.387		25
	hlh-30(tm1978);daf-2(e1370)	96h ARD	610.9	12.68	vs hlh-30: <0.0001	30
Percent reproductive adults,	N2	Refeeding after 10d of ARD	93.8	2.914	vs hlh-30: <0.0001	50	2E
refeedind after 10 days ARD	N2	Refeeding after 10d of ARD	90		vs hlh-30 daf-1: 0.5710	50
	N2	Refeeding after 10d of ARD	100		hlh-30;daf-2: 0.0003	50
	hlh-30(tm1978)	Refeeding after 10d of ARD	0	0		50
	hlh-30(tm1978)	Refeeding after 10d of ARD	0			50
	hlh-30(tm1978)	Refeeding after 10d of ARD	0			50
	hlh-30(tm1978) daf-1(m40)	Refeeding after 10d of ARD	69.4	4.801	vs hlh-30;daf-2: 0.0018	50
	hlh-30(tm1978) daf-1(m40)	Refeeding after 10d of ARD	84		vs hlh-30: <0.0001	50
	hlh-30(tm1978) daf-1(m40)	Refeeding after 10d of ARD	98			50
	hlh-30(tm1978) daf-1(m40)	Refeeding after 10d of ARD	88			50
	hlh-30(tm1978) daf-1(m40)	Refeeding after 10d of ARD	91.8			50
	hlh-30(tm1978);daf-2(e1370)	Refeeding after 10d of ARD	58	2.667	vs hlh-30: <0.0001	50
	hlh-30(tm1978);daf-2(e1370)	Refeeding after 10d of ARD	58			50
	hlh-30(tm1978);daf-2(e1370)	Refeeding after 10d of ARD	66			50
ARD lifespan experiment	Genotype	Condition	Mean life span [days]	Median life span [days]	Max ilfe span [days]	p value	Dead worms/total worms	Figure
Triple mutants	N2	ARD	73.27	75	88		147	2G
	hlh-30(tm1978)		7.03	8	10		242
	hlh-30(tm1978) daf-1(m40)		25.46	24	45		628
	hlh-30(tm1978) daf-1(m40);daf-3(e1376)		6.12	6	10	N2 0, hlh-30 0	323
	hlh-30(tm1978) daf-1(m40);daf-5(e1386)		5.82	6	10	N2 0, hlh-30 0	264
	hlh-30(tm1978) daf-1(m40);daf-16(mgDf50)		8.46	8	10	N2 0; hlh-30 0	298
	N2	ARD	57.8	56	88		203
	hlh-30(tm1978)		6.08	6	10		322
	hlh-30(tm1978) daf-1(m40)		23.78	24	36		833
	hlh-30(tm1978) daf-1(m40);daf-3(e1376)		5.9	6	9	N2 0, hlh-30 0.0014	182
	hlh-30(tm1978) daf-1(m40);daf-5(e1386)		5.81	6	6	N2 0, hlh-30 0	248
	hlh-30(tm1978) daf-1(m40);daf-16(mgDf50)		7.32	8	10	N2 0; hlh-30 0	372
	N2	ARD	59.04	43	78		465
	hlh-30(tm1978)		5.82	6	8		90
	hlh-30(tm1978) daf-1(m40)		25.19	28	40		703
	hlh-30(tm1978) daf-1(m40);daf-3(e1376)		6.06	6	10	N2 0, hlh-30 0.0429	297
	hlh-30(tm1978) daf-1(m40);daf-5(e1386)		5.87	6	9	N2 0, hlh-30 0.6701	231
	hlh-30(tm1978) daf-1(m40);daf-16(mgDf50)		8.65	8	10	N2 0; hlh-30 0	235
Lifespan experiment	Genotype	Condition	Mean life span [days]	Median life span [days]	Max life span [days]	p value	Dead worms/total worms	Figure
TGFβ signaling	N2	ARD	57.53	56	94		426/579	Extended Data Fig. 2D
	hlh-30(tm1978)		5.03	4	10	0	240/296
	daf-7(e1372)		73.19	66	181	0	176/296
	hlh-30(tm1978);daf-7(e1372)		17.17	18	22	N2 0; hlh-30 0	300/344
	N2	ARD	55.59	53	90		679/848
	hlh-30(tm1978)		6.41	6	10	0	414/453
	daf-7(e1372)		84.46	77	190	0	275/351
	hlh-30(tm1978);daf-7(e1372)		20.78	19	29	N2 0; hlh-30 0	566/637
	N2	ARD	58.46	49	82		143
	hlh-30(tm1978)		7.77	8	13	0	466
	daf-7(e1372)		63.82	61	136	0	258
	hlh-30(tm1978);daf-7(e1372)		23.02	22	34	N2 0; hlh-30 0	176
	N2	ARD	55.36	49	76		372
	hlh-30(tm1978)		5.18	6	10	0	309
	daf-7(e1372)		64.12	60	128	0	324
	hlh-30(tm1978);daf-7(e1372)		18.41	20	24	N2 0; hlh-30 0	270
	N2	ARD	57.23	55	103		155
	hlh-30(tm1978)		5.75	6	10	0	160
	daf-7(e1372)		62.73	59	127	0	477
	hlh-30(tm1978);daf-7(e1372)		18.18	20	26	N2 0; hlh-30 0	216
	hlh-30(tm1978)	ARD	8.07	9	9		306
	hlh-30(tm1978);daf-3(syb2718)		18.5	17	30	0	467
	hlh-30(tm1978)	ARD	7.28	7	14		558
	hlh-30(tm1978);daf-3(syb2718)		22.52	23	32	0	391
	hlh-30(tm1978)	ARD	8.05	7	12		251	2H
	hlh-30(tm1978);daf-3(syb2718)		17.7	17	35	0	177
Insulin/IGF signaling	N2	ARD	57.73	53	95		389/471	Extended Data Fig. 2A
	hlh-30(tm1978)		nd	nd	nd	nd	nd
	daf-2(e1370)		143.27	147	231	0	415/505
	hlh-30(tm1978);daf-2(e1370)		37.44	41	46	0	61/68
	N2	ARD	57.53	56	94		426/579	Extended Data Fig. 2B
	hlh-30(tm1978)		5.03	4	10	0	240/296
	daf-2(e1368)		81.53	87	143	0	424/691
	hlh-30(tm1978);daf-2(e1368)		9.38	10	14	N2 0; hlh-30 0	562/658
	N2	ARD	57.6	52	97		864/978
	hlh-30(tm1978)		5.27	6	10	0	514/531
	daf-2(e1368)		74.02	73	175	0	506/714
	hlh-30(tm1978);daf-2(e1368)		16.85	16	28	N2 0; hlh-30 0	946/999
	N2	ARD	57.95	60	93		765/830
	hlh-30(tm1978)		6.73	6	10	0	513/528
	daf-2(e1368)		80.34	71	153	0	610/735
	hlh-30(tm1978);daf-2(e1368)		10.67	10	15	N2 0; hlh-30 0	477/509
	N2	ARD	58.56	49	82		143
	hlh-30(tm1978)		7.77	8	13	0	466
	daf-2(e1368)		63.13	60	113	0	118
	hlh-30(tm1978);daf-2(e1368)		27.55	27	40	N2 0; hlh-30 0	90
	N2	ARD	55.36	49	76		372
	hlh-30(tm1978)		5.18	6	10	0	309
	daf-2(e1368)		62.13	61	116	0	239
	hlh-30(tm1978);daf-2(e1368)		8.94	8	12	N2 0; hlh-30 0	207
	N2	ARD	57.23	55	103		155
	hlh-30(tm1978)		5.75	6	10	0	160
	daf-2(e1368)		106,4	108	122	0	121
	hlh-30(tm1978);daf-2(e1368)		9.81	10	16	N2 0; hlh-30 0
	N2	ARD	59.8	40	87		220/305	Extended Data Fig. 2C
	hlh-30(tm1978)		5.81	5	11	0	420/447
	pdk-1(sa680)		168.72	147	283	N2 0; hlh-30 0	0.678112
	hlh-30(tm1978);pdk-1(sa680)		40.51	40	75	N2 0; hlh-30 0	263/282
	N2	ARD	57.73	53	95		389/471
	pdk-1(sa680)		122.85	113	196	0	188/209
	hlh-30(tm1978);pdk-1(sa680)		40.28	41	53	0	161/172
	N2	ARD	56.91	53	84		124
	hlh-30(tm1978)		4.94	4	8	0	414
	pdk-1(sa680)		85.49	80	125	0	183
	hlh-30(tm1978);pdk-1(sa680)		32.42	33	68	N2 0; hlh-30 0	212
	N2	ARD	62.12	65	81		74
	hlh-30(tm1978)		5.16	5	11	0	427
	pdk-1(sa680)		83.24	81	121	0	104
	hlh-30(tm1978);pdk-1(sa680)		19.65	20	54	N2 0; hlh-30 0	109
	N2	ARD	57.23	55	103		155
	hlh-30(tm1978)		7.71	8	13	0	586
	pdk-1(sa680)		98.61	105	115	0	52
	hlh-30(tm1978);pdk-1(sa680)		31.35	32	48	N2 0; hlh-30 0	151
cGMP signaling	hlh-30(tm1978)	ARD	8.92	8	15		168
	hlh-30(tm1978);tax-4(p678)		17.7	18	20	0	64
	hlh-30(tm1978)	ARD	5.5	5	9		143
	hlh-30(tm1978);tax-4(p678)		19.03	19	33	0	101
Bile-acid-like steroid signaling	hlh-30(tm1978) daf-1(m40)	ARD	21.98	nd	27		941	Extended Data Fig. 2I
	hlh-30(tm1978) daf-1(m40);daf-12(rh61rh411)		24.06	nd	38	0	1132
	hlh-30(tm1978) daf-1(m40)	ARD	22.83	nd	40		1064
	hlh-30(tm1978) daf-1(m40);daf-12(rh61rh411)		25.79	nd	43	0	1042
	hlh-30(tm1978) daf-1(m40)	ARD	25.18	nd	40		524
	hlh-30(tm1978) daf-1(m40);daf-12(rh61rh411)		28.25	nd	40	0	502
nd - not determined
Experiment	Genotype	Condition	Mean	SD	Number of worms	p value		Figure
Number of progeny per worm	N2	Refeeding after 10d of ARD	45.28	34.11	50	vs all other conditions: <0.0001		Extended Data Fig. 2G
	hlh-30	Refeeding after 10d of ARD	0	0	50	vs hlh-30;daf-3(syb2718): 0.0003
	hlh-30;daf-3(syb2718)	Refeeding after 10d of ARD	14.78	10.49	50	vs hlh-30 daf-1;daf-3(e1376): 0.0003
	hlh-30 daf-1;daf-3(e1376)	Refeeding after 10d of ARD	0	0	50
	N2	Refeeding after 10d of ARD	40.84	30.92	50	vs all other conditions: <0.0001
	hlh-30	Refeeding after 10d of ARD	0	0	50	vs hlh-30;daf-3(syb2718): 0.037
	hlh-30;daf-3(syb2718)	Refeeding after 10d of ARD	9.2	12.41	50	vs hlh-30 daf-1;daf-3(e1376): 0.037
	hlh-30 daf-1;daf-3(e1376)	Refeeding after 10d of ARD	0	0	50
	N2	Refeeding after 10d of ARD	70.02	40.25	50	vs all other conditions: <0.0001
	hlh-30	Refeeding after 10d of ARD	0	0	50	vs hlh-30;daf-3(syb2718): 0.006
	hlh-30;daf-3(syb2718)	Refeeding after 10d of ARD	17.24	16.55	50	vs hlh-30 daf-1;daf-3(e1376): 0.006
	hlh-30 daf-1;daf-3(e1376)	Refeeding after 10d of ARD	0	0	50
Experiment	Genotype	Condition	Mean	SEM	Number of worms	p value	Figure
Percent dauer	N2	REF post 10d ARD	0	2.914	50	vs daf-3(syb2718): <0.0001	Extended Data Fig. 2H
	N2	REF post 10d ARD	0		50
	N2	REF post 10d ARD	0		50
	daf-3(syb2718)	REF post 10d ARD	74	0	50	vs dpy-1/+;daf-3(syb2718)/+: <0.0001
	daf-3(syb2718)	REF post 10d ARD	71		50
	daf-3(syb2718)	REF post 10d ARD	69		50
	dpy-1/+;daf-3(syb2718)/+	REF post 10d ARD	45	4.163	50	vs N2: <0.0001
	dpy-1/+;daf-3(syb2718)/+	REF post 10d ARD	48		50
	dpy-1/+;daf-3(syb2718)/+	REF post 10d ARD	41		50
Experiment	Genotype	Condition	Mean	SD	p value	Number of worms	Figure
HLH-30 nuclear loclisation	hlh-30::mNG	2h ARD	1.0957	0.0322	2h_ARD vs 48h_ARD: 0.6657	23	3A, Extended Data Fig. 3A
		2h ARD	1.1936	0.03406	2h_ARD vs every refeeding condtion: <0.0001	20
		2h ARD	1.13	0.01779		20
	hlh-30::mNG	48h ARD	1.1546	0.02069	48_ARD vs every refeeding condtion: <0.0001	20
		48h ARD	1.19	0.01464		20
		48h ARD	1.17	0.01042		20
	hlh-30::mNG	1h refeeding after 48h of ARD	0.9578	0.005933	1h ref vs 4h ref: 0.9987	20
		1h refeeding after 48h of ARD	0.9796	0.006982	1h ref vs 6h ref: >0.9999	20
		1h refeeding after 48h of ARD	0.96	0.004313	1h ref vs 24h ref: 0.9996	20
	hlh-30::mNG	4h refeeding after 48h of ARD	0.9988	0.01434	4h ref vs 6h ref: 0.9904	20
		4h refeeding after 48h of ARD	0.9724	0.01165	4h ref vs 24h ref: >0.9999	20
		4h refeeding after 48h of ARD	0.95	0.004557		20
	hlh-30::mNG	6h refeeding after 48h of ARD	0.9673	0.009281	6h ref vs 24h ref: >0.9950	21
		6h refeeding after 48h of ARD	0.9671	0.008749		20
		6h refeeding after 48h of ARD	0.95	0.006141		20
	hlh-30::mNG	24h refeeding after 48h of ARD	0.9826	0.006738		20
		24h refeeding after 48h of ARD	0.9837	0.01772		19
		24h refeeding after 48h of ARD	0.95	0.008429		20
daf-7::GFP ASI	N2	96h ARD	3192.48	855.7	<0.0001	26	3B, 3C
	hlh-30(tm1978)	96h ARD	4697.66	1089	<0.0001	24
	N2	96h ARD	2699.92	1420	0.017	20
	hlh-30(tm1978)	96h ARD	3849.48	1608	0.017	25
	N2	96h ARD	2582.38	750.8	<0.0001	26
	hlh-30(tm1978)	96h ARD	4328.3	1399	<0.0001	27
	N2	48h refeeding after 48h of ARD	8185.88	1724	<0.0001	16
	hlh-30(tm1978)	48h refeeding after 48h of ARD	3359.35	1440	<0.0001	16
	N2	48h refeeding after 48h of ARD	8374.49	1871	<0.0001	15
	hlh-30(tm1978)	48h refeeding after 48h of ARD	2243.93	1263	<0.0001	15
	N2	48h refeeding after 48h of ARD	10805.4	2213	<0.0001	15
	hlh-30(tm1978)	48h refeeding after 48h of ARD	5394.36	2457	<0.0001	18
daf-1::GFP whole body fluorescence	N2	48h ARD	43.25	SEM means: 40.46	N2 ARD means vs N2 refeeding means: >0.0001	140	3D
	hlh-30(tm1978)	48h ARD	35.65	SEM means: 37.99	hlh-30 ARD means vs hlh-30 refeeding means: >0.0095	103
	N2	48h refeeding after 48h of ARD	147.8			41
	hlh-30(tm1978)	48h refeeding after 48h of ARD	9.852			152
	N2	48h ARD	35.25			114
	hlh-30(tm1978)	48h ARD	27.03			189
	N2	48 h refeeding after 48h of ARD	132.9	SEM from means: 144	N2 refeeding means vs hlh-30 refeeding means: >0.0001	62
	hlh-30(tm1978)	48 h refeeding after 48h of ARD	14.63	SEM from means: 14.55		154
	N2	48h ARD	42.88			1054
	hlh-30(tm1978)	48h ARD	51.28			997
	N2	48 h refeeding after 48h of ARD	151.2			204
	hlh-30(tm1978)	48 h refeeding after 48h of ARD	19.16			359
daf-1::GFP DTC	N2	48h ARD	7	SEM means: 16.25	N2 ARD vs N2 refeeding: 0.0004	28	3F
	hlh-30(tm1978)	48h ARD	34	SEM means: 36.25		28
	N2	48h ARD	13		N2ARD vs hlh-30 ARD: 0.0225	20
	hlh-30(tm1978)	48h ARD	42			28
	N2	48h ARD	22			30
	hlh-30(tm1978)	48h ARD	46			30
	N2	48h ARD	23			30
	hlh-30(tm1978)	48h ARD	23			33
	N2	48h refeeding after 48h of ARD	64	SEM means: 53.75	N2 refeeding vs hlh-30 refeeding:0.0015	20
	hlh-30(tm1978)	48h refeeding after 48h of ARD	15	SEM means: 22.5		20
	N2	48h refeeding after 48h of ARD	40			22
	hlh-30(tm1978)	48h refeeding after 48h of ARD	36			20
	N2	48h refeeding after 48h of ARD	65			20
	hlh-30(tm1978)	48h refeeding after 48h of ARD	29			20
	N2	48h refeeding after 48h of ARD	46			20
	hlh-30(tm1978)	48h refeeding after 48h of ARD	10			20
Normalized HLH-30 ChIP	daf-7 HLH-30 binding	24h ARD	1.49556	2.3137	>0.9999	BR=4	3G
fold enrichment	daf-7 3'UTR		1	0
	daf-1 HLH-30 binding		3.00897	0.0569061		BR=4
	daf-1 3'UTR		1	0
	daf-8 HLH-30 binding		1.37917	0.328388	0.8178	BR=2
	daf-8 3'UTR		1	0
	daf-14 HLH-30 binding		9.33307	3.65981	0.0032	BR=4
	daf-14 3'UTR		1	0
	daf-3 HLH-30 binding		15.0977	28.1937	0.6236	BR=4
	daf-3 3'UTR		1	0
	daf-5 HLH-30 binding		0.903999	1.28636	0.0039	BR=4
	daf-5 3'UTR		1	0
	lag-2 HLH-30 binding		0.480312	0.273054	0.2654	BR=4
	lag-2 3'UTR		1	0
	taps-1 HLH-30 binding		10.245	14.7922	0.0033	BR=4
	taps-1 3'UTR		1	0
Gene expression data	daf-14 expression N2	48h ARD	-0.8744	0.2518	<0.0001	BR=4	3H
	daf-14 expression hlh-30		0.8744	0.4808
	daf-5 expression N2	48h ARD	0.7602	0.8736	<0.0001	BR=4
	daf-5 expression hlh--30		-0.7602	0.17
Experiment	Genotype	Condition	Mean	SD	p value	Number of worms	Figure
daf-7p::GFP fluorescence in OLQ	N2	96h ARD	2127.74	925.3	0.0011	20	Extended Data Fig. 3B
	hlh-30(tm1978)	96h ARD	1236.9	1296	0.0011	22
	N2	96h ARD	2894.25	1742	<0.0001	23
	hlh-30(tm1978)	96h ARD	1139.91	881.2	<0.0001	20
	N2	96h ARD	3623.98	2201	<0.0001	17
	hlh-30(tm1978)	96h ARD	1382.81	975.4	<0.0001	18
Experiment	Genotype	Condition	Mean	SD/SEM	p value	Number of worms	Figure
lag-2p::mKate2 fluorescence in DTC	N2	48h ARD	215.5	151.9	vs hlh-30: 0.0287	14	4B
	hlh-30(tm1978)	48h ARD	337.1	189.1	vs hlh-30;daf-1: 0.0002	11
	hlh-30(tm1978) daf-1(m40)	48h ARD	39.62	15.01	vs N2: <0.0001	8
	N2	48h ARD	132.3	72.89	vs hlh-30: <0.0001	15
	hlh-30(tm1978)	48h ARD	379.3	156.1	vs hlh-30;daf-1: <0.0001	15
	hlh-30(tm1978) daf-1(m40)	48h ARD	31.81	26.84	vs N2: 0.0149	15
	N2	48h ARD	165.3	138.3	vs hlh-30: <0.0001	15
	hlh-30(tm1978)	48h ARD	328.7	123.7	vs hlh-30;daf-1: <0.0001	14
	hlh-30(tm1978) daf-1(m40)	48h ARD	22.12	14.95	vs N2: 0.0007	14
DTC: maximal length of processes extending from the cap structure [µm]	N2	48h ARD	22.05	1.552	<0.0001	15	4C, Extended Data Fig. 4A
	N2	24h Refeeding	38.56	2.233	<0.0001	15
	N2	48h ARD	24.31	2.455	0.0116	15
	N2	24h Refeeding	34.78	1.998	0.0116	14
	N2	48h ARD	21.73	0.8905	<0.0001	14
	N2	24h Refeeding	40.43	2.592	<0.0001	15
	hlh-30(tm1978)	48h ARD	21.58	2.829	0.9899	15
	hlh-30(tm1978)	24h Refeeding	23.59	2.78	0.9899	15
	hlh-30(tm1978)	48h ARD	22.31	2.031	0.8387	14
	hlh-30(tm1978)	24h Refeeding	18.68	2.253	0.8387	15
	hlh-30(tm1978)	48h ARD	15.59	2.125	0.9025	11
	hlh-30(tm1978)	24h Refeeding	18.78	1.372	0.9025	15
	hlh-30 daf-1(m40)	48h ARD	18.87	1.973	<0.0001	12
	hlh-30 daf-1(m40)	24h Refeeding	44.16	2.4	<0.0001	15
	hlh-30 daf-1(m40)	48h ARD	17.8	1.964	<0.0001	14
	hlh-30 daf-1(m40)	24h Refeeding	43.55	2.173	<0.0001	14
	hlh-30 daf-1(m40)	48h ARD	22.31	3.397	<0.0001	8
	hlh-30 daf-1(m40)	24h Refeeding	43.53	2.598	<0.0001	15
Quantification of SYGL-1 abundance in the distal gonad	N2	48h ARD	AUC: 5002	466.5	N2 ARD vs hlh-30 ARD: 0.0066	15	4D
	hlh-30(tm1978)	48h ARD	AUC: 17906	682.3		15
	N2	48h ARD	AUC: 5549	207.6		15
	hlh-30(tm1978)	48h ARD	AUC: 26830	433.3		16
	N2	48h ARD	AUC:5538	120.5		16
	hlh-30(tm1978)	48h ARD	AUC:16987	324.9		15
	N2	24h refeeding after 48h of ARD	AUC: 57012	651.7	N2 refeeding vs hlh-30 refeeding: 0.0486	15
	hlh-30(tm1978)	24h refeeding after 48h of ARD	AUC: 17437	395.2		15
	N2	24h refeeding after 48h of ARD	AUC:29412	359.1		16
	hlh-30(tm1978)	24h refeeding after 48h of ARD	AUC: 7829	292.1		16
	N2	24h refeeding after 48h of ARD	AUC: 30371	308.6		15
	hlh-30(tm1978)	24h refeeding after 48h of ARD	AUC: 11906	331.3		15
SYGL-1 expression AUC	hlh-30(tm1978)	48h ARD	3.512	1.017	0.05	3	4E
Einzelne Experimente fehlen	hlh-30(tm1978) daf-1(m40)	48h ARD	1.551	0.4155
BiT age	N2	48h ARD	76.8954	9.646	vs hlh-30: <0.0001		3I
	N2	48h ARD	97.161
	N2	48h ARD	96.421
	N2	48h ARD	85.6923
	hlh-30(tm1978)	48h ARD	164.274	7.365	vs hlh-30 daf-1: <0.0001
	hlh-30(tm1978)	48h ARD	152.782
	hlh-30(tm1978)	48h ARD	152.768
	hlh-30(tm1978)	48h ARD	146.637
	hlh-30 daf-1(m40)	48h ARD	87.2415	6.811	vs N2: 0.9993
	hlh-30 daf-1(m40)	48h ARD	80.4728
	hlh-30 daf-1(m40)	48h ARD	94.8954
	hlh-30 daf-1(m40)	48h ARD	94.3724
Experiment	Gene	Tissue	Condition	z-score	condition	z-score	p value	Figure
tfeb/smad4 killifish diapause	tfeb	embryo	Pre diapause	-1.2855	3 days diapause	1.08687	DEGs only	Extended Data Fig. 6C
				-0.92758		0.31477
				-0.815021		-0.145146
			6 days diapause	0.0988781	1 month diapause	2.33599
				0.58316		0.252968
				0.534144		0.811592
			no diapause	-1.02167
				-0.897653
				-0.9258
	smad4(1of3)	embryo	Pre diapause	0.365924	3 days diapause	-0.259191
				-0.000437463		-0.531874
				0.0395582		-0.429802
			6 days diapause	-0.546186	1 month diapause	2.15695
				-0.395825		0.819061
				-0.497132		2.11905
			no diapause	-0.733745
				-0.884085
				-1.22227
	smad4(2of3)	embryo	Pre diapause	-1.07724	3 days diapause	0.188427
				-0.992177		0.470601
				-0.800071		0.545241
			6 days diapause	0.461662	1 month diapause	2.02766
				0.607999		0.595043
				0.552587		1.00762
			no diapause	-1.17119
				-1.23315
				-1.183
Experiment	Gene	Tissue	Condition	Mean z-score	SEM/SD	p value	Number replicates	Figure
TFEB/TGFbeta expression killifish diapause	tfeb	embryo	Diapause	0.8413	0.6866	< 0.001	4	Extended Data Fig. 6B
			non-diapause	-0.8413	0.0953
	smad2	embryo	Diapause	0.653	0.9153	0.0370253	4
			non-diapause	-0.653	0.5883
	smad3b	embryo	Diapause	0.7168	0.8772	0.00611375	4
			non-diapause	-0.7168	0.4425
	smad4b	embryo	Diapause	0.6784	0.8935	0.0196157	4
			non-diapause	-0.6784	0.5489
TFEB/TGFbeta expression killifish fasting	tfeb	Fat	Young fasted	0.6297	0.8337	Young: fast vs Refed: 0.0496		Extended Data Fig. 6D
			Young refeed	-0.6297	0.7621		4
			Old fasted	0.323	0.684	Old: fast vs Refed: 0.61
			Old refeed	-0.323	1.26		4
	smad2	Fat	Young fasted	0.8957	0.2596	Young: fast vs Refed: < 0.001
			Young refeed	-0.8957	0.356		4
			Old fasted	0.7169	0.8684	Old: fast vs Refed: 0.075
			Old refeed	-0.7169	0.4571		4
	smad3b	Fat	Young fasted	0.8679	0.5637	Young: fast vs Refed: < 0.001
			Young refeed	-0.8679	0.08333		4
			Old fasted	0.7695	0.7213	Old: fast vs Refed :0.0015
			Old refeed	-0.7695	0.4839		4
	smad4	Fat	Young fasted	0.8064	0.2621	Young: fast vs Refed:: 0.0012
			Young refeed	-0.8064	0.7283		4
			Old fasted	0.9113	0.2253	Old: fast vs Refed: < 0.001
			Old refeed	-0.9113	0.2606		4
Experiment	Genotype/Cell type	Tissue	Condition	Mean	SEM/SD	p value	Number replicates	Figure
CRISPR screen	mESC		control off	7.584	0.04376	vs diapause on: 0.0005	2	5A
			control on	7.4	0.1658	vs diapause on: 0.0007	3
			diapause on	7.259	0.1474	vs diapause off: 0.0004	3
			diapause off	5.472	0.2346	all other comparison: ns	3
siTFEB mESC	mESC		Control	87.4419	11.1144	0.038	3	5B
			Diapause	51.8678	16.1822		3
siTFEB cancer diapause	SK-MEL-103		control	102.054	19.6478	0.0383	3	5C
			diapause	59.2048	14.4639		3
TFEB experssion cancer diapause	SK-MEL-103		control	-1.025	0.1016	<0.0001	4	5D
			diapause	0.7744	0.1527		4

## Sheet: Supplementary Table 3
Supplemenrary Table 3. Overview of Gene Ontology Biological Processes (GOTERM_BP_DIRECT).
Data Set Used for DAVID Analysesa	Termb	Countc	%d	P Valuee	Figure
ARD: down hlh-30/N2 & up daf-1 hlh-30/hlh-30	GO:0048856~anatomical structure development	103	4.418704419	8.92521E-31	Extended Data Fig. 5B
ARD: down hlh-30/N2 & up daf-1 hlh-30/hlh-30	GO:0006631~fatty acid metabolic process	47	2.016302016	5.15196E-19	Extended Data Fig. 5B
ARD: down hlh-30/N2 & up daf-1 hlh-30/hlh-30	GO:0006629~lipid metabolic process	67	2.874302874	7.85864E-11	Extended Data Fig. 5B
ARD: down hlh-30/N2 & up daf-1 hlh-30/hlh-30	GO:0006082~organic acid metabolic process	22	0.943800944	7.02867E-10	Extended Data Fig. 5B
ARD: down hlh-30/N2 & up daf-1 hlh-30/hlh-30	GO:0006805~xenobiotic metabolic process	22	0.943800944	2.26205E-09
ARD: down hlh-30/N2 & up daf-1 hlh-30/hlh-30	GO:0015986~ATP synthesis coupled proton transport	14	0.600600601	1.6283E-08	Extended Data Fig. 5B
ARD: down hlh-30/N2 & up daf-1 hlh-30/hlh-30	GO:0006633~fatty acid biosynthetic process	20	0.858000858	2.29105E-08	Extended Data Fig. 5B
ARD: down hlh-30/N2 & up daf-1 hlh-30/hlh-30	GO:0005975~carbohydrate metabolic process	43	1.844701845	5.41997E-07	Extended Data Fig. 5B
ARD: down hlh-30/N2 & up daf-1 hlh-30/hlh-30	GO:0042338~cuticle development involved in collagen and cuticulin-based cuticle molting cycle	15	0.643500644	6.30101E-07	Extended Data Fig. 5B
ARD: down hlh-30/N2 & up daf-1 hlh-30/hlh-30	GO:0006635~fatty acid beta-oxidation	18	0.772200772	1.44425E-06	Extended Data Fig. 5B
ARD: down hlh-30/N2 & up daf-1 hlh-30/hlh-30	GO:0006099~tricarboxylic acid cycle	14	0.600600601	2.73042E-06	Extended Data Fig. 5B
ARD: down hlh-30/N2 & up daf-1 hlh-30/hlh-30	GO:0042776~mitochondrial ATP synthesis coupled proton transport	8	0.343200343	2.79576E-06
ARD: down hlh-30/N2 & up daf-1 hlh-30/hlh-30	GO:0006636~unsaturated fatty acid biosynthetic process	8	0.343200343	2.79576E-06
ARD: down hlh-30/N2 & up daf-1 hlh-30/hlh-30	GO:0006508~proteolysis	69	2.96010296	1.15653E-05
ARD: down hlh-30/N2 & up daf-1 hlh-30/hlh-30	GO:0008152~metabolic process	29	1.244101244	1.45092E-05
ARD: down hlh-30/N2 & up daf-1 hlh-30/hlh-30	GO:0006754~ATP biosynthetic process	9	0.386100386	1.48825E-05
ARD: down hlh-30/N2 & up daf-1 hlh-30/hlh-30	GO:0006122~mitochondrial electron transport, ubiquinol to cytochrome c	8	0.343200343	3.3538E-05
ARD: down hlh-30/N2 & up daf-1 hlh-30/hlh-30	GO:0006123~mitochondrial electron transport, cytochrome c to oxygen	8	0.343200343	3.3538E-05
ARD: down hlh-30/N2 & up daf-1 hlh-30/hlh-30	GO:1902600~hydrogen ion transmembrane transport	19	0.815100815	3.97251E-05
ARD: down hlh-30/N2 & up daf-1 hlh-30/hlh-30	GO:0009060~aerobic respiration	7	0.3003003	7.25107E-05
ARD: down hlh-30/N2 & up daf-1 hlh-30/hlh-30	GO:0050830~defense response to Gram-positive bacterium	22	0.943800944	0.000134868
ARD: down hlh-30/N2 & up daf-1 hlh-30/hlh-30	GO:0016539~intein-mediated protein splicing	7	0.3003003	0.000195033
ARD: down hlh-30/N2 & up daf-1 hlh-30/hlh-30	GO:1902358~sulfate transmembrane transport	7	0.3003003	0.000195033
ARD: down hlh-30/N2 & up daf-1 hlh-30/hlh-30	GO:0098869~cellular oxidant detoxification	15	0.643500644	0.00048718
ARD: down hlh-30/N2 & up daf-1 hlh-30/hlh-30	GO:0006120~mitochondrial electron transport, NADH to ubiquinone	12	0.514800515	0.000501807
ARD: down hlh-30/N2 & up daf-1 hlh-30/hlh-30	GO:0040002~collagen and cuticulin-based cuticle development	11	0.471900472	0.000580759
ARD: down hlh-30/N2 & up daf-1 hlh-30/hlh-30	GO:0055085~transmembrane transport	80	3.432003432	0.00059942
ARD: down hlh-30/N2 & up daf-1 hlh-30/hlh-30	GO:1905905~pharyngeal gland morphogenesis	9	0.386100386	0.000669159
ARD: down hlh-30/N2 & up daf-1 hlh-30/hlh-30	GO:0030198~extracellular matrix organization	14	0.600600601	0.001029309
ARD: down hlh-30/N2 & up daf-1 hlh-30/hlh-30	GO:0005991~trehalose metabolic process	6	0.257400257	0.001082061
ARD: down hlh-30/N2 & up daf-1 hlh-30/hlh-30	GO:0006094~gluconeogenesis	6	0.257400257	0.001082061
ARD: down hlh-30/N2 & up daf-1 hlh-30/hlh-30	GO:0030522~intracellular receptor signaling pathway	18	0.772200772	0.001297943
ARD: down hlh-30/N2 & up daf-1 hlh-30/hlh-30	GO:0009058~biosynthetic process	14	0.600600601	0.001313518
ARD: down hlh-30/N2 & up daf-1 hlh-30/hlh-30	GO:0006006~glucose metabolic process	8	0.343200343	0.001644382
ARD: down hlh-30/N2 & up daf-1 hlh-30/hlh-30	GO:0009086~methionine biosynthetic process	6	0.257400257	0.002190846
ARD: down hlh-30/N2 & up daf-1 hlh-30/hlh-30	GO:0006979~response to oxidative stress	19	0.815100815	0.002364957
ARD: down hlh-30/N2 & up daf-1 hlh-30/hlh-30	GO:0010951~negative regulation of endopeptidase activity	20	0.858000858	0.002468594
ARD: down hlh-30/N2 & up daf-1 hlh-30/hlh-30	GO:0050829~defense response to Gram-negative bacterium	26	1.115401115	0.00257942
ARD: down hlh-30/N2 & up daf-1 hlh-30/hlh-30	GO:1904070~ascaroside biosynthetic process	7	0.3003003	0.002581879
ARD: down hlh-30/N2 & up daf-1 hlh-30/hlh-30	GO:0016558~protein import into peroxisome matrix	5	0.214500215	0.002677637
ARD: down hlh-30/N2 & up daf-1 hlh-30/hlh-30	GO:0006119~oxidative phosphorylation	5	0.214500215	0.002677637
ARD: down hlh-30/N2 & up daf-1 hlh-30/hlh-30	GO:0030968~endoplasmic reticulum unfolded protein response	16	0.686400686	0.003247817
ARD: down hlh-30/N2 & up daf-1 hlh-30/hlh-30	GO:0008219~cell death	8	0.343200343	0.005211449
ARD: down hlh-30/N2 & up daf-1 hlh-30/hlh-30	GO:0018996~molting cycle, collagen and cuticulin-based cuticle	17	0.729300729	0.005642273
ARD: down hlh-30/N2 & up daf-1 hlh-30/hlh-30	GO:0019532~oxalate transport	5	0.214500215	0.005646364
ARD: down hlh-30/N2 & up daf-1 hlh-30/hlh-30	GO:0006637~acyl-CoA metabolic process	7	0.3003003	0.006073061
ARD: down hlh-30/N2 & up daf-1 hlh-30/hlh-30	GO:0008286~insulin receptor signaling pathway	7	0.3003003	0.006073061
ARD: down hlh-30/N2 & up daf-1 hlh-30/hlh-30	GO:0019563~glycerol catabolic process	4	0.171600172	0.006549173
ARD: down hlh-30/N2 & up daf-1 hlh-30/hlh-30	GO:0015990~electron transport coupled proton transport	4	0.171600172	0.006549173
ARD: down hlh-30/N2 & up daf-1 hlh-30/hlh-30	GO:0042759~long-chain fatty acid biosynthetic process	4	0.171600172	0.006549173
ARD: down hlh-30/N2 & up daf-1 hlh-30/hlh-30	GO:0044255~cellular lipid metabolic process	8	0.343200343	0.007188295
ARD: down hlh-30/N2 & up daf-1 hlh-30/hlh-30	GO:0008610~lipid biosynthetic process	7	0.3003003	0.008730268
ARD: down hlh-30/N2 & up daf-1 hlh-30/hlh-30	GO:0015749~monosaccharide transport	8	0.343200343	0.009669777
ARD: down hlh-30/N2 & up daf-1 hlh-30/hlh-30	GO:0008645~hexose transport	8	0.343200343	0.009669777
ARD: down hlh-30/N2 & up daf-1 hlh-30/hlh-30	GO:0008652~cellular amino acid biosynthetic process	8	0.343200343	0.009669777
ARD: down hlh-30/N2 & up daf-1 hlh-30/hlh-30	GO:0007267~cell-cell signaling	6	0.257400257	0.010057591
ARD: down hlh-30/N2 & up daf-1 hlh-30/hlh-30	GO:0048731~system development	6	0.257400257	0.010057591
ARD: down hlh-30/N2 & up daf-1 hlh-30/hlh-30	GO:0042761~very long-chain fatty acid biosynthetic process	6	0.257400257	0.010057591
ARD: down hlh-30/N2 & up daf-1 hlh-30/hlh-30	GO:0016540~protein autoprocessing	7	0.3003003	0.012126237
ARD: down hlh-30/N2 & up daf-1 hlh-30/hlh-30	GO:0006516~glycoprotein catabolic process	7	0.3003003	0.012126237
ARD: down hlh-30/N2 & up daf-1 hlh-30/hlh-30	GO:0010888~negative regulation of lipid storage	4	0.171600172	0.014890783
ARD: down hlh-30/N2 & up daf-1 hlh-30/hlh-30	GO:0005980~glycogen catabolic process	4	0.171600172	0.014890783
ARD: down hlh-30/N2 & up daf-1 hlh-30/hlh-30	GO:0035999~tetrahydrofolate interconversion	4	0.171600172	0.014890783
ARD: down hlh-30/N2 & up daf-1 hlh-30/hlh-30	GO:0008202~steroid metabolic process	7	0.3003003	0.016353276
ARD: down hlh-30/N2 & up daf-1 hlh-30/hlh-30	GO:0034626~fatty acid elongation, polyunsaturated fatty acid	5	0.214500215	0.016626522
ARD: down hlh-30/N2 & up daf-1 hlh-30/hlh-30	GO:0019367~fatty acid elongation, saturated fatty acid	5	0.214500215	0.016626522
ARD: down hlh-30/N2 & up daf-1 hlh-30/hlh-30	GO:0034625~fatty acid elongation, monounsaturated fatty acid	5	0.214500215	0.016626522
ARD: down hlh-30/N2 & up daf-1 hlh-30/hlh-30	GO:0015701~bicarbonate transport	5	0.214500215	0.016626522
ARD: down hlh-30/N2 & up daf-1 hlh-30/hlh-30	GO:0044249~cellular biosynthetic process	5	0.214500215	0.016626522
ARD: down hlh-30/N2 & up daf-1 hlh-30/hlh-30	GO:0051603~proteolysis involved in cellular protein catabolic process	13	0.557700558	0.017324316
ARD: down hlh-30/N2 & up daf-1 hlh-30/hlh-30	GO:0042594~response to starvation	9	0.386100386	0.019387039
ARD: down hlh-30/N2 & up daf-1 hlh-30/hlh-30	GO:0006096~glycolytic process	8	0.343200343	0.020794651
ARD: down hlh-30/N2 & up daf-1 hlh-30/hlh-30	GO:0006189~'de novo' IMP biosynthetic process	4	0.171600172	0.02710393
ARD: down hlh-30/N2 & up daf-1 hlh-30/hlh-30	GO:0042811~pheromone biosynthetic process	4	0.171600172	0.02710393
ARD: down hlh-30/N2 & up daf-1 hlh-30/hlh-30	GO:0009437~carnitine metabolic process	4	0.171600172	0.02710393
ARD: down hlh-30/N2 & up daf-1 hlh-30/hlh-30	GO:0071422~succinate transmembrane transport	4	0.171600172	0.02710393
ARD: down hlh-30/N2 & up daf-1 hlh-30/hlh-30	GO:0030148~sphingolipid biosynthetic process	6	0.257400257	0.027952482
ARD: down hlh-30/N2 & up daf-1 hlh-30/hlh-30	GO:0006164~purine nucleotide biosynthetic process	5	0.214500215	0.035692109
ARD: down hlh-30/N2 & up daf-1 hlh-30/hlh-30	GO:0005977~glycogen metabolic process	5	0.214500215	0.035692109
ARD: down hlh-30/N2 & up daf-1 hlh-30/hlh-30	GO:0006517~protein deglycosylation	6	0.257400257	0.036689852
ARD: down hlh-30/N2 & up daf-1 hlh-30/hlh-30	GO:0006515~misfolded or incompletely synthesized protein catabolic process	6	0.257400257	0.036689852
ARD: down hlh-30/N2 & up daf-1 hlh-30/hlh-30	GO:0055088~lipid homeostasis	8	0.343200343	0.038651206
ARD: down hlh-30/N2 & up daf-1 hlh-30/hlh-30	GO:0005992~trehalose biosynthetic process	3	0.128700129	0.040844738
ARD: down hlh-30/N2 & up daf-1 hlh-30/hlh-30	GO:0006097~glyoxylate cycle	3	0.128700129	0.040844738
ARD: down hlh-30/N2 & up daf-1 hlh-30/hlh-30	GO:0006585~dopamine biosynthetic process from tyrosine	3	0.128700129	0.040844738
ARD: down hlh-30/N2 & up daf-1 hlh-30/hlh-30	GO:0008611~ether lipid biosynthetic process	3	0.128700129	0.040844738
ARD: down hlh-30/N2 & up daf-1 hlh-30/hlh-30	GO:0033540~fatty acid beta-oxidation using acyl-CoA oxidase	4	0.171600172	0.043197104
ARD: down hlh-30/N2 & up daf-1 hlh-30/hlh-30	GO:0019432~triglyceride biosynthetic process	4	0.171600172	0.043197104
ARD: down hlh-30/N2 & up daf-1 hlh-30/hlh-30	GO:0019509~L-methionine salvage from methylthioadenosine	4	0.171600172	0.043197104
ARD: down hlh-30/N2 & up daf-1 hlh-30/hlh-30	GO:0006730~one-carbon metabolic process	6	0.257400257	0.046924691
ARD: down hlh-30/N2 & up daf-1 hlh-30/hlh-30	GO:0006541~glutamine metabolic process	5	0.214500215	0.048509368
ARD: down hlh-30/N2 & up daf-1 hlh-30/hlh-30	GO:0044260~cellular macromolecule metabolic process	5	0.214500215	0.048509368
ARD: down hlh-30/N2 & up daf-1 hlh-30/hlh-30	GO:0007275~multicellular organism development	12	0.514800515	0.051523704
ARD: down hlh-30/N2 & up daf-1 hlh-30/hlh-30	GO:0006869~lipid transport	10	0.429000429	0.054684368
ARD: down hlh-30/N2 & up daf-1 hlh-30/hlh-30	GO:0048843~negative regulation of axon extension involved in axon guidance	4	0.171600172	0.062988967
ARD: down hlh-30/N2 & up daf-1 hlh-30/hlh-30	GO:0016998~cell wall macromolecule catabolic process	5	0.214500215	0.06352246
ARD: down hlh-30/N2 & up daf-1 hlh-30/hlh-30	GO:0009062~fatty acid catabolic process	5	0.214500215	0.06352246
ARD: down hlh-30/N2 & up daf-1 hlh-30/hlh-30	GO:0019752~carboxylic acid metabolic process	5	0.214500215	0.06352246
ARD: down hlh-30/N2 & up daf-1 hlh-30/hlh-30	GO:0007367~segment polarity determination	3	0.128700129	0.075140304
ARD: down hlh-30/N2 & up daf-1 hlh-30/hlh-30	GO:0019478~D-amino acid catabolic process	3	0.128700129	0.075140304
ARD: down hlh-30/N2 & up daf-1 hlh-30/hlh-30	GO:0006108~malate metabolic process	3	0.128700129	0.075140304
ARD: down hlh-30/N2 & up daf-1 hlh-30/hlh-30	GO:0046416~D-amino acid metabolic process	3	0.128700129	0.075140304
ARD: down hlh-30/N2 & up daf-1 hlh-30/hlh-30	GO:0008340~determination of adult lifespan	41	1.758901759	0.07601621
ARD: down hlh-30/N2 & up daf-1 hlh-30/hlh-30	GO:0061067~negative regulation of dauer larval development	5	0.214500215	0.080667707
ARD: down hlh-30/N2 & up daf-1 hlh-30/hlh-30	GO:0006777~Mo-molybdopterin cofactor biosynthetic process	4	0.171600172	0.08617019
ARD: down hlh-30/N2 & up daf-1 hlh-30/hlh-30	GO:1903998~regulation of eating behavior	4	0.171600172	0.08617019
ARD: down hlh-30/N2 & up daf-1 hlh-30/hlh-30	GO:0006520~cellular amino acid metabolic process	6	0.257400257	0.086743
ARD: down hlh-30/N2 & up daf-1 hlh-30/hlh-30	GO:0090597~nematode male tail mating organ morphogenesis	7	0.3003003	0.087699335
ARD: down hlh-30/N2 & up daf-1 hlh-30/hlh-30	GO:1902476~chloride transmembrane transport	18	0.772200772	0.089080972
ARD: down hlh-30/N2 & up daf-1 hlh-30/hlh-30	GO:0016042~lipid catabolic process	13	0.557700558	0.099652477
ARD: down hlh-30/N2 & up daf-1 hlh-30/hlh-30	GO:0043050~pharyngeal pumping	5	0.214500215	0.09983688
ARD: down hlh-30/N2 & up daf-1 hlh-30/hlh-30	GO:0006821~chloride transport	10	0.429000429	0.099907156
ARD: up hlh-30/N2 & down daf-1 hlh-30/hlh-30	GO:0045087~innate immune response	81	3.916827853	2.68724E-11	Extended Data Fig. 5C
ARD: up hlh-30/N2 & down daf-1 hlh-30/hlh-30	GO:0006396~RNA processing	21	1.015473888	3.36488E-08	Extended Data Fig. 5C
ARD: up hlh-30/N2 & down daf-1 hlh-30/hlh-30	GO:0006418~tRNA aminoacylation for protein translation	17	0.82205029	4.46392E-08	Extended Data Fig. 5C
ARD: up hlh-30/N2 & down daf-1 hlh-30/hlh-30	GO:0006412~translation	58	2.804642166	6.7778E-08	Extended Data Fig. 5C
ARD: up hlh-30/N2 & down daf-1 hlh-30/hlh-30	GO:0006364~rRNA processing	30	1.450676983	8.59158E-08	Extended Data Fig. 5C
ARD: up hlh-30/N2 & down daf-1 hlh-30/hlh-30	GO:0006413~translational initiation	20	0.967117988	8.14122E-07	Extended Data Fig. 5C
ARD: up hlh-30/N2 & down daf-1 hlh-30/hlh-30	GO:0000462~maturation of SSU-rRNA from tricistronic rRNA transcript (SSU-rRNA, 5.8S rRNA, LSU-rRNA)	12	0.580270793	5.17367E-06	Extended Data Fig. 5C
ARD: up hlh-30/N2 & down daf-1 hlh-30/hlh-30	GO:0042254~ribosome biogenesis	19	0.918762089	8.60983E-06	Extended Data Fig. 5C
ARD: up hlh-30/N2 & down daf-1 hlh-30/hlh-30	GO:0090305~nucleic acid phosphodiester bond hydrolysis	24	1.160541586	4.31245E-05	Extended Data Fig. 5C
ARD: up hlh-30/N2 & down daf-1 hlh-30/hlh-30	GO:0008033~tRNA processing	19	0.918762089	4.46537E-05	Extended Data Fig. 5C
ARD: up hlh-30/N2 & down daf-1 hlh-30/hlh-30	GO:0016477~cell migration	20	0.967117988	5.17439E-05
ARD: up hlh-30/N2 & down daf-1 hlh-30/hlh-30	GO:0006400~tRNA modification	10	0.483558994	0.000100117
ARD: up hlh-30/N2 & down daf-1 hlh-30/hlh-30	GO:0016075~rRNA catabolic process	8	0.386847195	0.000133076
ARD: up hlh-30/N2 & down daf-1 hlh-30/hlh-30	GO:1990169~stress response to copper ion	6	0.290135397	0.000205111
ARD: up hlh-30/N2 & down daf-1 hlh-30/hlh-30	GO:0036499~PERK-mediated unfolded protein response	11	0.531914894	0.000325879
ARD: up hlh-30/N2 & down daf-1 hlh-30/hlh-30	GO:0015031~protein transport	50	2.417794971	0.00032735
ARD: up hlh-30/N2 & down daf-1 hlh-30/hlh-30	GO:0031103~axon regeneration	8	0.386847195	0.000544358
ARD: up hlh-30/N2 & down daf-1 hlh-30/hlh-30	GO:0048691~positive regulation of axon extension involved in regeneration	6	0.290135397	0.000640029
ARD: up hlh-30/N2 & down daf-1 hlh-30/hlh-30	GO:0000467~exonucleolytic trimming to generate mature 3'-end of 5.8S rRNA from tricistronic rRNA transcript (SSU-rRNA, 5.8S rRNA, LSU-rRNA)	7	0.338491296	0.000655808
ARD: up hlh-30/N2 & down daf-1 hlh-30/hlh-30	GO:0090501~RNA phosphodiester bond hydrolysis	7	0.338491296	0.001283086
ARD: up hlh-30/N2 & down daf-1 hlh-30/hlh-30	GO:0000132~establishment of mitotic spindle orientation	16	0.773694391	0.001352276
ARD: up hlh-30/N2 & down daf-1 hlh-30/hlh-30	GO:0046579~positive regulation of Ras protein signal transduction	6	0.290135397	0.001522288
ARD: up hlh-30/N2 & down daf-1 hlh-30/hlh-30	GO:0000460~maturation of 5.8S rRNA	6	0.290135397	0.003056307
ARD: up hlh-30/N2 & down daf-1 hlh-30/hlh-30	GO:0032509~endosome transport via multivesicular body sorting pathway	5	0.241779497	0.003532635
ARD: up hlh-30/N2 & down daf-1 hlh-30/hlh-30	GO:0006388~tRNA splicing, via endonucleolytic cleavage and ligation	5	0.241779497	0.003532635
ARD: up hlh-30/N2 & down daf-1 hlh-30/hlh-30	GO:0002119~nematode larval development	43	2.079303675	0.003621209
ARD: up hlh-30/N2 & down daf-1 hlh-30/hlh-30	GO:0030490~maturation of SSU-rRNA	7	0.338491296	0.003773153
ARD: up hlh-30/N2 & down daf-1 hlh-30/hlh-30	GO:0032956~regulation of actin cytoskeleton organization	8	0.386847195	0.003830863
ARD: up hlh-30/N2 & down daf-1 hlh-30/hlh-30	GO:0048477~oogenesis	15	0.725338491	0.003927646
ARD: up hlh-30/N2 & down daf-1 hlh-30/hlh-30	GO:0016567~protein ubiquitination	38	1.837524178	0.005173103
ARD: up hlh-30/N2 & down daf-1 hlh-30/hlh-30	GO:0006974~cellular response to DNA damage stimulus	27	1.305609284	0.005432067
ARD: up hlh-30/N2 & down daf-1 hlh-30/hlh-30	GO:0000470~maturation of LSU-rRNA	7	0.338491296	0.0058785
ARD: up hlh-30/N2 & down daf-1 hlh-30/hlh-30	GO:0007015~actin filament organization	13	0.628626692	0.006164895
ARD: up hlh-30/N2 & down daf-1 hlh-30/hlh-30	GO:0030036~actin cytoskeleton organization	12	0.580270793	0.007719983
ARD: up hlh-30/N2 & down daf-1 hlh-30/hlh-30	GO:0042273~ribosomal large subunit biogenesis	8	0.386847195	0.00783552
ARD: up hlh-30/N2 & down daf-1 hlh-30/hlh-30	GO:0009792~embryo development ending in birth or egg hatching	56	2.707930368	0.007851487
ARD: up hlh-30/N2 & down daf-1 hlh-30/hlh-30	GO:0032801~receptor catabolic process	4	0.193423598	0.008098751
ARD: up hlh-30/N2 & down daf-1 hlh-30/hlh-30	GO:0002183~cytoplasmic translational initiation	7	0.338491296	0.008725745
ARD: up hlh-30/N2 & down daf-1 hlh-30/hlh-30	GO:0040026~positive regulation of vulval development	12	0.580270793	0.011602192
ARD: up hlh-30/N2 & down daf-1 hlh-30/hlh-30	GO:0002098~tRNA wobble uridine modification	7	0.338491296	0.012438746
ARD: up hlh-30/N2 & down daf-1 hlh-30/hlh-30	GO:0038066~p38MAPK cascade	5	0.241779497	0.013256596
ARD: up hlh-30/N2 & down daf-1 hlh-30/hlh-30	GO:0030162~regulation of proteolysis	5	0.241779497	0.013256596
ARD: up hlh-30/N2 & down daf-1 hlh-30/hlh-30	GO:0042274~ribosomal small subunit biogenesis	5	0.241779497	0.013256596
ARD: up hlh-30/N2 & down daf-1 hlh-30/hlh-30	GO:0008299~isoprenoid biosynthetic process	5	0.241779497	0.013256596
ARD: up hlh-30/N2 & down daf-1 hlh-30/hlh-30	GO:0048814~regulation of dendrite morphogenesis	6	0.290135397	0.013686308
ARD: up hlh-30/N2 & down daf-1 hlh-30/hlh-30	GO:0006309~apoptotic DNA fragmentation	6	0.290135397	0.013686308
ARD: up hlh-30/N2 & down daf-1 hlh-30/hlh-30	GO:0007034~vacuolar transport	6	0.290135397	0.013686308
ARD: up hlh-30/N2 & down daf-1 hlh-30/hlh-30	GO:0007254~JNK cascade	6	0.290135397	0.013686308
ARD: up hlh-30/N2 & down daf-1 hlh-30/hlh-30	GO:0090503~RNA phosphodiester bond hydrolysis, exonucleolytic	6	0.290135397	0.013686308
ARD: up hlh-30/N2 & down daf-1 hlh-30/hlh-30	GO:0036498~IRE1-mediated unfolded protein response	25	1.208897485	0.014450532
ARD: up hlh-30/N2 & down daf-1 hlh-30/hlh-30	GO:0006303~double-strand break repair via nonhomologous end joining	4	0.193423598	0.01827545
ARD: up hlh-30/N2 & down daf-1 hlh-30/hlh-30	GO:0036211~protein modification process	6	0.290135397	0.01988203
ARD: up hlh-30/N2 & down daf-1 hlh-30/hlh-30	GO:0050807~regulation of synapse organization	6	0.290135397	0.01988203
ARD: up hlh-30/N2 & down daf-1 hlh-30/hlh-30	GO:0006511~ubiquitin-dependent protein catabolic process	26	1.257253385	0.021025999
ARD: up hlh-30/N2 & down daf-1 hlh-30/hlh-30	GO:0048841~regulation of axon extension involved in axon guidance	5	0.241779497	0.021416828
ARD: up hlh-30/N2 & down daf-1 hlh-30/hlh-30	GO:0006986~response to unfolded protein	5	0.241779497	0.021416828
ARD: up hlh-30/N2 & down daf-1 hlh-30/hlh-30	GO:0001731~formation of translation preinitiation complex	5	0.241779497	0.021416828
ARD: up hlh-30/N2 & down daf-1 hlh-30/hlh-30	GO:0046686~response to cadmium ion	5	0.241779497	0.021416828
ARD: up hlh-30/N2 & down daf-1 hlh-30/hlh-30	GO:0000956~nuclear-transcribed mRNA catabolic process	8	0.386847195	0.023852163
ARD: up hlh-30/N2 & down daf-1 hlh-30/hlh-30	GO:0000724~double-strand break repair via homologous recombination	11	0.531914894	0.025541175
ARD: up hlh-30/N2 & down daf-1 hlh-30/hlh-30	GO:0048599~oocyte development	6	0.290135397	0.027661769
ARD: up hlh-30/N2 & down daf-1 hlh-30/hlh-30	GO:0001732~formation of cytoplasmic translation initiation complex	6	0.290135397	0.027661769
ARD: up hlh-30/N2 & down daf-1 hlh-30/hlh-30	GO:0030866~cortical actin cytoskeleton organization	7	0.338491296	0.029876946
ARD: up hlh-30/N2 & down daf-1 hlh-30/hlh-30	GO:0006915~apoptotic process	14	0.676982592	0.030287256
ARD: up hlh-30/N2 & down daf-1 hlh-30/hlh-30	GO:0009451~RNA modification	5	0.241779497	0.032056843
ARD: up hlh-30/N2 & down daf-1 hlh-30/hlh-30	GO:0034427~nuclear-transcribed mRNA catabolic process, exonucleolytic, 3'-5'	5	0.241779497	0.032056843
ARD: up hlh-30/N2 & down daf-1 hlh-30/hlh-30	GO:1990170~stress response to cadmium ion	5	0.241779497	0.032056843
ARD: up hlh-30/N2 & down daf-1 hlh-30/hlh-30	GO:0045324~late endosome to vacuole transport	4	0.193423598	0.033018264
ARD: up hlh-30/N2 & down daf-1 hlh-30/hlh-30	GO:0071035~nuclear polyadenylation-dependent rRNA catabolic process	4	0.193423598	0.033018264
ARD: up hlh-30/N2 & down daf-1 hlh-30/hlh-30	GO:0017183~peptidyl-diphthamide biosynthetic process from peptidyl-histidine	4	0.193423598	0.033018264
ARD: up hlh-30/N2 & down daf-1 hlh-30/hlh-30	GO:0071038~nuclear polyadenylation-dependent tRNA catabolic process	4	0.193423598	0.033018264
ARD: up hlh-30/N2 & down daf-1 hlh-30/hlh-30	GO:0030473~nuclear migration along microtubule	4	0.193423598	0.033018264
ARD: up hlh-30/N2 & down daf-1 hlh-30/hlh-30	GO:0030307~positive regulation of cell growth	4	0.193423598	0.033018264
ARD: up hlh-30/N2 & down daf-1 hlh-30/hlh-30	GO:0043928~exonucleolytic nuclear-transcribed mRNA catabolic process involved in deadenylation-dependent decay	4	0.193423598	0.033018264
ARD: up hlh-30/N2 & down daf-1 hlh-30/hlh-30	GO:0042074~cell migration involved in gastrulation	4	0.193423598	0.033018264
ARD: up hlh-30/N2 & down daf-1 hlh-30/hlh-30	GO:0000226~microtubule cytoskeleton organization	13	0.628626692	0.033611192
ARD: up hlh-30/N2 & down daf-1 hlh-30/hlh-30	GO:0006281~DNA repair	29	1.402321083	0.034807697
ARD: up hlh-30/N2 & down daf-1 hlh-30/hlh-30	GO:0006807~nitrogen compound metabolic process	7	0.338491296	0.038088889
ARD: up hlh-30/N2 & down daf-1 hlh-30/hlh-30	GO:0008045~motor neuron axon guidance	11	0.531914894	0.041206764
ARD: up hlh-30/N2 & down daf-1 hlh-30/hlh-30	GO:0050790~regulation of catalytic activity	28	1.353965184	0.045060402
ARD: up hlh-30/N2 & down daf-1 hlh-30/hlh-30	GO:0000463~maturation of LSU-rRNA from tricistronic rRNA transcript (SSU-rRNA, 5.8S rRNA, LSU-rRNA)	5	0.241779497	0.045269379
ARD: up hlh-30/N2 & down daf-1 hlh-30/hlh-30	GO:0038007~netrin-activated signaling pathway	5	0.241779497	0.045269379
ARD: up hlh-30/N2 & down daf-1 hlh-30/hlh-30	GO:0093002~response to nematicide	5	0.241779497	0.045269379
ARD: up hlh-30/N2 & down daf-1 hlh-30/hlh-30	GO:0045292~mRNA cis splicing, via spliceosome	5	0.241779497	0.045269379
ARD: up hlh-30/N2 & down daf-1 hlh-30/hlh-30	GO:0055059~asymmetric neuroblast division	5	0.241779497	0.045269379
ARD: up hlh-30/N2 & down daf-1 hlh-30/hlh-30	GO:0000479~endonucleolytic cleavage of tricistronic rRNA transcript (SSU-rRNA, 5.8S rRNA, LSU-rRNA)	3	0.145067698	0.046977767
ARD: up hlh-30/N2 & down daf-1 hlh-30/hlh-30	GO:0071042~nuclear polyadenylation-dependent mRNA catabolic process	3	0.145067698	0.046977767
ARD: up hlh-30/N2 & down daf-1 hlh-30/hlh-30	GO:0034473~U1 snRNA 3'-end processing	3	0.145067698	0.046977767
ARD: up hlh-30/N2 & down daf-1 hlh-30/hlh-30	GO:0034476~U5 snRNA 3'-end processing	3	0.145067698	0.046977767
ARD: up hlh-30/N2 & down daf-1 hlh-30/hlh-30	GO:0006688~glycosphingolipid biosynthetic process	3	0.145067698	0.046977767
ARD: up hlh-30/N2 & down daf-1 hlh-30/hlh-30	GO:0002926~tRNA wobble base 5-methoxycarbonylmethyl-2-thiouridine biosynthesis.	3	0.145067698	0.046977767
ARD: up hlh-30/N2 & down daf-1 hlh-30/hlh-30	GO:0040001~establishment of mitotic spindle localization	6	0.290135397	0.048352979
ARD: up hlh-30/N2 & down daf-1 hlh-30/hlh-30	GO:0032543~mitochondrial translation	9	0.435203095	0.049892758
ARD: up hlh-30/N2 & down daf-1 hlh-30/hlh-30	GO:0046688~response to copper ion	4	0.193423598	0.052239881
ARD: up hlh-30/N2 & down daf-1 hlh-30/hlh-30	GO:0000266~mitochondrial fission	4	0.193423598	0.052239881
ARD: up hlh-30/N2 & down daf-1 hlh-30/hlh-30	GO:0051403~stress-activated MAPK cascade	4	0.193423598	0.052239881
ARD: up hlh-30/N2 & down daf-1 hlh-30/hlh-30	GO:0045793~positive regulation of cell size	4	0.193423598	0.052239881
ARD: up hlh-30/N2 & down daf-1 hlh-30/hlh-30	GO:0030433~ubiquitin-dependent ERAD pathway	10	0.483558994	0.052900666
ARD: up hlh-30/N2 & down daf-1 hlh-30/hlh-30	GO:0010172~embryonic body morphogenesis	10	0.483558994	0.052900666
ARD: up hlh-30/N2 & down daf-1 hlh-30/hlh-30	GO:0007369~gastrulation	7	0.338491296	0.058467243
ARD: up hlh-30/N2 & down daf-1 hlh-30/hlh-30	GO:0071028~nuclear mRNA surveillance	5	0.241779497	0.061060915
ARD: up hlh-30/N2 & down daf-1 hlh-30/hlh-30	GO:0000165~MAPK cascade	10	0.483558994	0.061108513
ARD: up hlh-30/N2 & down daf-1 hlh-30/hlh-30	GO:0016579~protein deubiquitination	10	0.483558994	0.061108513
ARD: up hlh-30/N2 & down daf-1 hlh-30/hlh-30	GO:0006996~organelle organization	6	0.290135397	0.061360905
ARD: up hlh-30/N2 & down daf-1 hlh-30/hlh-30	GO:0007281~germ cell development	11	0.531914894	0.062418799
ARD: up hlh-30/N2 & down daf-1 hlh-30/hlh-30	GO:0016070~RNA metabolic process	7	0.338491296	0.07068433
ARD: up hlh-30/N2 & down daf-1 hlh-30/hlh-30	GO:0007097~nuclear migration	7	0.338491296	0.07068433
ARD: up hlh-30/N2 & down daf-1 hlh-30/hlh-30	GO:0031047~gene silencing by RNA	12	0.580270793	0.070730774
ARD: up hlh-30/N2 & down daf-1 hlh-30/hlh-30	GO:0042908~xenobiotic transport	4	0.193423598	0.075629852
ARD: up hlh-30/N2 & down daf-1 hlh-30/hlh-30	GO:0046834~lipid phosphorylation	4	0.193423598	0.075629852
ARD: up hlh-30/N2 & down daf-1 hlh-30/hlh-30	GO:0007004~telomere maintenance via telomerase	4	0.193423598	0.075629852
ARD: up hlh-30/N2 & down daf-1 hlh-30/hlh-30	GO:0034475~U4 snRNA 3'-end processing	4	0.193423598	0.075629852
ARD: up hlh-30/N2 & down daf-1 hlh-30/hlh-30	GO:0031647~regulation of protein stability	6	0.290135397	0.076147217
ARD: up hlh-30/N2 & down daf-1 hlh-30/hlh-30	GO:0007018~microtubule-based movement	9	0.435203095	0.078716077
ARD: up hlh-30/N2 & down daf-1 hlh-30/hlh-30	GO:0007155~cell adhesion	12	0.580270793	0.079182859
ARD: up hlh-30/N2 & down daf-1 hlh-30/hlh-30	GO:0007506~gonadal mesoderm development	5	0.241779497	0.079362641
ARD: up hlh-30/N2 & down daf-1 hlh-30/hlh-30	GO:0030488~tRNA methylation	7	0.338491296	0.084254333
ARD: up hlh-30/N2 & down daf-1 hlh-30/hlh-30	GO:1905868~regulation of 3'-UTR-mediated mRNA stabilization	3	0.145067698	0.085856782
ARD: up hlh-30/N2 & down daf-1 hlh-30/hlh-30	GO:0000480~endonucleolytic cleavage in 5'-ETS of tricistronic rRNA transcript (SSU-rRNA, 5.8S rRNA, LSU-rRNA)	3	0.145067698	0.085856782
ARD: up hlh-30/N2 & down daf-1 hlh-30/hlh-30	GO:0045943~positive regulation of transcription from RNA polymerase I promoter	3	0.145067698	0.085856782
ARD: up hlh-30/N2 & down daf-1 hlh-30/hlh-30	GO:0000054~ribosomal subunit export from nucleus	3	0.145067698	0.085856782
ARD: up hlh-30/N2 & down daf-1 hlh-30/hlh-30	GO:0000472~endonucleolytic cleavage to generate mature 5'-end of SSU-rRNA from (SSU-rRNA, 5.8S rRNA, LSU-rRNA)	3	0.145067698	0.085856782
ARD: up hlh-30/N2 & down daf-1 hlh-30/hlh-30	GO:0007026~negative regulation of microtubule depolymerization	3	0.145067698	0.085856782
ARD: up hlh-30/N2 & down daf-1 hlh-30/hlh-30	GO:0033627~cell adhesion mediated by integrin	3	0.145067698	0.085856782
ARD: up hlh-30/N2 & down daf-1 hlh-30/hlh-30	GO:1905606~regulation of presynapse assembly	3	0.145067698	0.085856782
ARD: up hlh-30/N2 & down daf-1 hlh-30/hlh-30	GO:0000154~rRNA modification	3	0.145067698	0.085856782
ARD: up hlh-30/N2 & down daf-1 hlh-30/hlh-30	GO:0034315~regulation of Arp2/3 complex-mediated actin nucleation	3	0.145067698	0.085856782
ARD: up hlh-30/N2 & down daf-1 hlh-30/hlh-30	GO:0000209~protein polyubiquitination	13	0.628626692	0.086416796
ARD: up hlh-30/N2 & down daf-1 hlh-30/hlh-30	GO:0006397~mRNA processing	24	1.160541586	0.091671441
ARD: up hlh-30/N2 & down daf-1 hlh-30/hlh-30	GO:0006997~nucleus organization	6	0.290135397	0.092672313
ARD: up hlh-30/N2 & down daf-1 hlh-30/hlh-30	GO:0043652~engulfment of apoptotic cell	6	0.290135397	0.092672313
ARD: up hlh-30/N2 & down daf-1 hlh-30/hlh-30	GO:0007163~establishment or maintenance of cell polarity	7	0.338491296	0.099154394
Refeeding: down hlh-30/N2 & up daf-1 hlh-30/hlh-30	GO:0006412~translation	70	4.581151832	7.18957E-20	Extended Data Fig. 5D
Refeeding: down hlh-30/N2 & up daf-1 hlh-30/hlh-30	GO:0006120~mitochondrial electron transport, NADH to ubiquinone	24	1.570680628	6.81739E-18	Extended Data Fig. 5D
Refeeding: down hlh-30/N2 & up daf-1 hlh-30/hlh-30	GO:0006631~fatty acid metabolic process	32	2.094240838	4.01024E-10	Extended Data Fig. 5D
Refeeding: down hlh-30/N2 & up daf-1 hlh-30/hlh-30	GO:0015986~ATP synthesis coupled proton transport	14	0.916230366	1.31167E-09	Extended Data Fig. 5D
Refeeding: down hlh-30/N2 & up daf-1 hlh-30/hlh-30	GO:0031507~heterochromatin assembly	18	1.178010471	4.82047E-08	Extended Data Fig. 5D
Refeeding: down hlh-30/N2 & up daf-1 hlh-30/hlh-30	GO:0006754~ATP biosynthetic process	10	0.654450262	1.52189E-07	Extended Data Fig. 5D
Refeeding: down hlh-30/N2 & up daf-1 hlh-30/hlh-30	GO:0006099~tricarboxylic acid cycle	14	0.916230366	2.5821E-07	Extended Data Fig. 5D
Refeeding: down hlh-30/N2 & up daf-1 hlh-30/hlh-30	GO:0006123~mitochondrial electron transport, cytochrome c to oxygen	9	0.589005236	3.47005E-07	Extended Data Fig. 5D
Refeeding: down hlh-30/N2 & up daf-1 hlh-30/hlh-30	GO:0006888~ER to Golgi vesicle-mediated transport	21	1.37434555	8.59089E-07	Extended Data Fig. 5D
Refeeding: down hlh-30/N2 & up daf-1 hlh-30/hlh-30	GO:1902600~hydrogen ion transmembrane transport	19	1.243455497	2.30725E-06	Extended Data Fig. 5D
Refeeding: down hlh-30/N2 & up daf-1 hlh-30/hlh-30	GO:0006122~mitochondrial electron transport, ubiquinol to cytochrome c	8	0.523560209	8.58918E-06
Refeeding: down hlh-30/N2 & up daf-1 hlh-30/hlh-30	GO:0006633~fatty acid biosynthetic process	15	0.981675393	1.16524E-05
Refeeding: down hlh-30/N2 & up daf-1 hlh-30/hlh-30	GO:0006457~protein folding	25	1.636125654	1.27931E-05
Refeeding: down hlh-30/N2 & up daf-1 hlh-30/hlh-30	GO:0015031~protein transport	45	2.945026178	1.41672E-05
Refeeding: down hlh-30/N2 & up daf-1 hlh-30/hlh-30	GO:0006635~fatty acid beta-oxidation	15	0.981675393	1.63028E-05
Refeeding: down hlh-30/N2 & up daf-1 hlh-30/hlh-30	GO:0008380~RNA splicing	22	1.439790576	1.91636E-05
Refeeding: down hlh-30/N2 & up daf-1 hlh-30/hlh-30	GO:0030150~protein import into mitochondrial matrix	10	0.654450262	1.93216E-05
Refeeding: down hlh-30/N2 & up daf-1 hlh-30/hlh-30	GO:0046034~ATP metabolic process	8	0.523560209	2.15884E-05
Refeeding: down hlh-30/N2 & up daf-1 hlh-30/hlh-30	GO:0006886~intracellular protein transport	30	1.963350785	2.62463E-05
Refeeding: down hlh-30/N2 & up daf-1 hlh-30/hlh-30	GO:0007030~Golgi organization	13	0.85078534	4.24955E-05
Refeeding: down hlh-30/N2 & up daf-1 hlh-30/hlh-30	GO:0045047~protein targeting to ER	7	0.458115183	6.11837E-05
Refeeding: down hlh-30/N2 & up daf-1 hlh-30/hlh-30	GO:0008652~cellular amino acid biosynthetic process	10	0.654450262	8.86494E-05
Refeeding: down hlh-30/N2 & up daf-1 hlh-30/hlh-30	GO:0006614~SRP-dependent cotranslational protein targeting to membrane	7	0.458115183	0.000140076
Refeeding: down hlh-30/N2 & up daf-1 hlh-30/hlh-30	GO:0032981~mitochondrial respiratory chain complex I assembly	8	0.523560209	0.000171568
Refeeding: down hlh-30/N2 & up daf-1 hlh-30/hlh-30	GO:0006397~mRNA processing	28	1.832460733	0.000203072
Refeeding: down hlh-30/N2 & up daf-1 hlh-30/hlh-30	GO:0022900~electron transport chain	7	0.458115183	0.00028226
Refeeding: down hlh-30/N2 & up daf-1 hlh-30/hlh-30	GO:0007005~mitochondrion organization	12	0.785340314	0.00029353
Refeeding: down hlh-30/N2 & up daf-1 hlh-30/hlh-30	GO:0006096~glycolytic process	10	0.654450262	0.000299561
Refeeding: down hlh-30/N2 & up daf-1 hlh-30/hlh-30	GO:0009060~aerobic respiration	6	0.392670157	0.000415522
Refeeding: down hlh-30/N2 & up daf-1 hlh-30/hlh-30	GO:0033617~mitochondrial respiratory chain complex IV assembly	7	0.458115183	0.000517158
Refeeding: down hlh-30/N2 & up daf-1 hlh-30/hlh-30	GO:0006629~lipid metabolic process	41	2.683246073	0.000780409
Refeeding: down hlh-30/N2 & up daf-1 hlh-30/hlh-30	GO:0009086~methionine biosynthetic process	6	0.392670157	0.000858444
Refeeding: down hlh-30/N2 & up daf-1 hlh-30/hlh-30	GO:0007029~endoplasmic reticulum organization	7	0.458115183	0.000880022
Refeeding: down hlh-30/N2 & up daf-1 hlh-30/hlh-30	GO:0051085~chaperone mediated protein folding requiring cofactor	8	0.523560209	0.001113755
Refeeding: down hlh-30/N2 & up daf-1 hlh-30/hlh-30	GO:0051603~proteolysis involved in cellular protein catabolic process	14	0.916230366	0.00111864
Refeeding: down hlh-30/N2 & up daf-1 hlh-30/hlh-30	GO:0006119~oxidative phosphorylation	5	0.327225131	0.001233362
Refeeding: down hlh-30/N2 & up daf-1 hlh-30/hlh-30	GO:0016192~vesicle-mediated transport	25	1.636125654	0.00162513
Refeeding: down hlh-30/N2 & up daf-1 hlh-30/hlh-30	GO:0019915~lipid storage	9	0.589005236	0.002138877
Refeeding: down hlh-30/N2 & up daf-1 hlh-30/hlh-30	GO:0009058~biosynthetic process	12	0.785340314	0.002566274
Refeeding: down hlh-30/N2 & up daf-1 hlh-30/hlh-30	GO:0031204~posttranslational protein targeting to membrane, translocation	5	0.327225131	0.002651521
Refeeding: down hlh-30/N2 & up daf-1 hlh-30/hlh-30	GO:0032543~mitochondrial translation	10	0.654450262	0.003102554
Refeeding: down hlh-30/N2 & up daf-1 hlh-30/hlh-30	GO:0006413~translational initiation	12	0.785340314	0.003120735
Refeeding: down hlh-30/N2 & up daf-1 hlh-30/hlh-30	GO:0006090~pyruvate metabolic process	4	0.261780105	0.003622558
Refeeding: down hlh-30/N2 & up daf-1 hlh-30/hlh-30	GO:0006616~SRP-dependent cotranslational protein targeting to membrane, translocation	4	0.261780105	0.003622558
Refeeding: down hlh-30/N2 & up daf-1 hlh-30/hlh-30	GO:0019563~glycerol catabolic process	4	0.261780105	0.003622558
Refeeding: down hlh-30/N2 & up daf-1 hlh-30/hlh-30	GO:0015990~electron transport coupled proton transport	4	0.261780105	0.003622558
Refeeding: down hlh-30/N2 & up daf-1 hlh-30/hlh-30	GO:0000398~mRNA splicing, via spliceosome	20	1.308900524	0.003640136
Refeeding: down hlh-30/N2 & up daf-1 hlh-30/hlh-30	GO:0008152~metabolic process	20	1.308900524	0.004086918
Refeeding: down hlh-30/N2 & up daf-1 hlh-30/hlh-30	GO:0000387~spliceosomal snRNP assembly	7	0.458115183	0.004482219
Refeeding: down hlh-30/N2 & up daf-1 hlh-30/hlh-30	GO:0061077~chaperone-mediated protein folding	5	0.327225131	0.004887521
Refeeding: down hlh-30/N2 & up daf-1 hlh-30/hlh-30	GO:0045039~protein import into mitochondrial inner membrane	5	0.327225131	0.004887521
Refeeding: down hlh-30/N2 & up daf-1 hlh-30/hlh-30	GO:0042776~mitochondrial ATP synthesis coupled proton transport	5	0.327225131	0.004887521
Refeeding: down hlh-30/N2 & up daf-1 hlh-30/hlh-30	GO:0006414~translational elongation	7	0.458115183	0.006166451
Refeeding: down hlh-30/N2 & up daf-1 hlh-30/hlh-30	GO:0045454~cell redox homeostasis	6	0.392670157	0.006247471
Refeeding: down hlh-30/N2 & up daf-1 hlh-30/hlh-30	GO:0002181~cytoplasmic translation	8	0.523560209	0.007129388
Refeeding: down hlh-30/N2 & up daf-1 hlh-30/hlh-30	GO:0015908~fatty acid transport	4	0.261780105	0.008386872
Refeeding: down hlh-30/N2 & up daf-1 hlh-30/hlh-30	GO:0002183~cytoplasmic translational initiation	6	0.392670157	0.012323225
Refeeding: down hlh-30/N2 & up daf-1 hlh-30/hlh-30	GO:0006637~acyl-CoA metabolic process	6	0.392670157	0.012323225
Refeeding: down hlh-30/N2 & up daf-1 hlh-30/hlh-30	GO:0065003~macromolecular complex assembly	5	0.327225131	0.012466764
Refeeding: down hlh-30/N2 & up daf-1 hlh-30/hlh-30	GO:0018279~protein N-linked glycosylation via asparagine	4	0.261780105	0.015540383
Refeeding: down hlh-30/N2 & up daf-1 hlh-30/hlh-30	GO:0051793~medium-chain fatty acid catabolic process	4	0.261780105	0.015540383
Refeeding: down hlh-30/N2 & up daf-1 hlh-30/hlh-30	GO:0010498~proteasomal protein catabolic process	6	0.392670157	0.016487047
Refeeding: down hlh-30/N2 & up daf-1 hlh-30/hlh-30	GO:0006730~one-carbon metabolic process	6	0.392670157	0.021489059
Refeeding: down hlh-30/N2 & up daf-1 hlh-30/hlh-30	GO:0000413~protein peptidyl-prolyl isomerization	7	0.458115183	0.021831777
Refeeding: down hlh-30/N2 & up daf-1 hlh-30/hlh-30	GO:0042026~protein refolding	5	0.327225131	0.025018177
Refeeding: down hlh-30/N2 & up daf-1 hlh-30/hlh-30	GO:0048280~vesicle fusion with Golgi apparatus	4	0.261780105	0.025207029
Refeeding: down hlh-30/N2 & up daf-1 hlh-30/hlh-30	GO:0009083~branched-chain amino acid catabolic process	4	0.261780105	0.025207029
Refeeding: down hlh-30/N2 & up daf-1 hlh-30/hlh-30	GO:0070125~mitochondrial translational elongation	4	0.261780105	0.025207029
Refeeding: down hlh-30/N2 & up daf-1 hlh-30/hlh-30	GO:0006172~ADP biosynthetic process	3	0.196335079	0.027635466
Refeeding: down hlh-30/N2 & up daf-1 hlh-30/hlh-30	GO:0042773~ATP synthesis coupled electron transport	3	0.196335079	0.027635466
Refeeding: down hlh-30/N2 & up daf-1 hlh-30/hlh-30	GO:0006636~unsaturated fatty acid biosynthetic process	4	0.261780105	0.037398734
Refeeding: down hlh-30/N2 & up daf-1 hlh-30/hlh-30	GO:0034599~cellular response to oxidative stress	4	0.261780105	0.037398734
Refeeding: down hlh-30/N2 & up daf-1 hlh-30/hlh-30	GO:0044255~cellular lipid metabolic process	6	0.392670157	0.041999611
Refeeding: down hlh-30/N2 & up daf-1 hlh-30/hlh-30	GO:0006520~cellular amino acid metabolic process	6	0.392670157	0.041999611
Refeeding: down hlh-30/N2 & up daf-1 hlh-30/hlh-30	GO:0001732~formation of cytoplasmic translation initiation complex	5	0.327225131	0.043131318
Refeeding: down hlh-30/N2 & up daf-1 hlh-30/hlh-30	GO:0055129~L-proline biosynthetic process	3	0.196335079	0.051648374
Refeeding: down hlh-30/N2 & up daf-1 hlh-30/hlh-30	GO:0048208~COPII vesicle coating	3	0.196335079	0.051648374
Refeeding: down hlh-30/N2 & up daf-1 hlh-30/hlh-30	GO:0042759~long-chain fatty acid biosynthetic process	3	0.196335079	0.051648374
Refeeding: down hlh-30/N2 & up daf-1 hlh-30/hlh-30	GO:0044205~'de novo' UMP biosynthetic process	3	0.196335079	0.051648374
Refeeding: down hlh-30/N2 & up daf-1 hlh-30/hlh-30	GO:0006101~citrate metabolic process	3	0.196335079	0.051648374
Refeeding: down hlh-30/N2 & up daf-1 hlh-30/hlh-30	GO:0006086~acetyl-CoA biosynthetic process from pyruvate	3	0.196335079	0.051648374
Refeeding: down hlh-30/N2 & up daf-1 hlh-30/hlh-30	GO:0006556~S-adenosylmethionine biosynthetic process	3	0.196335079	0.051648374
Refeeding: down hlh-30/N2 & up daf-1 hlh-30/hlh-30	GO:0070584~mitochondrion morphogenesis	3	0.196335079	0.051648374
Refeeding: down hlh-30/N2 & up daf-1 hlh-30/hlh-30	GO:0006108~malate metabolic process	3	0.196335079	0.051648374
Refeeding: down hlh-30/N2 & up daf-1 hlh-30/hlh-30	GO:0071569~protein ufmylation	3	0.196335079	0.051648374
Refeeding: down hlh-30/N2 & up daf-1 hlh-30/hlh-30	GO:0006979~response to oxidative stress	13	0.85078534	0.054964557
Refeeding: down hlh-30/N2 & up daf-1 hlh-30/hlh-30	GO:0008340~determination of adult lifespan	35	2.290575916	0.063009664
Refeeding: down hlh-30/N2 & up daf-1 hlh-30/hlh-30	GO:0036498~IRE1-mediated unfolded protein response	18	1.178010471	0.065870355
Refeeding: down hlh-30/N2 & up daf-1 hlh-30/hlh-30	GO:0006950~response to stress	5	0.327225131	0.066949998
Refeeding: down hlh-30/N2 & up daf-1 hlh-30/hlh-30	GO:0034620~cellular response to unfolded protein	4	0.261780105	0.069003829
Refeeding: down hlh-30/N2 & up daf-1 hlh-30/hlh-30	GO:0019346~transsulfuration	4	0.261780105	0.069003829
Refeeding: down hlh-30/N2 & up daf-1 hlh-30/hlh-30	GO:0006879~cellular iron ion homeostasis	4	0.261780105	0.069003829
Refeeding: down hlh-30/N2 & up daf-1 hlh-30/hlh-30	GO:0019464~glycine decarboxylation via glycine cleavage system	3	0.196335079	0.080489376
Refeeding: down hlh-30/N2 & up daf-1 hlh-30/hlh-30	GO:0006121~mitochondrial electron transport, succinate to ubiquinone	3	0.196335079	0.080489376
Refeeding: down hlh-30/N2 & up daf-1 hlh-30/hlh-30	GO:0006783~heme biosynthetic process	3	0.196335079	0.080489376
Refeeding: down hlh-30/N2 & up daf-1 hlh-30/hlh-30	GO:0006605~protein targeting	3	0.196335079	0.080489376
Refeeding: down hlh-30/N2 & up daf-1 hlh-30/hlh-30	GO:0006749~glutathione metabolic process	11	0.719895288	0.083686266
Refeeding: down hlh-30/N2 & up daf-1 hlh-30/hlh-30	GO:0009306~protein secretion	5	0.327225131	0.096239582
Refeeding: up hlh-30/N2 & down daf-1 hlh-30/hlh-30	GO:0045087~innate immune response	102	4.6237534	2.26098E-23	Extended Data Fig. 5E
Refeeding: up hlh-30/N2 & down daf-1 hlh-30/hlh-30	GO:0006334~nucleosome assembly	29	1.314596555	1.23125E-13	Extended Data Fig. 5E
Refeeding: up hlh-30/N2 & down daf-1 hlh-30/hlh-30	GO:0031507~heterochromatin assembly	19	0.861287398	2.46238E-07	Extended Data Fig. 5E
Refeeding: up hlh-30/N2 & down daf-1 hlh-30/hlh-30	GO:0050829~defense response to Gram-negative bacterium	34	1.541251133	2.79344E-06	Extended Data Fig. 5E
Refeeding: up hlh-30/N2 & down daf-1 hlh-30/hlh-30	GO:0036499~PERK-mediated unfolded protein response	13	0.589301904	5.19726E-06	Extended Data Fig. 5E
Refeeding: up hlh-30/N2 & down daf-1 hlh-30/hlh-30	GO:0006400~tRNA modification	11	0.498640073	7.92201E-06	Extended Data Fig. 5E
Refeeding: up hlh-30/N2 & down daf-1 hlh-30/hlh-30	GO:0007218~neuropeptide signaling pathway	37	1.67724388	2.57797E-05	Extended Data Fig. 5E
Refeeding: up hlh-30/N2 & down daf-1 hlh-30/hlh-30	GO:0031103~axon regeneration	9	0.407978241	4.33482E-05	Extended Data Fig. 5E
Refeeding: up hlh-30/N2 & down daf-1 hlh-30/hlh-30	GO:0008033~tRNA processing	18	0.815956482	9.55252E-05	Extended Data Fig. 5E
Refeeding: up hlh-30/N2 & down daf-1 hlh-30/hlh-30	GO:0010332~response to gamma radiation	7	0.31731641	0.000518081	Extended Data Fig. 5E
Refeeding: up hlh-30/N2 & down daf-1 hlh-30/hlh-30	GO:0048691~positive regulation of axon extension involved in regeneration	6	0.271985494	0.000522124
Refeeding: up hlh-30/N2 & down daf-1 hlh-30/hlh-30	GO:0097501~stress response to metal ion	6	0.271985494	0.000522124
Refeeding: up hlh-30/N2 & down daf-1 hlh-30/hlh-30	GO:0010951~negative regulation of endopeptidase activity	21	0.951949229	0.001433821
Refeeding: up hlh-30/N2 & down daf-1 hlh-30/hlh-30	GO:0090305~nucleic acid phosphodiester bond hydrolysis	20	0.906618314	0.001561499
Refeeding: up hlh-30/N2 & down daf-1 hlh-30/hlh-30	GO:0006950~response to stress	8	0.362647325	0.001972421
Refeeding: up hlh-30/N2 & down daf-1 hlh-30/hlh-30	GO:1990169~stress response to copper ion	5	0.226654578	0.003006543
Refeeding: up hlh-30/N2 & down daf-1 hlh-30/hlh-30	GO:0000467~exonucleolytic trimming to generate mature 3'-end of 5.8S rRNA from tricistronic rRNA transcript (SSU-rRNA, 5.8S rRNA, LSU-rRNA)	6	0.271985494	0.004518698
Refeeding: up hlh-30/N2 & down daf-1 hlh-30/hlh-30	GO:0010466~negative regulation of peptidase activity	12	0.543970988	0.005589833
Refeeding: up hlh-30/N2 & down daf-1 hlh-30/hlh-30	GO:0006418~tRNA aminoacylation for protein translation	10	0.453309157	0.005590113
Refeeding: up hlh-30/N2 & down daf-1 hlh-30/hlh-30	GO:0006355~regulation of transcription, DNA-templated	93	4.215775159	0.006158004
Refeeding: up hlh-30/N2 & down daf-1 hlh-30/hlh-30	GO:0010033~response to organic substance	5	0.226654578	0.006319101
Refeeding: up hlh-30/N2 & down daf-1 hlh-30/hlh-30	GO:0045793~positive regulation of cell size	5	0.226654578	0.006319101
Refeeding: up hlh-30/N2 & down daf-1 hlh-30/hlh-30	GO:0006281~DNA repair	31	1.405258386	0.006744617
Refeeding: up hlh-30/N2 & down daf-1 hlh-30/hlh-30	GO:0007166~cell surface receptor signaling pathway	7	0.31731641	0.007070517
Refeeding: up hlh-30/N2 & down daf-1 hlh-30/hlh-30	GO:0034605~cellular response to heat	4	0.181323663	0.007156918
Refeeding: up hlh-30/N2 & down daf-1 hlh-30/hlh-30	GO:0042594~response to starvation	10	0.453309157	0.007220302
Refeeding: up hlh-30/N2 & down daf-1 hlh-30/hlh-30	GO:0093002~response to nematicide	6	0.271985494	0.007435234
Refeeding: up hlh-30/N2 & down daf-1 hlh-30/hlh-30	GO:0038066~p38MAPK cascade	5	0.226654578	0.011390085
Refeeding: up hlh-30/N2 & down daf-1 hlh-30/hlh-30	GO:0007254~JNK cascade	6	0.271985494	0.011444614
Refeeding: up hlh-30/N2 & down daf-1 hlh-30/hlh-30	GO:0071805~potassium ion transmembrane transport	20	0.906618314	0.011798417
Refeeding: up hlh-30/N2 & down daf-1 hlh-30/hlh-30	GO:0030036~actin cytoskeleton organization	11	0.498640073	0.016243538
Refeeding: up hlh-30/N2 & down daf-1 hlh-30/hlh-30	GO:0051453~regulation of intracellular pH	7	0.31731641	0.018845894
Refeeding: up hlh-30/N2 & down daf-1 hlh-30/hlh-30	GO:0016477~cell migration	14	0.63463282	0.019194611
Refeeding: up hlh-30/N2 & down daf-1 hlh-30/hlh-30	GO:0000462~maturation of SSU-rRNA from tricistronic rRNA transcript (SSU-rRNA, 5.8S rRNA, LSU-rRNA)	7	0.31731641	0.024689302
Refeeding: up hlh-30/N2 & down daf-1 hlh-30/hlh-30	GO:0008340~determination of adult lifespan	45	2.039891206	0.025825399
Refeeding: up hlh-30/N2 & down daf-1 hlh-30/hlh-30	GO:0035973~aggrephagy	5	0.226654578	0.027799936
Refeeding: up hlh-30/N2 & down daf-1 hlh-30/hlh-30	GO:0006909~phagocytosis	5	0.226654578	0.027799936
Refeeding: up hlh-30/N2 & down daf-1 hlh-30/hlh-30	GO:0050832~defense response to fungus	9	0.407978241	0.027973274
Refeeding: up hlh-30/N2 & down daf-1 hlh-30/hlh-30	GO:0051693~actin filament capping	4	0.181323663	0.029438549
Refeeding: up hlh-30/N2 & down daf-1 hlh-30/hlh-30	GO:0017183~peptidyl-diphthamide biosynthetic process from peptidyl-histidine	4	0.181323663	0.029438549
Refeeding: up hlh-30/N2 & down daf-1 hlh-30/hlh-30	GO:0008045~motor neuron axon guidance	11	0.498640073	0.031869135
Refeeding: up hlh-30/N2 & down daf-1 hlh-30/hlh-30	GO:0030421~defecation	9	0.407978241	0.033689081
Refeeding: up hlh-30/N2 & down daf-1 hlh-30/hlh-30	GO:0035556~intracellular signal transduction	34	1.541251133	0.034214718
Refeeding: up hlh-30/N2 & down daf-1 hlh-30/hlh-30	GO:0016567~protein ubiquitination	33	1.495920218	0.03610037
Refeeding: up hlh-30/N2 & down daf-1 hlh-30/hlh-30	GO:0006814~sodium ion transport	14	0.63463282	0.037042632
Refeeding: up hlh-30/N2 & down daf-1 hlh-30/hlh-30	GO:0016043~cellular component organization	5	0.226654578	0.039436909
Refeeding: up hlh-30/N2 & down daf-1 hlh-30/hlh-30	GO:0002098~tRNA wobble uridine modification	6	0.271985494	0.041206802
Refeeding: up hlh-30/N2 & down daf-1 hlh-30/hlh-30	GO:0007179~transforming growth factor beta receptor signaling pathway	6	0.271985494	0.041206802
Refeeding: up hlh-30/N2 & down daf-1 hlh-30/hlh-30	GO:0090502~RNA phosphodiester bond hydrolysis, endonucleolytic	14	0.63463282	0.041691715
Refeeding: up hlh-30/N2 & down daf-1 hlh-30/hlh-30	GO:0032436~positive regulation of proteasomal ubiquitin-dependent protein catabolic process	11	0.498640073	0.042723206
Refeeding: up hlh-30/N2 & down daf-1 hlh-30/hlh-30	GO:0050790~regulation of catalytic activity	27	1.223934723	0.046549215
Refeeding: up hlh-30/N2 & down daf-1 hlh-30/hlh-30	GO:0051403~stress-activated MAPK cascade	4	0.181323663	0.046778135
Refeeding: up hlh-30/N2 & down daf-1 hlh-30/hlh-30	GO:0045332~phospholipid translocation	4	0.181323663	0.046778135
Refeeding: up hlh-30/N2 & down daf-1 hlh-30/hlh-30	GO:0046688~response to copper ion	4	0.181323663	0.046778135
Refeeding: up hlh-30/N2 & down daf-1 hlh-30/hlh-30	GO:0006309~apoptotic DNA fragmentation	5	0.226654578	0.053433057
Refeeding: up hlh-30/N2 & down daf-1 hlh-30/hlh-30	GO:0042254~ribosome biogenesis	11	0.498640073	0.055851933
Refeeding: up hlh-30/N2 & down daf-1 hlh-30/hlh-30	GO:0040026~positive regulation of vulval development	10	0.453309157	0.056096516
Refeeding: up hlh-30/N2 & down daf-1 hlh-30/hlh-30	GO:0007097~nuclear migration	7	0.31731641	0.059527581
Refeeding: up hlh-30/N2 & down daf-1 hlh-30/hlh-30	GO:0016070~RNA metabolic process	7	0.31731641	0.059527581
Refeeding: up hlh-30/N2 & down daf-1 hlh-30/hlh-30	GO:0006914~autophagy	13	0.589301904	0.06006835
Refeeding: up hlh-30/N2 & down daf-1 hlh-30/hlh-30	GO:0006182~cGMP biosynthetic process	9	0.407978241	0.064259597
Refeeding: up hlh-30/N2 & down daf-1 hlh-30/hlh-30	GO:0007040~lysosome organization	6	0.271985494	0.065490805
Refeeding: up hlh-30/N2 & down daf-1 hlh-30/hlh-30	GO:0008104~protein localization	15	0.679963735	0.067978989
Refeeding: up hlh-30/N2 & down daf-1 hlh-30/hlh-30	GO:0042274~ribosomal small subunit biogenesis	4	0.181323663	0.068010965
Refeeding: up hlh-30/N2 & down daf-1 hlh-30/hlh-30	GO:0051661~maintenance of centrosome location	4	0.181323663	0.068010965
Refeeding: up hlh-30/N2 & down daf-1 hlh-30/hlh-30	GO:0098719~sodium ion import across plasma membrane	4	0.181323663	0.068010965
Refeeding: up hlh-30/N2 & down daf-1 hlh-30/hlh-30	GO:0007004~telomere maintenance via telomerase	4	0.181323663	0.068010965
Refeeding: up hlh-30/N2 & down daf-1 hlh-30/hlh-30	GO:0010468~regulation of gene expression	21	0.951949229	0.069394032
Refeeding: up hlh-30/N2 & down daf-1 hlh-30/hlh-30	GO:0008306~associative learning	5	0.226654578	0.069756316
Refeeding: up hlh-30/N2 & down daf-1 hlh-30/hlh-30	GO:0002376~immune system process	7	0.31731641	0.071283943
Refeeding: up hlh-30/N2 & down daf-1 hlh-30/hlh-30	GO:0007015~actin filament organization	10	0.453309157	0.073032633
Refeeding: up hlh-30/N2 & down daf-1 hlh-30/hlh-30	GO:0007168~receptor guanylyl cyclase signaling pathway	8	0.362647325	0.073617684
Refeeding: up hlh-30/N2 & down daf-1 hlh-30/hlh-30	GO:0002119~nematode larval development	35	1.586582049	0.077933855
Refeeding: up hlh-30/N2 & down daf-1 hlh-30/hlh-30	GO:0000154~rRNA modification	3	0.135992747	0.079451516
Refeeding: up hlh-30/N2 & down daf-1 hlh-30/hlh-30	GO:0007140~male meiosis	3	0.135992747	0.079451516
Refeeding: up hlh-30/N2 & down daf-1 hlh-30/hlh-30	GO:1900073~regulation of neuromuscular synaptic transmission	3	0.135992747	0.079451516
Refeeding: up hlh-30/N2 & down daf-1 hlh-30/hlh-30	GO:0035025~positive regulation of Rho protein signal transduction	3	0.135992747	0.079451516
Refeeding: up hlh-30/N2 & down daf-1 hlh-30/hlh-30	GO:0046622~positive regulation of organ growth	3	0.135992747	0.079451516
Refeeding: up hlh-30/N2 & down daf-1 hlh-30/hlh-30	GO:0046854~phosphatidylinositol phosphorylation	6	0.271985494	0.080062771
Refeeding: up hlh-30/N2 & down daf-1 hlh-30/hlh-30	GO:0043652~engulfment of apoptotic cell	6	0.271985494	0.080062771
Refeeding: up hlh-30/N2 & down daf-1 hlh-30/hlh-30	GO:0042273~ribosomal large subunit biogenesis	6	0.271985494	0.080062771
Refeeding: up hlh-30/N2 & down daf-1 hlh-30/hlh-30	GO:0007163~establishment or maintenance of cell polarity	7	0.31731641	0.084274112
Refeeding: up hlh-30/N2 & down daf-1 hlh-30/hlh-30	GO:0009190~cyclic nucleotide biosynthetic process	9	0.407978241	0.08444079
Refeeding: up hlh-30/N2 & down daf-1 hlh-30/hlh-30	GO:0006813~potassium ion transport	12	0.543970988	0.085737736
Refeeding: up hlh-30/N2 & down daf-1 hlh-30/hlh-30	GO:0015914~phospholipid transport	5	0.226654578	0.088317412
Refeeding: up hlh-30/N2 & down daf-1 hlh-30/hlh-30	GO:0000902~cell morphogenesis	5	0.226654578	0.088317412
Refeeding: up hlh-30/N2 & down daf-1 hlh-30/hlh-30	GO:0000132~establishment of mitotic spindle orientation	11	0.498640073	0.089386795
Refeeding: up hlh-30/N2 & down daf-1 hlh-30/hlh-30	GO:0048841~regulation of axon extension involved in axon guidance	4	0.181323663	0.092772727
Refeeding: up hlh-30/N2 & down daf-1 hlh-30/hlh-30	GO:0046686~response to cadmium ion	4	0.181323663	0.092772727
Differentially regulated genes (padj < 0.05) were analysed with DAVID Bioinformatics Resources 6.8 (88-89). Results adapted from DAVID Functional Annotation Charts.
a Down, genes downregulated. Up, genes upregulated.
b Enriched terms associated with the gene list. Terms in bold are shown in Figures S5.
c Number of involved genes belonging to an annotation term.
d Involved genes/total number of genes.
e Modified Fisher Exact p value, EASE Score. The smaller, the more enriched.

## Sheet: Supplementary Table 4
Supplementary Table 4. C. elegans genes ortholog to SenMayo gene set.
SenMayo gene	Ortholog
HGNC Symbol	C. elegans	No. of Databases	Matched Databases
MMP2	zmp-5	1	Ensembl Compara 87-89
MMP9	zmp-5	1	Ensembl Compara 87-89
MMP14	zmp-5	4	Homologene|InParanoid|OrthoInspector|OrthoMCL
MMP13	zmp-3	3	Homologene|InParanoid|OrthoInspector
MMP3	zmp-3	2	InParanoid|OrthoInspector
MMP10	zmp-3	2	InParanoid|OrthoInspector
MMP1	zmp-3	2	InParanoid|OrthoInspector
MMP12	zmp-3	1	InParanoid
GEM	Y52B11A.4	1	Ensembl Compara 87-89
GMFG	Y50D7A.10	6	Ensembl Compara 87-89|Homologene|InParanoid|OMA|OrthoInspector|OrthoMCL
ANGPT1	Y43C5A.2	1	InParanoid
CD9	tsp-8	2	Ensembl Compara 87-89|InParanoid
AXL	svh-2	1	Ensembl Compara 87-89
HGF	svh-1	1	Ensembl Compara 87-89
PLAT	svh-1	1	Ensembl Compara 87-89
PLAU	svh-1	1	Ensembl Compara 87-89
SERPINB4	srp-6	3	Homologene|InParanoid|OrthoMCL
SERPINE1	srp-2	2	Ensembl Compara 87-89|InParanoid
SERPINE2	srp-2	2	Ensembl Compara 87-89|InParanoid
SCAMP4	scm-1	2	Ensembl Compara 87-89|OrthoInspector
RPS6KA5	rskn-2	6	Ensembl Compara 87-89|Homologene|InParanoid|OMA|OrthoInspector|OrthoMCL
PTBP1	ptb-1	5	Ensembl Compara 87-89|Homologene|InParanoid|OrthoInspector|OrthoMCL
LCP1	plst-1	5	Ensembl Compara 87-89|Homologene|InParanoid|OrthoInspector|OrthoMCL
IQGAP2	pes-7	5	Ensembl Compara 87-89|InParanoid|OMA|OrthoInspector|OrthoMCL
NAP1L4	nap-1	5	Ensembl Compara 87-89|Homologene|InParanoid|OrthoInspector|OrthoMCL
MIF	mif-1	4	Ensembl Compara 87-89|InParanoid|OrthoInspector|OrthoMCL
ITPKA	lfe-2	3	Ensembl Compara 87-89|InParanoid|OrthoInspector
FGF1	let-756	1	Ensembl Compara 87-89
FGF2	let-756	1	Ensembl Compara 87-89
FGF7	let-756	1	OrthoInspector
EGFR	let-23	4	Ensembl Compara 87-89|OMA|OrthoInspector|OrthoMCL
CTNNB1	hmp-2	6	Ensembl Compara 87-89|Homologene|InParanoid|OMA|OrthoInspector|OrthoMCL
HMGB1	hmg-1.2	4	Ensembl Compara 87-89|InParanoid|OMA|OrthoInspector
EGF	F14B4.1	1	Ensembl Compara 87-89
ETS2	ets-9	0	Legacy Ortholist
ANGPTL4	ensh-1	2	Ensembl Compara 87-89|InParanoid
WNT16	egl-20	6	Ensembl Compara 87-89|Homologene|InParanoid|OMA|OrthoInspector|OrthoMCL
GDF15	dbl-1	1	Ensembl Compara 87-89
BMP6	dbl-1	2	InParanoid|OrthoInspector
BMP2	dbl-1	1	OrthoInspector
ACVR1B	daf-1	3	InParanoid|OrthoInspector|OrthoMCL
TIMP2	cri-2	3	InParanoid|OMA|OrthoMCL
CTSB	cpr-6	5	Ensembl Compara 87-89|InParanoid|OMA|OrthoInspector|OrthoMCL
CST4	cpi-2	1	InParanoid
CTNNB1	bar-1	1	Ensembl Compara 87-89
C. elegans orthologs of SenMayo genes (42) were identified using OrthoList 2 (62). For details see material and methods.
