# Supplementary material for: A TFEB–TGFβ axis systemically regulates diapause, stem cell resilience and protects against a senescence-like state
Source: Nat Aging. 2025 Jun 30;5(7):1340–57. doi: 10.1038/s43587-025-00911-4 (PMC12270908; doi:10.1038/s43587-025-00911-4)
Supplement: Supplementary file 3 — Source data for graphs plotted. [file 43587_2025_911_MOESM3_ESM.xlsx]

## Sheet: Figure 1a
ARD life span [Days]	N2	hlh-30(tm1978)
10	1
10	0
10	0
10	0
10	0
10	0
10	0
10	0
10	0
10	0
10	0
10	0
10	0
10	0
10	0
10	0
10	0
10	0
10	0
10	0
10	0
10	0
10	0
10	0
10	0
10	0
10	0
10	0
10	0
10	0
10	0
10	0
10	0
10	0
10	0
10	0
10	0
10	0
10	0
10	0
10	0
10	0
10	0
10	0
10	0
10	0
10	0
10	0
10	0
10	0
10	0
10	0
10	0
10	0
10	0
10	0
10	0
10	0
10	0
10	0
10	0
10	0
12	1
12	0
12	0
12	0
12	0
12	0
12	0
12	0
12	0
12	0
12	0
12	0
12	0
12	0
12	0
12	0
12	0
12	0
12	0
12	0
12	0
12	0
14	1
14	1
14	0
14	0
14	0
20	1
20	0
20	0
20	0
20	0
20	0
20	0
20	0
20	0
20	0
20	0
20	0
20	0
20	0
20	0
20	0
20	0
20	0
20	0
20	0
20	0
20	0
20	0
20	0
20	0
20	0
20	0
20	0
20	0
20	0
20	0
20	0
20	0
20	0
20	0
32	1
32	0
32	0
32	0
32	0
32	0
32	0
32	0
34	1
34	1
34	1
34	1
34	1
34	1
34	0
34	0
34	0
34	0
34	0
34	0
38	1
38	1
38	1
38	1
38	1
40	1
40	1
40	1
40	1
40	1
40	1
40	1
40	1
40	1
40	1
40	1
40	1
40	1
40	1
40	1
40	1
40	1
40	1
40	1
40	1
40	1
40	1
40	1
40	1
40	1
40	1
40	1
40	1
40	1
42	1
42	1
42	1
42	1
42	1
42	1
42	1
42	1
42	1
42	1
42	1
42	1
42	1
42	1
42	1
42	1
42	1
42	1
42	0
42	0
45	1
45	1
45	1
45	1
45	1
45	1
45	1
45	1
45	1
45	1
45	1
45	1
45	1
45	1
45	1
45	1
45	1
45	1
45	1
45	1
45	1
45	1
45	1
45	1
45	1
45	1
45	1
45	1
45	1
45	1
45	1
45	1
45	1
45	1
45	1
45	1
45	0
45	0
45	0
45	0
45	0
47	1
47	1
47	1
47	1
47	1
47	1
47	1
47	1
47	1
47	1
47	1
49	1
49	1
49	1
49	1
49	1
49	1
49	1
49	1
49	1
49	1
49	1
49	1
49	1
49	1
49	1
49	1
49	1
49	1
49	1
49	1
49	1
49	1
49	1
49	1
49	1
49	1
49	1
49	1
49	1
49	1
49	1
49	1
49	1
49	1
49	1
49	1
49	1
49	1
49	0
52	1
52	1
52	1
52	1
52	1
52	1
52	1
52	1
52	1
52	1
52	1
52	1
52	1
52	1
52	1
52	1
52	1
52	1
52	1
52	1
52	1
52	1
52	1
52	1
52	1
52	1
52	1
52	1
52	1
52	1
52	1
52	1
52	1
52	1
52	1
52	1
52	1
52	1
52	1
52	1
52	1
52	0
54	1
54	1
54	1
54	1
54	1
54	1
54	1
54	1
54	1
54	1
54	1
54	1
54	1
54	1
54	1
54	1
54	1
54	1
54	1
54	1
54	1
54	1
54	1
54	1
54	1
54	1
54	1
54	1
54	1
54	1
54	0
54	0
54	0
54	0
54	0
56	1
56	1
56	1
56	1
56	1
56	1
56	1
56	1
56	1
56	1
56	1
56	1
56	1
56	1
56	1
56	1
56	1
60	1
60	1
60	1
60	1
60	1
60	1
60	1
60	1
60	1
60	1
60	1
60	1
60	1
60	1
60	1
60	1
60	1
60	1
60	1
60	1
60	1
60	1
60	1
60	1
60	1
60	1
60	1
60	1
60	1
60	1
60	1
60	1
60	1
60	1
60	1
60	1
60	1
60	1
60	1
60	1
60	1
60	0
60	0
63	1
63	1
63	1
63	1
63	1
63	1
63	1
63	1
63	1
63	1
63	1
63	1
63	1
63	1
63	1
63	1
63	1
63	1
63	1
63	1
63	1
63	1
63	1
63	1
63	1
63	0
63	0
66	1
66	1
66	1
66	1
66	1
66	1
66	1
66	1
66	1
66	1
66	1
66	1
66	1
66	1
66	1
66	1
66	1
66	1
66	1
66	1
66	1
66	1
66	1
66	1
66	1
66	1
66	1
66	1
66	1
66	1
66	1
66	1
66	1
66	1
66	1
66	1
66	1
66	1
66	1
66	1
66	1
66	1
66	1
66	1
66	1
66	0
69	1
69	1
69	1
69	1
69	1
69	1
69	1
69	1
69	1
69	1
69	1
69	1
69	1
69	1
69	1
69	1
69	1
69	1
69	1
69	1
69	1
69	1
69	1
69	1
69	0
73	1
73	1
73	1
73	1
73	1
73	1
73	1
73	1
73	1
73	1
73	1
73	1
76	1
76	1
76	1
76	1
76	1
76	1
76	1
76	1
76	1
76	1
76	1
87	1
87	1
87	1
87	1
87	1
87	1
87	1
87	1
87	1
87	1
87	1
87	1
87	1
87	1
87	1
87	1
87	1
87	1
87	1
87	1
87	1
87	1
87	0
90	1
90	1
90	1
90	1
90	1
94	1
94	1
94	1
94	1
2		1
2		1
2		1
2		1
2		1
2		1
2		1
2		1
2		1
2		1
2		1
2		1
2		1
2		1
2		1
2		1
2		1
2		1
2		1
2		0
2		0
2		0
2		0
2		0
2		0
2		0
2		0
2		0
2		0
2		0
2		0
2		0
2		0
2		0
2		0
2		0
2		0
2		0
2		0
2		0
2		0
2		0
2		0
2		0
2		0
2		0
2		0
2		0
2		0
2		0
2		0
2		0
2		0
2		0
2		0
2		0
2		0
2		0
2		0
2		0
2		0
2		0
2		0
2		0
4		1
4		1
4		1
4		1
4		1
4		1
4		1
4		1
4		1
4		1
4		1
4		1
4		1
4		1
4		1
4		1
4		1
4		1
4		1
4		1
4		1
4		1
4		1
4		1
4		1
4		1
4		1
4		1
4		1
4		1
4		1
4		1
4		1
4		1
4		1
4		1
4		1
4		1
4		1
4		1
4		1
4		1
4		1
4		1
4		1
4		1
4		1
4		1
4		1
4		1
4		1
4		1
4		1
4		1
4		1
4		1
4		1
4		1
4		1
4		1
4		1
4		1
4		1
4		1
4		1
4		1
4		1
4		1
4		1
4		1
4		1
4		1
4		1
4		1
4		1
4		1
4		1
4		1
4		1
4		1
4		1
4		1
4		1
4		1
4		1
4		1
4		1
4		1
4		1
4		1
4		1
4		1
4		1
4		1
4		1
4		1
4		1
4		1
4		1
4		1
4		1
4		1
4		1
4		1
4		1
4		1
4		1
4		1
4		1
4		1
4		1
4		1
4		1
4		1
4		1
4		1
4		1
4		1
4		1
4		1
4		1
4		1
4		1
4		1
4		1
4		1
4		1
4		1
4		1
4		1
4		1
4		1
4		1
4		1
4		1
4		1
4		1
4		0
4		0
4		0
4		0
4		0
4		0
4		0
4		0
4		0
6		1
6		1
6		1
6		1
6		1
6		1
6		1
6		1
6		1
6		1
6		1
6		1
6		1
6		1
6		1
6		1
6		1
6		1
6		1
6		1
6		1
6		1
6		1
6		1
6		1
6		1
6		1
6		1
6		1
6		1
6		1
6		1
6		1
6		1
6		1
6		1
6		1
6		1
6		1
6		1
6		1
6		1
6		1
6		1
6		0
6		0
8		1
8		1
8		1
8		1
8		1
8		1
8		1
8		1
8		1
8		1
8		1
8		1
8		1
8		1
8		1
8		1
8		1
8		1
8		1
8		1
8		1
8		1
8		1
8		1
8		1
8		1
8		1
8		1
8		1
8		1
8		1
8		1
8		1
8		1
8		1
8		1
8		1
8		1
10		1
10		1
10
10
10
10
10
10
10
10
10
10
10
10
10
10
10
10
10
10
10
10
10
10
10
10
10
10
10
10
10
10
10
10
10
10
10
10
10
10
10
10
10
10
10
10
10
10
10
10
10
10
10
10
10
10
10
10
10
10
10
10
10
10
10
10
10
10
10
10
10
10
10
10
10
10
10
10
10
10
10
10
10
10
10
10
10
10
10
10
10
10
10
10
10
10
10
10
10
10
10
10
10
10
10
10
10
10
10
10
10
10
10
10
10
10
10
10
10
10
10
10
10
10
10
10
10
10
10
10
10
10
10
10
10
10
10
20
20
20
20
20
20
20
20
20
20
20
20
20
20
20
20
20
20
20
20
20
20
20
20
20
20
20
20
20
20
20
20
20
20
20
20
20
20
20
20
20
20
20
20
20
20
20
25
25
25
25
25
25
25
25
25
25
25
25
25
27
27
27
27
27
27
27
27
27
27
34
34
34
34
34
34
34
34
34
34
34
34
34
34
34
34
34
34
34
34
34
34
34
34
34
40
40
40
40
40
42
42
42
42
42
42
45
45
45
45
45
45
45
45
45
47
47
47
47
47
47
47
47
49
49
49
49
49
49
49
49
52
52
52
52
52
52
52
52
52
54
54
54
54
54
54
54
54
54
60
60
60
60
60
60
60
60
60
60
60
60
60
60
60
60
60
60
60
60
60
60
60
60
60
60
60
60
63
63
63
63
63
63
63
63
63
63
63
63
63
63
63
63
63
63
63
63
63
63
63
63
63
63
63
63
63
63
63
63
63
63
63
63
63
63
63
63
63
63
63
63
63
63
63
63
63
63
63
63
63
63
63
63
63
63
63
63
63
63
63
66
66
66
66
66
66
66
66
66
66
66
66
66
66
66
66
66
66
66
66
66
66
66
69
69
69
69
69
69
69
69
69
69
69
69
69
69
69
69
69
69
69
69
69
69
69
69
69
69
69
73
73
73
73
73
73
73
73
73
76
76
76
76
76
76
76
76
76
76
76
76
76
76
76
76
76
76
76
87
87
87
87
87
87
87
87
87
87
87
87
87
87
87
87
87
87
87
87
87
87
87
87
87
87
87
90
90
90
90
90
90
94
94
94
94
94
94
94
94
94
94
94
97
97
97
97
97
97
97
101
101
101
101
101
101
101
101
101
103
103
103
109
109
109
109
109
109
109
109
109
111
111
111
111
111
111
111
111
122
131
131
131
135
135
135
139
139
139
139
143
143
143
143
143
143
143
143
143
153
153
171
189
10
10
10
10
10
10
10
10
14
14
14
14
14
14
14
14
14
14
14
14
14
14
14
14
14
14
16
16
16
16
16
16
18
18
18
18
18
18
18
18
18
18
18
18
18
18
18
18
18
18
18
18
18
18
18
18
18
18
18
18
18
18
18
18
18
18
18
18
18
18
18
18
20
20
20
20
20
20
20
20
20
20
20
20
20
20
20
20
20
20
20
20
20
20
20
20
20
20
20
20
20
20
20
20
20
20
20
20
20
20
20
20
20
20
20
20
20
20
20
20
20
20
20
20
20
20
20
20
20
20
20
20
20
20
20
20
20
20
20
20
20
22
22
22
22
22
22
22
22
22
22
22
22
22
22
22
22
22
22
22
22
22
22
22
22
22
22
22
22
22
22
22
22
22
22
22
22
22
22
22
22
22
22
22
22
22
22
22
22
22
22
22
22
22
22
22
22
22
22
22
22
22
22
22
22
22
22
24
24
24
24
24
24
24
24
24
24
24
24
24
24
24
24
24
24
24
24
24
24
24
24
24
24
24
24
24
24
24
24
24
24
24
24
24
24
24
24
24
24
24
24
24
24
24
24
24
24
24
24
24
24
24
24
24
24
24
24
24
24
24
24
24
24
24
24
24
24
24
24
24
24
24
24
26
26
26
26
26
26
26
26
26
26
26
26
26
26
26
26
26
26
26
26
26
26
26
26
26
26
26
26
26
26
26
26
26
26
26
26
26
26
26
26
26
26
26
26
26
26
26
26
26
26
26
26
26
26
26
26
26
26
26
26
26
26
26
26
26
26
26
26
26
26
26
26
26
26
26
26
26
26
26
26
26
26
26
26
26
26
26
26
26
26
26
26
26
26
26
26
26
26
26
26
26
26
26
26
26
26
26
26
26
26
26
26
26
28
28
28
28
28
28
28
28
28
28
28
28
28
28
28
28
28
28
28
28
28
28
28
28
28
28
28
28
28
28
28
28
28
28
28
28
28
28
28
28
28
28
28
28
28
28
28
28
28
28
28
28
28
28
28
28
28
28
28
29
29
29
29
30
30
30
30
30
30
30
30
30
30
30
30
30
30

## Sheet: Figure 1b
N2	hlh-30(tm1978)
228	6
213	34
202	3
181	18
192	0
215	0
154	0
182	0
193	0
182	0
197	0
201	0
150	0
187	0
204	0
188	0
123	0
199	0
253	0
166	0
82	0
199	0
182	0
168	0
160	0
187	0
196	0
119	0
161	0
182	0
188	0
167	0
119	0
230	0
197	0
160	0
209	0
212	0
68	0
157	0
152	0
168	0
0	0
122	0
	0
	0
	0
	0
	0
	0

## Sheet: Figure 1f
Genotype:	N2	N2		hlh-30(tm1978)	hlh-30(tm1978)
Condition:	ARD	Refeeding		ARD	Refeeding
	0.313	0.041		0.137	0.081
	0.307	0.054		0.123	0.119
	0.225	0.064		0.131	0.132
	0.259	0.031		0.136	0.081
	0.203	0.018		0.169	0.131
	0.19	0.015		0.152	0.169
	0.322	0.019		0.142	0.072
	0.272	0.022		0.174	0.159
	0.287	0.023		0.147	0.079
	0.191	0.014		0.237	0.13
	0.3	0.07		0.123	0.138
	0.304	0.092		0.209	0.095
	0.154	0.026		0.111	0.245
	0.113	0.037		0.151	0.103
	0.286	0.029		0.136	0.105
	0.288	0.211		0.161	0.179
	0.192	0.157		0.18	0.08
	0.299	0.085		0.153	0.078
	0.285	0.078		0.175	0.074
	0.29	0.064		0.178	0.057
	0.286	0.168		0.131	0.1
	0.292	0.13		0.19	0.135
	0.278	0.185		0.152	0.107
	0.255	0.097		0.122	0.099
	0.31	0.047		0.181	0.091
	0.29	0.185		0.22	0.077
	0.181	0.113		0.115	0.05
	0.298	0.047		0.18	0.042
	0.293	0.063		0.083	0.053
	0.161	0.102		0.173	0.192

## Sheet: Figure 1i
N2	hlh-30(tm1978)
40	2
40	1
60	8
94	4
74	0
64	1
50	3
70	2
51	2
26	2
13	1
12	1
36	0
35	21
56	0
26	3
45	4
21	7
26	1
53	4

## Sheet: Figure 1j
N2	hlh-30(tm1978)
57	0
118	3
56	3
36	3
85	2
70	1
51	1
71	1
34	2
52	2
54	4
66	0
64	1
46	3
63	1
60	1
49	3
42	2
72	0
48	0
	0
	0

## Sheet: Figure 1k
N2	him-5(e1490)	unc-51(e369)	atg-13(bp414)	epg-8(bp251);him-5(e1490)	atg-9(bp564);him-5(e1490)	him-5(e1490);atg-2(bp576)	atg-7(bp411)	atg-5(bp546)	atg-16.2(ok3224)	lgg-2(tm5755)	atg-3(bp412);him-5(e1490)	vps-18(syb773)	vha-2(ok619)	vha-3(ok1501)	vha-12(ok821)
93			97										100	88	82
93	100		100			89		97			96		100	93	87
83	92		96			89		91			92		100	84	83
79	78					57
92	97		68			56		93			63
83									90
65									96
90	93			48	75	75			52
100	96			14	88				93
97	90	100		43	66		96					93
100	100									87
84	100	93					95			92		96
100	100	94		83	92		100					100
90
76
93							90			56
100							97			83
