# Supplementary material for: A TFEB–TGFβ axis systemically regulates diapause, stem cell resilience and protects against a senescence-like state
Source: Nat Aging. 2025 Jun 30;5(7):1340–57. doi: 10.1038/s43587-025-00911-4 (PMC12270908; doi:10.1038/s43587-025-00911-4)
Supplement: Supplementary file 4 — Source data for graphs plotted. [file 43587_2025_911_MOESM4_ESM.xlsx]

## Sheet: Figure 2c
ARD life span [Days]	N2	hlh-30(tm1978)	daf-1(m40)	hlh-30(tm1978) daf-1(m40)
10	1
10	0
10	0
10	0
10	0
10	0
10	0
10	0
10	0
10	0
10	0
10	0
10	0
10	0
10	0
10	0
10	0
10	0
10	0
10	0
10	0
10	0
10	0
10	0
10	0
10	0
10	0
10	0
10	0
10	0
10	0
10	0
10	0
10	0
10	0
10	0
10	0
10	0
10	0
10	0
10	0
10	0
10	0
10	0
10	0
10	0
10	0
10	0
10	0
10	0
10	0
10	0
10	0
10	0
10	0
10	0
10	0
10	0
10	0
10	0
10	0
10	0
12	1
12	0
12	0
12	0
12	0
12	0
12	0
12	0
12	0
12	0
12	0
12	0
12	0
12	0
12	0
12	0
12	0
12	0
12	0
12	0
12	0
12	0
14	1
14	1
14	0
14	0
14	0
20	1
20	0
20	0
20	0
20	0
20	0
20	0
20	0
20	0
20	0
20	0
20	0
20	0
20	0
20	0
20	0
20	0
20	0
20	0
20	0
20	0
20	0
20	0
20	0
20	0
20	0
20	0
20	0
20	0
20	0
20	0
20	0
20	0
20	0
20	0
32	1
32	0
32	0
32	0
32	0
32	0
32	0
32	0
34	1
34	1
34	1
34	1
34	1
34	1
34	0
34	0
34	0
34	0
34	0
34	0
38	1
38	1
38	1
38	1
38	1
40	1
40	1
40	1
40	1
40	1
40	1
40	1
40	1
40	1
40	1
40	1
40	1
40	1
40	1
40	1
40	1
40	1
40	1
40	1
40	1
40	1
40	1
40	1
40	1
40	1
40	1
40	1
40	1
40	1
42	1
42	1
42	1
42	1
42	1
42	1
42	1
42	1
42	1
42	1
42	1
42	1
42	1
42	1
42	1
42	1
42	1
42	1
42	0
42	0
45	1
45	1
45	1
45	1
45	1
45	1
45	1
45	1
45	1
45	1
45	1
45	1
45	1
45	1
45	1
45	1
45	1
45	1
45	1
45	1
45	1
45	1
45	1
45	1
45	1
45	1
45	1
45	1
45	1
45	1
45	1
45	1
45	1
45	1
45	1
45	1
45	0
45	0
45	0
45	0
45	0
47	1
47	1
47	1
47	1
47	1
47	1
47	1
47	1
47	1
47	1
47	1
49	1
49	1
49	1
49	1
49	1
49	1
49	1
49	1
49	1
49	1
49	1
49	1
49	1
49	1
49	1
49	1
49	1
49	1
49	1
49	1
49	1
49	1
49	1
49	1
49	1
49	1
49	1
49	1
49	1
49	1
49	1
49	1
49	1
49	1
49	1
49	1
49	1
49	1
49	0
52	1
52	1
52	1
52	1
52	1
52	1
52	1
52	1
52	1
52	1
52	1
52	1
52	1
52	1
52	1
52	1
52	1
52	1
52	1
52	1
52	1
52	1
52	1
52	1
52	1
52	1
52	1
52	1
52	1
52	1
52	1
52	1
52	1
52	1
52	1
52	1
52	1
52	1
52	1
52	1
52	1
52	0
54	1
54	1
54	1
54	1
54	1
54	1
54	1
54	1
54	1
54	1
54	1
54	1
54	1
54	1
54	1
54	1
54	1
54	1
54	1
54	1
54	1
54	1
54	1
54	1
54	1
54	1
54	1
54	1
54	1
54	1
54	0
54	0
54	0
54	0
54	0
56	1
56	1
56	1
56	1
56	1
56	1
56	1
56	1
56	1
56	1
56	1
56	1
56	1
56	1
56	1
56	1
56	1
60	1
60	1
60	1
60	1
60	1
60	1
60	1
60	1
60	1
60	1
60	1
60	1
60	1
60	1
60	1
60	1
60	1
60	1
60	1
60	1
60	1
60	1
60	1
60	1
60	1
60	1
60	1
60	1
60	1
60	1
60	1
60	1
60	1
60	1
60	1
60	1
60	1
60	1
60	1
60	1
60	1
60	0
60	0
63	1
63	1
63	1
63	1
63	1
63	1
63	1
63	1
63	1
63	1
63	1
63	1
63	1
63	1
63	1
63	1
63	1
63	1
63	1
63	1
63	1
63	1
63	1
63	1
63	1
63	0
63	0
66	1
66	1
66	1
66	1
66	1
66	1
66	1
66	1
66	1
66	1
66	1
66	1
66	1
66	1
66	1
66	1
66	1
66	1
66	1
66	1
66	1
66	1
66	1
66	1
66	1
66	1
66	1
66	1
66	1
66	1
66	1
66	1
66	1
66	1
66	1
66	1
66	1
66	1
66	1
66	1
66	1
66	1
66	1
66	1
66	1
66	0
69	1
69	1
69	1
69	1
69	1
69	1
69	1
69	1
69	1
69	1
69	1
69	1
69	1
69	1
69	1
69	1
69	1
69	1
69	1
69	1
69	1
69	1
69	1
69	1
69	0
73	1
73	1
73	1
73	1
73	1
73	1
73	1
73	1
73	1
73	1
73	1
73	1
76	1
76	1
76	1
76	1
76	1
76	1
76	1
76	1
76	1
76	1
76	1
87	1
87	1
87	1
87	1
87	1
87	1
87	1
87	1
87	1
87	1
87	1
87	1
87	1
87	1
87	1
87	1
87	1
87	1
87	1
87	1
87	1
87	1
87	0
90	1
90	1
90	1
90	1
90	1
94	1
94	1
94	1
94	1
2		1
2		1
2		1
2		1
2		1
2		1
2		1
2		1
2		1
2		1
2		1
2		1
2		1
2		1
2		1
2		1
2		1
2		1
2		1
2		0
2		0
2		0
2		0
2		0
2		0
2		0
2		0
2		0
2		0
2		0
2		0
2		0
2		0
2		0
2		0
2		0
2		0
2		0
2		0
2		0
2		0
2		0
2		0
2		0
2		0
2		0
2		0
2		0
2		0
2		0
2		0
2		0
2		0
2		0
2		0
2		0
2		0
2		0
2		0
2		0
2		0
2		0
2		0
2		0
4		1
4		1
4		1
4		1
4		1
4		1
4		1
4		1
4		1
4		1
4		1
4		1
4		1
4		1
4		1
4		1
4		1
4		1
4		1
4		1
4		1
4		1
4		1
4		1
4		1
4		1
4		1
4		1
4		1
4		1
4		1
4		1
4		1
4		1
4		1
4		1
4		1
4		1
4		1
4		1
4		1
4		1
4		1
4		1
4		1
4		1
4		1
4		1
4		1
4		1
4		1
4		1
4		1
4		1
4		1
4		1
4		1
4		1
4		1
4		1
4		1
4		1
4		1
4		1
4		1
4		1
4		1
4		1
4		1
4		1
4		1
4		1
4		1
4		1
4		1
4		1
4		1
4		1
4		1
4		1
4		1
4		1
4		1
4		1
4		1
4		1
4		1
4		1
4		1
4		1
4		1
4		1
4		1
4		1
4		1
4		1
4		1
4		1
4		1
4		1
4		1
4		1
4		1
4		1
4		1
4		1
4		1
4		1
4		1
4		1
4		1
4		1
4		1
4		1
4		1
4		1
4		1
4		1
4		1
4		1
4		1
4		1
4		1
4		1
4		1
4		1
4		1
4		1
4		1
4		1
4		1
4		1
4		1
4		1
4		1
4		1
4		1
4		0
4		0
4		0
4		0
4		0
4		0
4		0
4		0
4		0
6		1
6		1
6		1
6		1
6		1
6		1
6		1
6		1
6		1
6		1
6		1
6		1
6		1
6		1
6		1
6		1
6		1
6		1
6		1
6		1
6		1
6		1
6		1
6		1
6		1
6		1
6		1
6		1
6		1
6		1
6		1
6		1
6		1
6		1
6		1
6		1
6		1
6		1
6		1
6		1
6		1
6		1
6		1
6		1
6		0
6		0
8		1
8		1
8		1
8		1
8		1
8		1
8		1
8		1
8		1
8		1
8		1
8		1
8		1
8		1
8		1
8		1
8		1
8		1
8		1
8		1
8		1
8		1
8		1
8		1
8		1
8		1
8		1
8		1
8		1
8		1
8		1
8		1
8		1
8		1
8		1
8		1
8		1
8		1
10		1
10		1
10			0
10			0
10			0
10			0
10			0
10			0
10			0
10			0
10			0
10			0
10			0
10			0
10			0
10			0
10			0
10			0
10			0
10			0
10			0
10			0
10			0
10			0
10			0
10			0
10			0
10			0
10			0
10			0
10			0
10			0
10			0
10			0
10			0
10			0
10			0
10			0
10			0
10			0
10			0
10			0
10			0
10			0
10			0
10			0
10			0
10			0
10			0
10			0
10			0
10			0
10			0
10			0
10			0
10			0
10			0
10			0
10			0
10			0
10			0
10			0
10			0
10			0
10			0
10			0
10			0
10			0
10			0
10			0
10			0
10			0
10			0
10			0
10			0
10			0
10			0
10			0
10			0
10			0
10			0
10			0
10			0
10			0
10			0
10			0
10			0
10			0
10			0
10			0
10			0
10			0
10			0
10			0
10			0
10			0
10			0
10			0
10			0
10			0
10			0
10			0
10			0
10			0
10			0
10			0
10			0
10			0
10			0
10			0
10			0
10			0
10			0
10			0
10			0
10			0
10			0
10			0
10			0
10			0
10			0
10			0
10			0
10			0
10			0
10			0
10			0
10			0
10			0
10			0
10			0
10			0
10			0
10			0
10			0
10			0
10			0
20			1
20			0
20			0
20			0
20			0
20			0
20			0
20			0
20			0
20			0
20			0
20			0
20			0
20			0
20			0
20			0
20			0
20			0
20			0
20			0
20			0
20			0
20			0
20			0
20			0
20			0
20			0
20			0
20			0
20			0
20			0
20			0
20			0
20			0
20			0
20			0
20			0
20			0
20			0
20			0
20			0
20			0
20			0
20			0
20			0
20			0
20			0
25			1
25			0
25			0
25			0
25			0
25			0
25			0
25			0
25			0
25			0
25			0
25			0
25			0
27			1
27			0
27			0
27			0
27			0
27			0
27			0
27			0
27			0
27			0
34			0
34			0
34			0
34			0
34			0
34			0
34			0
34			0
34			0
34			0
34			0
34			0
34			0
34			0
34			0
34			0
34			0
34			0
34			0
34			0
34			0
34			0
34			0
34			0
34			0
40			1
40			0
40			0
40			0
40			0
42			0
42			0
42			0
42			0
42			0
42			0
45			1
45			1
45			1
45			1
45			1
45			1
45			1
45			0
45			0
47			1
47			0
47			0
47			0
47			0
47			0
47			0
47			0
49			1
49			1
49			1
49			1
49			0
49			0
49			0
49			0
52			1
52			1
52			1
52			1
52			1
52			1
52			1
52			1
52			1
54			1
54			1
54			1
54			1
54			0
54			0
54			0
54			0
54			0
60			1
60			1
60			1
60			1
60			1
60			1
60			1
60			1
60			1
60			1
60			1
60			1
60			1
60			1
60			1
60			1
60			1
60			1
60			1
60			1
60			1
60			1
60			1
60			1
60			1
60			1
60			1
60			1
63			1
63			1
63			1
63			1
63			1
63			1
63			1
63			1
63			1
63			1
63			1
63			1
63			1
63			1
63			1
63			1
63			1
63			1
63			1
63			1
63			1
63			1
63			1
63			1
63			1
63			1
63			1
63			1
63			1
63			1
63			1
63			1
63			1
63			1
63			1
63			1
63			1
63			1
63			1
63			1
63			1
63			1
63			1
63			1
63			1
63			1
63			1
63			1
63			1
63			1
63			1
63			1
63			1
63			1
63			1
63			1
63			1
63			1
63			1
63			0
63			0
63			0
63			0
66			1
66			1
66			1
66			1
66			1
66			1
66			1
66			1
66			1
66			1
66			1
66			1
66			1
66			1
66			1
66			1
66			1
66			1
66			1
66			0
66			0
66			0
66			0
69			1
69			1
69			1
69			1
69			1
69			1
69			1
69			1
69			1
69			1
69			1
69			1
69			1
69			1
69			1
69			1
69			1
69			1
69			1
69			1
69			1
69			1
69			1
69			0
69			0
69			0
69			0
73			1
73			1
73			1
73			1
73			1
73			1
73			1
73			1
73			1
76			1
76			1
76			1
76			1
76			1
76			1
76			1
76			1
76			1
76			1
76			1
76			1
76			1
76			1
76			1
76			1
76			1
76			1
76			1
87			1
87			1
87			1
87			1
87			1
87			1
87			1
87			1
87			1
87			1
87			1
87			1
87			1
87			1
87			1
87			1
87			1
87			1
87			1
87			1
87			1
87			1
87			1
87			0
87			0
87			0
87			0
90			1
90			1
90			1
90			1
90			1
90			1
94			1
94			1
94			1
94			1
94			1
94			1
94			1
94			1
94			1
94			1
94			0
97			1
97			1
97			1
97			1
97			1
97			1
97			1
101			1
101			1
101			1
101			1
101			1
101			1
101			0
101			0
101			0
103			1
103			1
103			1
109			1
109			1
109			1
109			1
109			1
109			1
109			1
109			1
109			1
111			1
111			1
111			1
111			1
111			1
111			1
111			1
111			0
122			1
131			1
131			1
131			1
135			1
135			1
135			1
139			1
139			1
139			1
139			1
143			1
143			1
143			1
143			1
143			1
143			1
143			1
143			0
143			0
153			1
153			1
171			1
189			1
10				1
10				1
10				0
10				0
10				0
10				0
10				0
10				0
14				1
14				1
14				1
14				1
14				1
14				1
14				1
14				0
14				0
14				0
14				0
14				0
14				0
14				0
14				0
14				0
14				0
14				0
16				1
16				0
16				0
16				0
16				0
16				0
18				1
18				1
18				1
18				1
18				1
18				1
18				1
18				1
18				1
18				1
18				1
18				1
18				1
18				1
18				1
18				1
18				1
18				1
18				1
18				1
18				1
18				1
18				1
18				1
18				1
18				1
18				1
18				1
18				1
18				1
18				1
18				1
18				1
18				1
18				1
18				1
18				1
18				1
18				0
18				0
20				1
20				1
20				1
20				1
20				1
20				1
20				1
20				1
20				1
20				1
20				1
20				1
20				1
20				1
20				1
20				1
20				1
20				1
20				1
20				1
20				1
20				1
20				1
20				1
20				1
20				1
20				1
20				1
20				1
20				1
20				1
20				1
20				1
20				1
20				1
20				1
20				1
20				1
20				1
20				1
20				1
20				1
20				1
20				1
20				1
20				1
20				1
20				1
20				1
20				1
20				1
20				1
20				1
20				1
20				1
20				1
20				1
20				1
20				1
20				1
20				1
20				1
20				1
20				1
20				1
20				1
20				1
20				1
20				1
22				1
22				1
22				1
22				1
22				1
22				1
22				1
22				1
22				1
22				1
22				1
22				1
22				1
22				1
22				1
22				1
22				1
22				1
22				1
22				1
22				1
22				1
22				1
22				1
22				1
22				1
22				1
22				1
22				1
22				1
22				1
22				1
22				1
22				1
22				1
22				1
22				1
22				1
22				1
22				1
22				1
22				1
22				1
22				1
22				1
22				1
22				1
22				1
22				1
22				1
22				1
22				1
22				1
22				1
22				1
22				1
22				1
22				1
22				1
22				1
22				1
22				1
22				1
22				0
22				0
22				0
24				1
24				1
24				1
24				1
24				1
24				1
24				1
24				1
24				1
24				1
24				1
24				1
24				1
24				1
24				1
24				1
24				1
24				1
24				1
24				1
24				1
24				1
24				1
24				1
24				1
24				1
24				1
24				1
24				1
24				1
24				1
24				1
24				1
24				1
24				1
24				1
24				1
24				1
24				1
24				1
24				1
24				1
24				1
24				1
24				1
24				1
24				1
24				1
24				1
24				1
24				1
24				1
24				1
24				1
24				1
24				1
24				1
24				1
24				1
24				1
24				1
24				1
24				1
24				1
24				1
24				1
24				1
24				1
24				1
24				1
24				1
24				1
24				1
24				0
24				0
24				0
26				1
26				1
26				1
26				1
26				1
26				1
26				1
26				1
26				1
26				1
26				1
26				1
26				1
26				1
26				1
26				1
26				1
26				1
26				1
26				1
26				1
26				1
26				1
26				1
26				1
26				1
26				1
26				1
26				1
26				1
26				1
26				1
26				1
26				1
26				1
26				1
26				1
26				1
26				1
26				1
26				1
26				1
26				1
26				1
26				1
26				1
26				1
26				1
26				1
26				1
26				1
26				1
26				1
26				1
26				1
26				1
26				1
26				1
26				1
26				1
26				1
26				1
26				1
26				1
26				1
26				1
26				1
26				1
26				1
26				1
26				1
26				1
26				1
26				1
26				1
26				1
26				1
26				1
26				1
26				1
26				1
26				1
26				1
26				1
26				1
26				1
26				1
26				1
26				1
26				1
26				1
26				1
26				1
26				1
26				1
26				1
26				1
26				1
26				1
26				1
26				1
26				1
26				1
26				1
26				1
26				1
26				1
26				1
26				1
26				1
26				1
26				1
26				1
28				1
28				1
28				1
28				1
28				1
28				1
28				1
28				1
28				1
28				1
28				1
28				1
28				1
28				1
28				1
28				1
28				1
28				1
28				1
28				1
28				1
28				1
28				1
28				1
28				1
28				1
28				1
28				1
28				1
28				1
28				1
28				1
28				1
28				1
28				1
28				1
28				1
28				1
28				1
28				1
28				1
28				1
28				1
28				1
28				1
28				1
28				1
28				1
28				1
28				1
28				1
28				1
28				1
28				1
28				1
28				1
28				1
28				1
28				0
29				1
29				1
29				1
29				1
30				1
30				1
30				1
30				1
30				1
30				1
30				1
30				1
30				1
30				1
30				1
30				1
30				1
30				1

## Sheet: Figure 2e
N2	hlh-30(tm1978)	hlh-30(tm1978) daf-1(m40)	hlh-30(tm1978);daf-2(e1370)
93.8	0	69.4	58
90	0	84	58
100	0	98	66
		88
		91.8

## Sheet: Figure 2g
ARD life span [Days]	hlh-30(tm1978)	hlh-30(tm1978) daf-1(m40)	hlh-30(tm1978) daf-1(m40);daf-3(e1376)	hlh-30(tm1978) daf-1(m40);daf-5(e1386)	hlh-30(tm1978) daf-1(m40);daf-16(mgDf50)
4	1
4	1
4	1
4	1
4	1
4	1
4	1
4	1
4	1
4	1
4	1
4	1
4	1
4	1
4	1
4	1
4	1
4	1
6	1
6	1
6	1
6	1
6	1
6	1
6	1
6	1
6	1
6	1
6	1
6	1
6	1
6	1
6	1
6	1
6	1
6	1
6	1
6	1
6	1
6	1
6	1
6	1
6	1
6	1
6	1
6	1
6	1
6	1
6	1
6	1
6	1
6	1
6	1
6	1
6	1
6	1
6	1
6	1
6	1
6	1
6	1
6	1
6	1
6	1
6	1
6	1
6	1
6	1
6	1
6	1
6	1
6	1
6	1
6	1
6	1
6	1
6	1
6	1
6	1
6	1
6	1
6	1
6	1
6	1
6	1
6	1
6	1
6	1
6	1
6	1
6	1
6	1
6	1
6	1
6	1
6	1
6	1
6	1
6	1
6	1
6	1
6	1
6	1
8	1
8	1
8	1
8	1
8	1
8	1
8	1
8	1
8	1
8	1
8	1
8	1
8	1
8	1
8	1
8	1
8	1
8	1
8	1
8	1
8	1
8	1
8	1
8	1
8	1
8	1
8	1
8	1
8	1
8	1
8	1
8	1
8	1
8	1
8	1
8	1
8	1
8	1
8	1
8	1
8	1
8	1
8	1
8	1
8	1
8	1
8	1
8	1
8	1
8	1
8	1
8	1
8	1
8	1
8	1
8	1
8	1
8	1
8	1
8	1
8	1
8	1
8	1
8	1
8	1
8	1
8	1
8	1
8	1
8	1
8	1
8	1
8	1
8	1
8	1
8	1
8	1
8	1
8	1
8	1
8	1
8	1
8	1
8	1
8	1
8	1
8	1
8	1
8	1
8	1
8	1
8	1
8	1
8	1
8	1
8	1
8	1
8	1
8	1
8	1
8	1
8	1
8	1
8	1
8	1
8	1
8	1
8	1
8	1
8	1
8	1
8	1
8	1
8	1
8	1
8	1
8	1
8	1
8	1
8	1
8	1
8	1
8	1
8	1
8	1
8	1
8	1
8	1
8	1
8	1
8	1
8	1
8	1
8	1
8	1
10	1
10	1
10	1
10	1
12		1
12		1
12		1
12		1
12		1
12		1
12		1
12		1
12		1
12		1
14		1
14		1
14		1
14		1
14		1
14		1
14		1
14		1
14		1
14		1
14		1
14		1
14		1
14		1
14		1
14		1
14		1
14		1
14		1
14		1
14		1
14		1
14		1
14		1
14		1
14		1
14		1
14		1
14		1
14		1
16		1
16		1
16		1
16		1
16		1
16		1
16		1
16		1
16		1
16		1
16		1
16		1
16		1
16		1
16		1
16		1
16		1
16		1
16		1
16		1
16		1
16		1
16		1
18		1
18		1
18		1
18		1
18		1
18		1
18		1
18		1
18		1
18		1
18		1
18		1
18		1
18		1
18		1
18		1
18		1
18		1
18		1
18		1
18		1
18		1
18		1
18		1
18		1
18		1
18		1
18		1
18		1
18		1
18		1
18		1
18		1
18		1
18		1
18		1
18		1
18		1
18		1
18		1
18		1
18		1
18		1
18		1
18		1
18		1
18		1
20		1
20		1
20		1
20		1
20		1
20		1
20		1
20		1
20		1
20		1
20		1
20		1
20		1
20		1
20		1
20		1
20		1
20		1
20		1
20		1
20		1
20		1
20		1
20		1
20		1
20		1
20		1
20		1
20		1
20		1
20		1
20		1
20		1
20		1
20		1
20		1
20		1
20		1
20		1
20		1
20		1
20		1
20		1
20		1
20		1
20		1
20		1
20		1
20		1
20		1
20		1
20		1
20		1
20		1
20		1
20		1
20		1
20		1
20		1
20		1
20		1
20		1
20		1
20		1
22		1
22		1
22		1
22		1
22		1
22		1
22		1
22		1
22		1
22		1
22		1
22		1
22		1
22		1
22		1
22		1
22		1
22		1
22		1
22		1
22		1
22		1
22		1
22		1
22		1
22		1
22		1
22		1
22		1
22		1
22		1
22		1
22		1
22		1
22		1
22		1
22		1
22		1
22		1
22		1
22		1
22		1
22		1
22		1
22		1
22		1
22		1
22		1
22		1
22		1
22		1
22		1
22		1
22		1
22		1
22		1
22		1
22		1
22		1
22		1
22		1
22		1
22		1
22		1
22		1
22		1
22		1
22		1
22		1
22		1
22		1
22		1
22		1
22		1
22		1
22		1
22		1
22		1
22		1
22		1
22		1
22		1
24		1
24		1
24		1
24		1
24		1
24		1
24		1
24		1
24		1
24		1
24		1
24		1
24		1
24		1
24		1
24		1
24		1
24		1
24		1
24		1
24		1
24		1
24		1
24		1
24		1
24		1
24		1
24		1
24		1
24		1
24		1
24		1
24		1
24		1
24		1
24		1
24		1
24		1
24		1
24		1
24		1
24		1
24		1
24		1
24		1
24		1
24		1
24		1
24		1
24		1
24		1
24		1
24		1
24		1
24		1
24		1
24		1
24		1
24		1
24		1
24		1
24		1
24		1
24		1
24		1
24		1
24		1
24		1
24		1
24		1
24		1
24		1
24		1
24		1
24		1
24		1
24		1
26		1
26		1
26		1
26		1
26		1
26		1
26		1
26		1
26		1
26		1
26		1
26		1
26		1
26		1
26		1
26		1
26		1
26		1
26		1
26		1
26		1
26		1
26		1
26		1
26		1
26		1
26		1
26		1
26		1
26		1
26		1
26		1
26		1
26		1
26		1
26		1
26		1
26		1
26		1
26		1
26		1
26		1
26		1
26		1
26		1
26		1
26		1
26		1
26		1
26		1
26		1
26		1
26		1
26		1
26		1
26		1
26		1
28		1
28		1
28		1
28		1
28		1
28		1
28		1
28		1
28		1
28		1
28		1
28		1
28		1
28		1
28		1
28		1
28		1
28		1
28		1
28		1
28		1
28		1
28		1
28		1
28		1
28		1
28		1
28		1
28		1
28		1
28		1
28		1
30		1
30		1
30		1
30		1
30		1
30		1
30		1
30		1
30		1
30		1
30		1
30		1
30		1
30		1
30		1
30		1
30		1
30		1
30		1
30		1
30		1
30		1
30		1
30		1
30		1
30		1
30		1
30		1
30		1
30		1
30		1
30		1
30		1
30		1
30		1
30		1
30		1
30		1
30		1
30		1
30		1
30		1
30		1
30		1
30		1
30		1
30		1
30		1
30		1
30		1
30		1
30		1
30		1
30		1
30		1
30		1
30		1
30		1
30		1
30		1
30		1
30		1
30		1
30		1
30		1
30		1
30		1
30		1
30		1
30		1
30		1
30		1
30		1
30		1
30		1
30		1
30		1
30		1
30		1
30		1
30		1
30		1
30		1
32		1
32		1
32		1
32		1
32		1
32		1
32		1
32		1
32		1
32		1
32		1
32		1
32		1
32		1
32		1
32		1
32		1
32		1
32		1
32		1
32		1
32		1
32		1
32		1
32		1
32		1
32		1
32		1
32		1
32		1
32		1
32		1
34		1
34		1
34		1
34		1
34		1
34		1
34		1
34		1
34		1
34		1
34		1
34		1
34		1
34		1
34		1
34		1
34		1
34		1
34		1
34		1
34		1
34		1
34		1
34		1
34		1
34		1
34		1
34		1
36		1
36		1
36		1
36		1
36		1
36		1
36		1
36		1
36		1
36		1
36		1
36		1
36		1
36		1
36		1
36		1
36		1
36		1
38		1
38		1
38		1
38		1
38		1
38		1
38		1
38		1
38		1
38		1
38		1
38		1
38		1
38		1
38		1
38		1
38		1
38		1
38		1
38		1
38		1
40		1
40		1
40		1
40		1
40		1
40		1
40		1
42		1
42		1
42		1
42		1
42		1
42		1
42		1
42		1
42		1
42		1
45		1
45		1
45		1
45		1
45		1
45		1
45		1
4			1
4			1
4			1
4			1
4			1
4			1
4			1
4			1
4			1
4			1
4			1
4			1
4			1
4			1
4			1
4			1
4			1
4			1
4			1
4			1
4			1
4			1
4			1
4			1
4			1
4			1
4			1
4			1
4			1
4			1
4			1
4			1
4			1
4			1
4			1
4			1
6			1
6			1
6			1
6			1
6			1
6			1
6			1
6			1
6			1
6			1
6			1
6			1
6			1
6			1
6			1
6			1
6			1
6			1
6			1
6			1
6			1
6			1
6			1
6			1
6			1
6			1
6			1
6			1
6			1
6			1
6			1
6			1
6			1
6			1
6			1
6			1
6			1
6			1
6			1
6			1
6			1
6			1
6			1
6			1
6			1
6			1
6			1
6			1
6			1
6			1
6			1
6			1
6			1
6			1
6			1
6			1
6			1
6			1
6			1
6			1
6			1
6			1
6			1
6			1
6			1
6			1
6			1
6			1
6			1
6			1
6			1
6			1
6			1
6			1
6			1
6			1
6			1
6			1
6			1
6			1
6			1
6			1
6			1
6			1
6			1
6			1
6			1
6			1
6			1
6			1
6			1
6			1
6			1
6			1
6			1
6			1
6			1
6			1
6			1
6			1
6			1
6			1
6			1
6			1
6			1
6			1
6			1
6			1
6			1
6			1
6			1
6			1
6			1
6			1
6			1
6			1
6			1
6			1
6			1
6			1
6			1
6			1
6			1
6			1
6			1
6			1
6			1
6			1
6			1
6			1
6			1
6			1
6			1
6			1
6			1
6			1
6			1
6			1
6			1
6			1
6			1
6			1
6			1
6			1
6			1
6			1
6			1
6			1
6			1
6			1
6			1
6			1
6			1
6			1
6			1
6			1
6			1
6			1
6			1
6			1
6			1
6			1
6			1
6			1
6			1
6			1
6			1
6			1
6			1
6			1
6			1
6			1
6			1
6			1
6			1
6			1
6			1
6			1
6			1
6			1
6			1
6			1
6			1
6			1
6			1
6			1
6			1
6			1
6			1
6			1
6			1
6			1
6			1
6			1
6			1
6			1
6			1
6			1
6			1
6			1
6			1
6			1
6			1
6			1
6			1
6			1
6			1
6			1
6			1
6			1
6			1
6			1
6			1
6			1
6			1
6			1
6			1
6			1
6			1
6			1
6			1
6			1
6			1
6			1
6			1
6			1
6			1
6			1
6			1
6			1
6			1
6			1
6			1
6			1
6			1
6			1
6			1
6			1
6			1
6			1
8			1
8			1
8			1
8			1
8			1
8			1
8			1
8			1
8			1
8			1
8			1
8			1
8			1
8			1
8			1
8			1
8			1
8			1
8			1
8			1
8			1
8			1
8			1
8			1
8			1
8			1
8			1
8			1
8			1
8			1
8			1
8			1
8			1
8			1
8			1
8			1
8			1
8			1
10			1
10			1
10			1
10			1
10			1
10			1
10			1
10			1
10			1
2				1
2				1
2				1
2				1
2				1
2				1
2				1
2				1
2				1
4				1
4				1
4				1
4				1
4				1
4				1
4				1
4				1
4				1
4				1
4				1
4				1
4				1
4				1
4				1
4				1
4				1
4				1
4				1
4				1
4				1
4				1
4				1
4				1
4				1
4				1
4				1
4				1
4				1
4				1
4				1
4				1
4				1
4				1
6				1
6				1
6				1
6				1
6				1
6				1
6				1
6				1
6				1
6				1
6				1
6				1
6				1
6				1
6				1
6				1
6				1
6				1
6				1
6				1
6				1
6				1
6				1
6				1
6				1
6				1
6				1
6				1
6				1
6				1
6				1
6				1
6				1
6				1
6				1
6				1
6				1
6				1
6				1
6				1
6				1
6				1
6				1
6				1
6				1
6				1
6				1
6				1
6				1
6				1
6				1
6				1
6				1
6				1
6				1
6				1
6				1
6				1
6				1
6				1
6				1
6				1
6				1
6				1
6				1
6				1
6				1
6				1
6				1
6				1
6				1
6				1
6				1
6				1
6				1
6				1
6				1
6				1
6				1
6				1
6				1
6				1
6				1
6				1
6				1
6				1
6				1
6				1
6				1
6				1
6				1
6				1
6				1
6				1
6				1
6				1
6				1
6				1
6				1
6				1
6				1
6				1
6				1
6				1
6				1
6				1
6				1
6				1
6				1
6				1
6				1
6				1
6				1
6				1
6				1
6				1
6				1
6				1
6				1
6				1
6				1
6				1
6				1
6				1
6				1
6				1
6				1
6				1
6				1
6				1
6				1
6				1
6				1
6				1
6				1
6				1
6				1
6				1
6				1
6				1
6				1
6				1
6				1
6				1
6				1
6				1
6				1
6				1
6				1
6				1
6				1
6				1
6				1
6				1
6				1
6				1
6				1
6				1
6				1
6				1
6				1
6				1
6				1
6				1
6				1
6				1
6				1
6				1
6				1
6				1
6				1
6				1
6				1
6				1
6				1
6				1
6				1
6				1
6				1
6				1
6				1
6				1
6				1
6				1
6				1
6				1
6				1
6				1
6				1
6				1
8				1
8				1
8				1
8				1
8				1
8				1
8				1
8				1
8				1
8				1
8				1
8				1
8				1
8				1
8				1
8				1
8				1
8				1
8				1
8				1
8				1
8				1
8				1
8				1
8				1
8				1
8				1
10				1
10				1
10				1
10				1
5					1
5					1
5					1
5					1
5					1
5					1
5					1
5					1
5					1
5					1
5					1
5					1
5					1
5					1
5					1
5					1
5					1
5					1
5					1
5					1
5					1
5					1
5					1
5					1
5					1
5					1
5					1
5					1
5					1
8					1
8					1
8					1
8					1
8					1
8					1
8					1
8					1
8					1
8					1
8					1
8					1
8					1
8					1
8					1
8					1
8					1
8					1
8					1
8					1
8					1
8					1
8					1
8					1
8					1
8					1
8					1
8					1
8					1
8					1
8					1
8					1
8					1
8					1
8					1
8					1
8					1
8					1
8					1
8					1
8					1
8					1
8					1
8					1
8					1
8					1
8					1
8					1
8					1
8					1
8					1
8					1
8					1
8					1
8					1
8					1
8					1
8					1
8					1
8					1
8					1
8					1
8					1
8					1
8					1
8					1
8					1
8					1
8					1
8					1
8					1
8					1
8					1
8					1
8					1
8					1
8					1
8					1
8					1
8					1
8					1
8					1
8					1
8					1
8					1
8					1
8					1
8					1
8					1
8					1
8					1
8					1
8					1
8					1
8					1
8					1
8					1
8					1
8					1
8					1
8					1
8					1
8					1
8					1
8					1
8					1
8					1
8					1
8					1
8					1
8					1
8					1
8					1
8					1
8					1
8					1
8					1
8					1
8					1
8					1
8					1
8					1
8					1
8					1
8					1
8					1
8					1
8					1
8					1
8					1
8					1
8					1
8					1
8					1
8					1
8					1
8					1
8					1
8					1
8					1
8					1
8					1
8					1
8					1
8					1
8					1
8					1
8					1
8					1
8					1
8					1
8					1
8					1
8					1
8					1
8					1
10					1
10					1
10					1
10					1
10					1
10					1
10					1
10					1
10					1
10					1
10					1
10					1
10					1
10					1
10					1
10					1
10					1
10					1
10					1
10					1
10					1
10					1
10					1
10					1
10					1
10					1
10					1
10					1
10					1
10					1
10					1
10					1
10					1
10					1
10					1
10					1
10					1
10					1
10					1
10					1
10					1
10					1
10					1
10					1
10					1
10					1
10					1
10					1
10					1
10					1
10					1
10					1
10					1
10					1
10					1
10					1
10					1
10					1
10					1
10					1
10					1
10					1
10					1
10					1
10					1
10					1
10					1
10					1
10					1
10					1
10					1
10					1
10					1
10					1
10					1
10					1
10					1
10					1
10					1
10					1
10					1
10					1
10					1
10					1
10					1
10					1
10					1
10					1
10					1
10					1
10					1
10					1
10					1
10					1
10					1
10					1
10					1
10					1
10					1
10					1
10					1
10					1
10					1
10					1
10					1
10					1
10					1
10					1
10					1
10					1
10					1
10					1
10					1

## Sheet: Figure 2h
ARD life span [Days]	hlh-30(tm1978)	hlh-30(tm1978);daf-3(syb2718)
5	1
5	1
5	1
5	1
5	1
7	1
7	1
7	1
7	1
7	1
7	1
7	1
7	1
7	1
7	1
7	1
7	1
7	1
7	1
7	1
7	1
7	1
7	1
7	1
7	1
7	1
7	1
7	1
7	1
7	1
7	1
7	1
7	1
7	1
7	1
7	1
7	1
7	1
7	1
7	1
7	1
7	1
7	1
7	1
7	1
7	1
7	1
7	1
7	1
7	1
7	1
7	1
7	1
7	1
7	1
7	1
7	1
7	1
7	1
7	1
7	1
7	1
7	1
7	1
7	1
7	1
7	1
7	1
7	1
7	1
7	1
7	1
7	1
7	1
7	1
7	1
7	1
7	1
7	1
7	1
7	1
7	1
7	1
7	1
7	1
7	1
7	1
7	1
7	1
7	1
7	1
7	1
7	1
7	1
7	1
7	1
7	1
7	1
7	1
7	1
7	1
7	1
7	1
7	1
7	1
7	1
7	1
7	1
7	1
7	1
7	1
7	1
7	1
7	1
7	1
7	1
7	1
7	1
7	1
7	1
7	1
7	1
7	1
7	1
7	1
7	1
9	1
9	1
9	1
9	1
9	1
9	1
9	1
9	1
9	1
9	1
9	1
9	1
9	1
9	1
9	1
9	1
9	1
9	1
9	1
9	1
9	1
9	1
9	1
9	1
9	1
9	1
9	1
9	1
9	1
9	1
9	1
9	1
9	1
9	1
9	1
9	1
9	1
9	1
9	1
9	1
9	1
9	1
9	1
9	1
9	1
9	1
9	1
9	1
9	1
9	1
9	1
9	1
9	1
9	1
9	1
9	1
9	1
9	1
9	1
9	1
9	1
9	1
9	1
9	1
9	1
9	1
9	1
9	1
9	1
9	1
9	1
9	1
9	1
9	1
9	1
9	1
9	1
9	1
9	1
9	1
9	1
9	1
9	1
9	1
9	1
9	1
9	1
9	1
9	1
9	1
9	1
9	1
9	1
9	1
9	1
9	1
9	1
9	1
9	1
9	1
9	1
9	1
9	1
9	1
9	1
9	1
9	1
9	1
9	1
9	1
9	1
9	1
9	1
9	1
9	1
9	1
9	1
12	1
12	1
12	1
12	1
12	1
12	1
12	1
12	1
7		1
7		1
9		1
9		1
9		1
9		1
9		1
9		1
12		1
12		1
12		1
12		1
12		1
12		1
12		1
12		1
12		1
12		1
12		1
12		1
12		1
12		1
12		1
12		1
12		1
12		1
12		1
12		1
12		1
14		1
14		1
14		1
14		1
14		1
14		1
14		1
14		1
14		1
14		1
14		1
14		1
14		1
14		1
14		1
14		1
17		1
17		1
17		1
17		1
17		1
17		1
17		1
17		1
17		1
17		1
17		1
17		1
17		1
17		1
17		1
17		1
17		1
17		1
17		1
17		1
17		1
17		1
17		1
17		1
17		1
17		1
17		1
17		1
17		1
17		1
17		1
17		1
17		1
17		1
17		1
17		1
17		1
17		1
17		1
17		1
17		1
17		1
17		1
17		1
17		1
17		1
17		1
17		1
17		1
17		1
17		1
19		1
19		1
19		1
19		1
19		1
19		1
19		1
19		1
19		1
19		1
19		1
19		1
19		1
19		1
19		1
19		1
19		1
19		1
19		1
19		1
19		1
19		1
19		1
19		1
19		1
19		1
19		1
19		1
19		1
19		1
19		1
19		1
19		1
19		1
19		1
19		1
19		1
19		1
19		1
21		1
21		1
21		1
21		1
21		1
21		1
21		1
21		1
21		1
21		1
21		1
21		1
21		1
21		1
21		1
21		1
21		1
21		1
21		1
21		1
21		1
21		1
21		1
21		1
24		1
24		1
24		1
24		1
24		1
24		1
24		1
26		1
26		1
28		1
28		1
28		1
28		1
28		1
30		1
30		1
30		1
35		1
