# Supplementary material for: A TFEB–TGFβ axis systemically regulates diapause, stem cell resilience and protects against a senescence-like state
Source: Nat Aging. 2025 Jun 30;5(7):1340–57. doi: 10.1038/s43587-025-00911-4 (PMC12270908; doi:10.1038/s43587-025-00911-4)
Supplement: Supplementary file 5 — Source data for graphs plotted. [file 43587_2025_911_MOESM5_ESM.xlsx]

## Sheet: Figure 3c
N2 48h ARD	hlh-30(tm1978) 48h ARD	N2 72h ARD	hlh-30(tm1978) 72h ARD	N2 96h ARD	hlh-30(tm1978) 96h ARD		Refeeding
3434.33	3187.31	2682.01	5731.19	2529.76	7460.17		N2	hlh-30(tm1978)
3974.46	2979.48	2495.97	3976.05	3367.07	4615.89		7559.13	4243.15
3636.64	5259.39	2148.76	3571.77	3061.29	4932.38		6799.49	3056.64
3070.31	3494.08	2355.57	5387.91	2949.51	6250.99		7538.94	2054.06
3986.46	2345.1	2321.92	4586.75	2845.07	5592.92		6355.16	3064.75
4087.49	6488.35	3046.77	2926.1	1621.8	2789.95		6584.56	2131.78
2571.32	3762.11	3073.28	2827.65	2615.67	3312.71		10251.9	2719.96
2215.45	3092.4	2184.4	3282.35	2660.04	2401.03		6564.81	6080.37
3296.36	2681.37	2914.79	5892.06	2993.83	2874.01		9662.83	3975.78
4216.55	1319.61	2531.41	3440.66	3580	3704.76		9044.91	1390.94
3913.1	3206.63	4664.35	3879.03	1188.17	2557.44		9797.25	3238.92
3558.71	3028.38	2989.92	3320.35	1835.7	3265.3		10981	4921
4399.11	2977.12	2354.94	4465.28	1762.99	5201.23		10617	1430.33
2409.53	4090.86	3004.27	3404.54	2090.05	4612.07		8314.39	3074.14
8158.85	4236.88	2230.85	6958.11	3629.17	6432.76		8336.95	2010.74
2835.21	2451.99	2529.75	4529.89	1664.99	3816.64		5166.3	4896.1
3282.33	4952.43	4159.49	3450.8	4108.42	3292.59		7399.49	5460.94
4169.02	4518.82	3536.59	6068.73	2802.82	6651.75
2951.01	2355.43	1846.76	2774.55	3012.48	5776.22
2801.47	2959.38	2732.42	3687.66	2619.52	4056.88
2604.43	3463.96	2770.67	4366.96	2149.46	4235.72
4135.6	4491.93	3028.96	4272.46	1604.26	5020.61
2884.92	3911.57	2291.23	2385.49	2585.53	2398.18
2976.47	3767.88	3532.79	5465.95	3233.81	2611.02
3011.68	2446.47	2542.11	3939.89	1502.94	4617.94
3721.85	3327.91		2513.56	3127.43	4223.69
	2358.92				4159.1
	4257.03

## Sheet: Figure 3d
	N2				hlh-30(tm1978)
ARD 48h	42.88	35.25	43.25		51.28	27.03	35.65
Refeeding 48h	151.2	132.9	147.8		19.16	14.63	9.852

## Sheet: Figure 3f
	N2				hlh-30(tm1978)
ARD	7	13	22	23	34	42	46	23
REF	64	40	65	46	15	36	29	10

## Sheet: Figure 3g
	Promotor binding				3'UTR binding
daf-7	0.836459	5.59197	0.988364	1.08216	1	1	1	1
daf-1			2.969	3.04948			1.24314	1
daf-8	1.44748	1.13872	1.8543	1.18376	1	1	1	1
daf-14	9.58742	13.5916	11.568	5.03347	1	1	1	1
daf-5	8.1784	65.8507	18.0893	5.33323	1	1	1	1
daf-3	0.276042	0.461258	3.04901	1.72025	1	1	1	1
lag-2	0.543463	0.178415	0.673221	0.815333	1	1	1	1
taps-1	3.43335	7.39737	36.3458	11.9346	1	1	1	1

## Sheet: Figure 3h
	N2 48h ARD				hlh-30(tm1978) 48h ARD
daf-14	-0.51138	-1.02031	-0.90023	-1.06555	1.38987	0.684972	0.299747	1.12288
daf-5	1.98671	-0.03095	0.362964	0.722261	-0.65716	-0.74903	-0.63109	-1.0037
