# Supplementary material for: A TFEB–TGFβ axis systemically regulates diapause, stem cell resilience and protects against a senescence-like state
Source: Nat Aging. 2025 Jun 30;5(7):1340–57. doi: 10.1038/s43587-025-00911-4 (PMC12270908; doi:10.1038/s43587-025-00911-4)
Supplement: Supplementary file 6 — Source data for graphs plotted. [file 43587_2025_911_MOESM6_ESM.xlsx]

## Sheet: Figure 4b
	BR1				BR2				BR3
Genotypes:	N2	hlh-30(tm1978)	hlh-30;daf-1(m40)		N2	hlh-30(tm1978)	hlh-30;daf-1(m40)		N2	hlh-30(tm1978)	hlh-30;daf-1(m40)
	99.383	394.914	21.674		116.727	380.947	23.019		281.828	474.082	23.979
	86.518	386.018	0		481.674	272.35	39.596		122.794	243.984	45.624
	140.099	161.788	66.95		139.604	67.959	11.801		118.365	357.049	61.18
	52.862	147.902	35.31		76.524	389.687	12.296		265.301	150.667	37.958
	31.852	555.062	95.008		121.479	241.332	22.135		131.774	308.223	21.742
	128.736	483.207	7.122		56.853	361.842	19.768		85.258	230.963	47.254
	81.602	281.173	44.77		93.172	350.23	12.157		150.639	384.463
	145.965	205.863	21.297		186.839	478.936	10.51		106.835	826.915
	129.95	339.859	20.273		197.531	509.123	34.683		255.086	291.285
	114.617	437.658	56.678		224.164	507.144	62.512		89.897	145.369
	129.608	524.054	0		90.088	282.933	10.553		106.747	295.189
	268.78	228.849	23.039		42.876	190.309	25.817		304.465
	274.793	387.689	21.541		102.054	281.706	8.355		362.61
	71.673	453.219	52.869		480.334	287.34	16.456		635.281
	227.358	702.264	10.589		69.951

## Sheet: Figure 4d
	Distance from DTC	N2 Rec																hlh-30(tm1978) ARD																N2 ARD
	0	743.4	743.4	1315.9	1090.74	519.252	755.1	755.064	360.336	733.04	388.285	442.067	315.207	604.799	578.352	371.317	684.786	544.785	978.37	1359.96	837.464	1996.38	1908.55	1325.44	1179.33	1474.27	1858.01	1256.82	3347.27	3880.76	1474.2	2428.42		634	21.354	327.607	71.48	269.68	19.714	149.056	222.393	78.784	15.466	123.862	10.424	544.947	110.154	6.325
	0.0865	845.4	845.4	1551.9	1144.74	667.252	821.1	821.064	369.336	877.04	464.285	505.067	423.207	713.799	802.352	404.317	748.786	477.785	948.37	1274.96	946.464	2026.61	1933.55	1397.44	1199.33	1487.27	1898.01	1199.82	3368.7	3821.76	1516.2	2407.15		603	21.354	352.607	51.847	257.68	13.714	153.056	215.393	63.784	10.466	165.862	18.424	533.947	52.154	0
	0.1731	823.4	823.4	1696.9	1129.74	707.252	810.1	810.064	390.336	802.04	442.285	453.067	464.207	904.799	915.81	424.317	567.377	579.785	1181.37	1465.17	961.464	2201.88	1928.55	1452.44	1206.33	1514.27	1992.01	1195.82	3401.86	3710.76	1500.2	2457.76		605	21.354	328.607	88.997	250.68	15.714	162.056	222.393	105.784	14.821	123.862	18.424	401.947	93.154	0
	0.2596	758.4	758.4	1681.9	1170.31	791.252	899.1	899.064	464.336	902.04	437.285	495.067	249.207	781.799	789.42	475.317	571.124	542.785	1260.37	1575.7	987.464	2250.02	1950.55	1512.44	1075.33	1598.43	1972.01	1185.82	3416.11	3498.76	1738.2	2490.83		561	11.354	230.607	72.132	235.68	9.714	163.056	291.393	86.784	5.977	141.862	10.424	464.263	114.154	6.325
	0.3462	861.4	861.4	1549.96	1361.69	808.252	937.1	937.064	381.336	1008.04	528.285	680.067	512.207	1009.88	888.414	491.317	617.144	585.785	1280.37	1569.14	1097.46	2337.38	2106.55	1635.44	1076.33	1587.95	1965.01	1128.82	3508.57	3372.76	1635.67	2467.91		634	6.354	292.607	32.36	199.68	19.714	174.056	251.393	127.784	5.806	165.862	10.424	420.373	90.154	1.325
	0.4327	677.4	677.4	1583.72	1367.39	920.252	908.1	908.064	407.336	1090.18	501.285	681.067	500.207	1058.76	1022.46	509.317	651.335	621.785	1268.37	1715.66	1080.26	2500.38	2141.55	1609.44	1151.33	1486.13	2025.01	1246.82	3554.19	3333.76	1660.4	2607.91		676.582	21.354	248.607	51.37	248.68	1.714	317.056	278.917	135.784	8.806	123.862	10.424	454.367	88.154	0
	0.5192	761.4	761.4	1644.56	1552.25	858.252	926.1	926.064	448.336	1181.94	632.285	609.067	485.207	1069.73	952.158	507.317	759.384	646.785	1288.37	1700.96	1193.18	2536.79	2114.31	1715.44	1174.33	1353.33	2025.01	1234.82	3508.85	3236.76	1680.52	2927.14		781.657	11.354	291.607	32.5	247.68	11.714	256.056	284.133	156.784	8.486	117.862	6.424	440.327	69.154	6.325
	0.6058	611.4	611.4	1705.62	1718.17	950.252	847.1	847.064	484.336	1419.38	401.285	715.067	446.207	1139.14	904.367	663.317	871.506	690.785	1357.37	1679.96	1255.61	2641.8	2269.4	1636.44	1206.33	1491.11	2045.01	1234.82	3603.35	3282.76	1698	3197.21		787.38	41.354	270.607	42.14	194.68	19.714	248.056	296.073	160.784	7.466	141.862	6.424	521.337	105.154	11.325
	0.6923	737.4	737.4	1898.6	1825.93	886.252	781.1	781.064	493.336	1440.04	498.285	654.067	405.207	1063.04	987.897	625.317	1021.36	693.785	1369.37	1685.96	1361.51	2695.82	2370.62	1556.44	1168.33	1482.27	2234.01	1215.82	3815.51	3114.5	1723.2	3293.34		763.99	15.813	181.607	45.48	241.68	9.714	263.056	344.233	116.784	5.466	75.862	6.424	485.227	124.531	6.325
	0.7789	872.4	872.4	1615.3	1863.14	930.252	796.712	796.676	512.336	1470.04	377.285	737.067	483.207	1026.64	1126.55	716.317	1038.36	631.785	1388.37	1580.96	1381.55	2673.38	2352.99	1612.44	1249.33	1539.74	2259.01	1212.5	3728.39	3167.58	1841.2	3199.5		740.807	17.688	247.607	46.48	250.68	36.714	239.056	354.873	123.784	9.044	147.862	10.424	522.497	170.21	16.214
	0.8654	838.4	838.4	1758.9	1961.92	819.252	803.939	803.903	550.336	1554.04	358.285	866.067	599.207	1014.84	1050.21	657.317	1140.76	730.785	1468.39	1673.96	1354.17	2728.38	2498.33	1602.44	1162.33	1560.59	2269.37	1168.18	3790.11	3121.66	1727.2	3018.15		748.16	33.054	197.607	33.48	296.68	25.714	397.056	351.153	173.784	3.738	129.862	10.424	565.947	140.293	6.771
	0.952	1026.4	1026.4	1785.9	2034.46	751.252	852.194	852.158	735.336	1602.04	465.285	801.067	633.207	1096.88	1194.81	715.317	1296.41	735.785	1578.14	1655.96	1337.29	2634.38	2401.54	1589.44	1125.33	1611.86	2307.64	1192.34	3612.27	3006.46	1707.2	2849.08		712.2	28.554	274.607	80.48	287.68	15.829	330.056	323.393	157.784	0.596	147.862	26.424	497.947	125.414	2.425
	1.0385	1065.4	1065.4	1913.9	1976.85	954.252	839.106	839.07	849.336	1561.04	475.285	835.067	738.207	1142.96	1176.94	707.317	1287.78	780.785	1651.73	1543.96	1343.37	2592.8	2357.15	1640.62	1237.33	1517.45	2299.09	1209.96	3513.27	3009.3	1845.2	2747.79		795.529	56.719	235.607	76.48	377.68	21.334	356.056	318.393	172.784	7.626	159.862	6.424	496.947	154.524	1.325
	1.125	1088.4	1088.4	1993.9	2054.76	760.252	825.5	825.464	760.336	1390.04	408.285	790.067	763.207	1120	1120.8	766.317	1235.87	847.785	1668.55	1517.96	1366.42	2512.56	2195.01	1621.34	1242.33	1452.18	2298.75	1239.42	3598.27	2970.76	1976.86	2734.14		856.457	66.354	250.607	101.48	362.153	18.434	326.056	398.393	161.784	11.419	171.862	2.424	507.947	144.914	6.325
	1.2116	1129.4	1129.4	2090.9	2310.45	831.252	819.78	819.744	873.336	1579.04	448.285	782.067	632.207	1141.6	1122.66	992.76	1280.33	808.295	1627.01	1700.96	1328.66	2430.84	2066.68	1577.04	1085.33	1447.65	2350.1	1344.37	3702.27	2863.76	2015.55	2673.99		1008.52	55.029	350.607	66.48	369.64	18.354	314.056	448.393	189.784	14.373	183.862	10.424	470.947	99.194	11.325
	1.2981	1215.4	1215.4	2236.9	2163.56	903.252	883.46	883.424	827.336	1371.04	451.285	827.321	786.207	1154.67	1097.4	821.345	1307.87	800.917	1614.65	1753.96	1382.13	2421.7	2011.24	1617.48	1114.33	1292.27	2385.84	1464.23	3631.27	2788.76	2080.1	2737.91		1111.37	69.754	369.607	50.48	373.66	19.714	303.056	402.393	142.784	9.466	147.862	2.424	398.947	104.014	20.025
	1.3847	1139.4	1139.4	2073.9	2208.16	925.252	951.18	951.144	982.336	1459.04	542.285	980.9	833.207	1054.81	1107.51	963.728	1203.39	772.337	1499.98	1612.96	1459.2	2341.65	2031.5	1615.5	1073.33	1449.04	2405.16	1419.27	3417.27	2824.76	2054.84	2830.72		1138.25	41.954	366.607	100.48	331.44	13.714	256.056	427.393	125.784	7.306	129.862	6.424	552.947	117.954	8.275
	1.4712	1274.71	1274.71	1950.9	2263.59	967.252	1032.61	1032.58	973.336	1384.04	646.285	857.667	730.207	1275.56	1196.67	932.877	1269.47	751.735	1593.37	1760.96	1491.82	2193.75	1862.33	1548.44	1083.33	1499.73	2502.44	1573.67	3615.27	2711.76	1955.4	2997.45		1357.52	88.354	399.607	42.48	282.68	13.714	290.056	471.393	94.784	18.706	213.862	10.424	472.947	114.234	11.275
	1.5577	1348.43	1348.43	2171.9	2295.28	1033.25	1176.47	1176.43	1128.34	1491.04	574.285	897.547	741.207	1067.92	1259.39	897.117	1474.55	764.484	1438.37	1745.96	1588.5	2317.38	1926.55	1448.44	1009.33	1479.77	2573.81	1781.37	3639.27	2580.76	1886.74	2889.5		1216	72.074	364.607	89.48	265.68	19.714	283.056	452.393	123.524	26.346	176.193	6.424	575.947	113.154	11.325
	1.6443	1465.86	1465.86	2177.9	2170.38	1054.25	1312.61	1312.57	1268.34	1505.04	609.285	909.807	676.207	1163.81	1261.23	937.677	1260.55	769.388	1513.63	1655.96	1770.78	2176.38	1952.84	1461.44	952.33	1448.61	2699.77	1804.82	3756.27	2560.76	1924.12	2977.69		1297	85.085	353.607	57.48	284.68	21.714	320.056	595.393	102.304	24.546	186.774	2.424	497.947	126.154	6.325
	1.7308	1603.68	1603.68	2010.9	2067.22	1165.25	1428.36	1428.32	1103.34	1595.92	442.285	1016.05	722.207	1134.11	1264.65	900.117	1255.62	747.532	1450.13	1708.96	1892.06	2126.38	1915.33	1479.44	1019.33	1394.51	2700.02	2006.82	3702.27	2699.76	2063	2956.27		1391.7	107.604	330.607	46.48	230.68	13.714	305.828	519.393	116.544	18.466	204.022	6.424	639.947	91.154	11.325
	1.8174	1731.56	1731.56	2045.9	2007.22	1140.25	1484.12	1484.09	1278.34	1613.38	536.285	1032.25	764.207	1097.8	1268.81	850.176	1192.45	758.535	1458.07	1648.96	1851.46	2169.38	1819.2	1410.44	930.33	1504.27	2901.97	1816.82	3837.27	2353.12	2090.4	3001.77		1408.49	163.354	348.607	93.48	258.68	17.3	260.116	649.393	93.064	20.466	155.782	14.424	721.947	162.154	31.325
	1.9039	1676.75	1676.75	1860.9	1865.99	1378.25	1390.29	1390.25	1167.28	1506.28	599.285	998.667	716.207	1002.8	1226.99	804.132	1134.5	733.565	1594.63	1584.96	1850.46	1947.38	1825.34	1607.44	1038.33	1439.27	2818.87	1924.82	4010.27	2176.34	2043.74	3153.54		1435.5	143.354	328.607	54.48	286.68	15.114	247.316	524.393	118.044	15.466	224.782	6.424	602.947	78.154	11.325
	1.9904	1687.73	1687.73	1772.9	1734.91	1174.25	1478.7	1478.67	1129.68	1513.62	540.285	1116.65	585.207	1089.8	1227.27	822.917	1289.04	848.785	1509.37	1635.96	1845.46	2192.38	1877.62	1666.44	1041.33	1456.27	2843.75	1988.82	4027.27	2135.56	2049.92	3246.71		1402.4	127.354	386.607	33.48	312.68	16.994	223.336	606.393	124.784	27.466	227.782	6.424	654.947	109.154	41.325
	2.077	1790.03	1790.03	1849.9	1817.43	1185.25	1456.28	1456.24	1056.21	1558.04	627.285	1106.07	743.207	1146.8	1469.35	882.417	1287.11	892.785	1415.22	1504.96	1858.46	1987.38	1921.24	1665.44	1011.33	1602.27	2755.9	1937.82	4093.27	2058.98	2102.78	3356.47		1458	169.354	348.607	74.48	324.68	25.654	202.456	639.393	112.784	12.466	270.022	-1.576	613.947	105.154	1.325
	2.1635	1867.2	1867.2	1862.9	1607.3	1202.25	1620.48	1620.44	1087.28	1632.04	683.285	1096.07	713.207	1121.8	1344.35	896.417	1321.57	760.785	1451.67	1465.96	1936.08	1972.38	1903.9	1542.44	1006.33	1540.27	2703.53	2103.82	4027.27	2085.73	2075.04	3349.39		1417	166.421	384.607	45.48	296.68	22.774	190.476	641.393	141.784	11.466	235.222	2.424	643.947	163.154	11.325
	2.2501	1951.41	1951.41	1921.9	1606.44	1356.25	1734.45	1734.41	1088.37	1728.04	716.285	1156.07	774.207	1257.8	1495.62	1085.92	1299.03	835.159	1471.53	1453.96	1920.18	1950.38	1938.69	1603.44	998.2	1681.27	2521.84	2008.82	4006.27	2001.01	2121.24	3462.24		1334	162.734	381.607	50.036	309.68	19.054	159.736	601.393	129.784	13.466	253.942	2.424	740.947	139.154	26.325
	2.3366	2037.65	2037.65	1878.9	1678.53	1198.25	1783.58	1783.54	1064.57	1594.04	671.831	1465.07	762.207	1259.8	1503.37	1170.85	1375.07	828.237	1414.49	1497.96	1926.52	2121.38	2000.35	1718.44	1000.07	1794.56	2551.69	2025.82	4073.27	1919.05	2137.88	3447.07		1406	216.674	471.607	54.72	303.68	25.974	193.776	477.393	141.784	24.466	243.862	6.424	622.947	142.154	21.325
	2.4232	2150.4	2150.4	2054.9	1637.52	1024.25	1717.74	1717.7	1140.79	1888.04	674.357	1389.07	833.207	1134.8	1397.63	1404.74	1330.11	826.529	1365.37	1530.96	1880.38	1899.38	2163.78	1542.44	971.09	1797.6	2420.34	2074.82	4171.27	1893.79	2330.31	3379.34		1437	187.354	443.607	73.34	371.68	37.207	108.056	563.393	176.784	7.466	279.862	6.424	687.947	163.154	1.325
	2.5097	2220	2220	2002.9	1555.33	1308.25	1759.66	1759.63	1130.69	1675.04	648.845	1432.07	828.207	1054.8	1248.96	1333.21	1241.63	857.325	1406.37	1509.96	1813.42	1892.38	2218.98	1538.44	1003.85	1849.45	2484.35	2071.82	4030.27	1877.84	2381.69	3349.21		1499	147.354	482.682	89.72	360.68	41.594	121.056	556.393	155.784	12.466	267.862	-1.576	760.947	176.154	11.325
	2.5962	2265.96	2265.96	1901.9	1584.39	1355.25	1867.93	1867.9	1080.18	1673.04	694.645	1306.07	986.207	1105.8	1172.51	1387.61	1239.19	843.745	1438.37	1627.96	1887.46	1977.38	2240.65	1640.44	999.33	1967.43	2556.29	2025.49	4045.27	1787.12	2620.14	3308.66		1595	117.354	518.153	104.82	369.68	37.494	103.056	634.393	121.784	7.466	309.862	2.424	676.947	145.443	11.325
	2.6828	2343.48	2343.48	1878.9	1410.19	1219.25	1907.91	1907.88	1098.54	1875.04	752.471	1291.07	1009.21	1039.8	1113.55	1573.84	1274.29	833.405	1332.37	1698.96	1819.46	1918.38	2338.55	1780.44	1118.33	2041.84	2528.3	1971.66	4075.27	1625.68	2683.78	3379.54		1647	199.354	554.267	74.46	353.68	51.974	66.056	643.393	126.784	7.466	249.862	-1.576	706.947	134.321	21.325
	2.7693	2356.91	2356.91	1935.9	1460.46	1272.25	2008.55	2008.51	1227.9	1694.04	802.573	1193.07	855.207	1043.8	1124.45	1649.68	1358.52	817.875	1443.37	1793.96	1809.46	1764.38	2322.55	1744.44	1070.68	2032.74	2594.34	1990.7	4161.27	1513.2	2644.64	3324.98		1610	111.354	489.887	100.48	440.68	79.037	62.056	587.393	93.784	6.916	291.862	18.424	608.947	133.714	6.325
	2.8559	2112.78	2112.78	1844.9	1506.14	1497.25	2063.25	2063.21	1191.85	1745.04	864.91	1340.07	1023.21	1054.8	1036.15	1624.24	1450.29	745.495	1395.37	1814.84	1737.46	1792.38	2237.55	1831.44	1075.67	2012.65	2559.37	2058.7	4113.27	1510.22	2870.2	3173.41		1622	81.354	398.867	71.48	421.68	74.034	75.056	715.393	88.784	10.378	267.862	6.424	593.947	136.386	26.325
	2.9424	2309.26	2309.26	1967.9	1502.49	1370.25	1877.1	1877.06	1175.69	1822.04	918.685	1586.07	1151.1	1182.8	1219.75	1649.52	1317.11	704.658	1417.12	1888.68	1802.46	1832.38	2372.55	1709.44	1007.73	2161.27	2419.42	2042.34	4202.27	1415.03	2702.2	3028.8		1621	121.354	412.287	122.48	495.68	78.914	40.887	644.393	109.784	14.202	333.862	14.424	592.947	147.654	16.325
	3.0289	2415.92	2415.92	1833.9	1498.12	1225.25	1972.78	1972.74	1164.32	1800.04	1026.61	1491.07	1116.95	1161.8	1275.31	1641.36	1368.26	656.743	1450.17	2192.54	1722.46	1881.38	2294.55	1759.44	1023.33	2202.27	2384.62	2064.26	4034.27	1287.45	2740.2	2964.6		1625	86.354	373.227	110.48	481.197	93.034	36.696	686.393	91.784	9.103	370.862	2.424	511.947	132.654	21.325
	3.1155	2299.97	2299.97	1780.9	1437.5	1320.25	1884.22	1884.18	1194.48	1661.04	1040.92	1601.07	1093.57	1146.8	1497.83	1528.84	1310.84	675.035	1442.22	2274.74	1709.46	1916.38	2374.55	1836.44	1187.33	2182.27	2452.66	2084.82	4179.27	1328.53	2777.2	2952.07		1704	97.195	405.667	79.48	465.04	96.634	22.216	777.393	132.784	9.212	231.862	10.424	648.947	162.874	31.325
	3.202	2318.24	2318.24	1675.9	1419.49	1272.25	2051.06	2051.02	1173.62	1723.04	992.885	1486.07	985.287	926.799	1337.35	1492.6	1349.02	687.715	1427.33	2385.96	1789.46	1879.38	2511.55	1884.44	1113.33	2418.27	2386.9	2199.82	4066.27	1255.7	2503.2	3086.03		1624	108.754	451.387	93.48	402.5	96.834	16.696	881.393	126.784	8.886	303.862	6.424	800.947	144.054	26.325
	3.2886	2252.63	2252.63	1942.9	1485.19	1414.25	2217.02	2216.98	1199.85	1694.04	922.725	1570.07	1004.13	1106.8	1462.35	1489.81	1361.91	766.371	1404.86	2380.46	1799.46	1809.38	2423.55	2137.44	1239.33	2269.27	2362.61	2214.82	4117.27	1201.82	2437.2	3185.73		1694	145.454	427.887	50.48	408.68	107.074	18.056	856.393	125.784	9.886	333.862	10.424	735.947	211.434	22.538
	3.3751	2270.03	2270.03	2029.9	1377.94	1395.25	2202.66	2202.62	1196.03	1803.04	988.685	1641.07	1118.11	1017.8	1388.35	1322.75	1329.1	784.832	1455.21	2468.28	1836.46	1768.38	2499.55	2321.21	1281.33	2328.27	2359.29	2139.82	4272.27	1192.92	2653.2	2842.84		1793	151.414	477.027	68.48	381.68	83.554	25.976	911.393	181.784	3.986	237.862	6.424	665.947	138.894	21.325
	3.4616	2293.92	2293.92	1881.9	1441.73	1371.25	2125.98	2125.95	1123.02	1651.04	884.435	1416.07	1205.88	1141.8	1635.35	1559.82	1403.07	862.785	1479.29	2581.66	1712.46	1841.38	2391.91	2379.46	1171.33	2317.27	2373.29	2200.82	4244.27	1226.08	2767.2	2656.93		1742	166.834	499.927	88.48	415.68	72.874	22.136	1048.39	159.784	11.376	153.862	14.424	813.947	149.219	21.325
	3.5482	2174.12	2174.12	1939.9	1603.77	1546.25	2136.3	2136.26	1128.51	1725.04	766.465	1774.07	1235.19	1179.8	1420.35	1513	1414.83	954.785	1435.43	2569.7	1863.46	1928.38	2357.77	2387.98	1245.33	2277.27	2447.52	2307.82	4189.27	1246.36	2646.2	2544.38		1721	143.354	504.087	88.48	443.68	101.034	4.856	945.393	196.784	11.699	208.803	14.424	675.947	147.681	14.006
	3.6347	2198.16	2198.16	1987.9	1583.1	1340.25	2164.83	2164.79	1036.34	1695.04	765.285	1579.07	1132.63	1094.8	1482.69	1534.6	1694.71	901.785	1598.77	2649.86	1844.46	1772.38	2329.39	2233.48	1238.33	2213.27	2483.16	2144.82	4202.27	1300.14	2668.2	2340.77		1712	164.634	467.567	67.48	487.68	104.474	16.856	886.393	138.784	4.936	208.222	18.424	740.947	134.614	8.075
	3.7213	2447.96	2447.96	2140.9	1565.75	1398.25	2219.49	2219.45	985.336	1639.04	812.805	1752.07	1282.12	1198.8	1484.98	1617.77	1778.23	941.785	1570.45	2736.34	1928.46	1720.8	2395.79	2192.66	1203.33	2294.27	2539.06	2291.82	4173.27	1511.88	2541.2	2189.47		1794.49	130.772	503.247	113.48	478.68	98.034	18.056	969.393	156.784	15.861	203.253	6.424	790.947	188.474	11.325
	3.8078	2501.76	2501.76	2062.9	1661.35	1179.25	2305.48	2305.44	989.336	1661.04	867.735	1632.07	1402.31	1089.8	1714.24	1628.08	1833.03	1031.79	1432.37	2775.59	1896.46	1694.04	2425.15	2130.82	1133.33	2288.27	2539.31	2395.82	4121.27	1501.72	2460.2	2049.7		1708.85	117.344	540.647	63.48	540.68	98.274	14.056	813.344	129.784	27.135	244.842	10.424	821.947	157.154	18.925
	3.8944	2349.89	2349.89	2058.9	1726.39	1477.25	2148.75	2148.71	1023.34	1605.04	767.305	1546.07	1309.15	1136.8	1698.5	1651.6	1745.15	920.785	1456.37	2785.66	1985.46	1687.28	2438.55	2132.94	1245.33	2303.27	2678.69	2398.14	4038.27	1536.74	2416.2	2111.98		1614.89	136.504	540.847	96.48	501.68	97.934	10.056	870.213	184.784	25.816	176.63	13.435	848.947	167.903	13.725
	3.9809	2154.71	2154.71	2110.9	1790.21	1519.25	2179.85	2179.82	1041.46	1582.04	805.885	1628.07	1289.21	1178.8	1807.06	1401.09	1683.67	989.785	1301.37	2822.13	2086.46	1722.08	2431.55	2137.66	1119.33	2214.27	2668.65	2482.06	4163.27	1539.01	2215.2	2017.26		1575.15	113.045	547.967	100.48	536.568	117.214	26.056	902.193	192.784	37.876	160.702	6.29	910.947	169.745	21.025
	4.0674	2039.5	2039.5	2167.9	2109.08	1557.25	2139.7	2139.66	1090.68	1813.04	718.175	1622.07	1518.21	1172.8	1859.99	1274.98	1646.67	997.034	1353.46	2816.16	2132.46	1899.08	2456.55	2117.94	1129.33	1956.27	2684.58	2451.68	4115.27	1473.81	2136.2	1949.91		1580.15	122.274	482.367	96.48	517.04	104.774	18.056	864.393	147.784	51.847	198.922	21.144	873.947	194.634	16.325
	4.154	2032.05	2032.05	2079.9	2046.74	1579.25	2141.3	2141.26	1193.8	1744.04	737.657	1601.07	1511.21	1289.8	2075.35	1403.24	1532.15	1020.57	1348.17	2880.04	2227.46	1839.16	2502.55	2246.6	1046.33	1889.27	2685.54	2486.2	3951.27	1392.4	2324.2	2042		1552.34	121.754	457.287	123.48	536.14	104.309	14.056	867.393	130.784	51.263	140.482	23.304	855.947	148.674	11.325
	4.2405	2097.7	2097.7	2129.9	2014.32	1626.68	2133.87	2133.83	1216.56	1564.04	775.38	1663.07	1231.21	1024.8	1920.35	1721.6	1515.29	1017.39	1406.39	2876.44	2291.84	1743.6	2532.78	2206.44	1117.33	1827.27	2770.79	2484.82	3965.27	1403.3	2415.2	2187.22		1513.46	127.954	444.567	92.48	595.52	93.214	10.056	790.393	149.784	52.029	124.702	22.424	992.947	170.474	9.625
	4.3271	2111.88	2111.88	2070.9	2008.12	1482.27	2113.97	2113.94	1090.66	1661.04	791.515	1616.07	1325.21	991.799	1809.35	1380.18	1512.82	993.013	1491.93	2811.6	2350.48	1706.64	2539.67	2033.12	1002.33	1805.27	2698.45	2451.84	3942.27	1296.38	2331.2	2258.55		1735.76	143.154	537.447	149.885	587.68	101.714	14.056	867.633	190.784	51.983	126.262	-1.576	940.947	154.154	11.325
	4.4136	2098.08	2098.08	2146.9	2095.74	1628.57	2204.62	2204.59	1056.08	1780.38	847.375	1552.07	1320.21	1073.8	1732.35	1542.95	1614.82	918.105	1549.37	2777.98	2331.3	1752.12	2508.15	2050.5	1054.33	1815.27	2618.96	2514.74	3833.27	1365.78	2234.2	2272.51		1669.11	107.345	590.687	199.15	557.52	102.214	30.056	850.033	165.784	56.706	107.302	10.424	848.947	182.154	16.025
	4.5001	2063.52	2063.52	2266.9	2350.31	1727.57	2262.5	2262.46	1192.34	1812.54	880.09	1662.07	1227.21	1252.8	1825.35	1516.31	1510.33	996.625	1630.37	2685.08	2289.72	1759.28	2499.17	1991	1012.33	1730.27	2603.24	2506.82	3943.27	1415.21	2417.2	2333.97		1697.94	100.262	659.927	125.8	533.68	96.714	6.056	797.127	192.784	49.266	161.542	2.424	787.947	127.154	16.325
	4.5867	2018.72	2018.72	2232.9	2406.73	1577.73	2258.54	2258.5	1094.34	1931.76	947.518	1401.07	1399.21	980.799	1783.35	1493.01	1470.05	1024.16	1669.37	2625.16	2238.81	1695.24	2503.55	1880.52	1011.33	1695.27	2692.33	2427.82	3901.27	1365.81	2352.2	2354.95		1546.58	99.194	695.967	222.04	532.68	97.214	18.056	792.053	142.784	60.917	123.862	30.424	897.947	158.456	16.325
	4.6732	2018.58	2018.58	2167.9	2502.06	1552.25	2089.38	2089.34	1164.34	1830.58	988.652	1474.07	1394.21	1090.69	1761.35	1627.15	1551.36	1093.03	1621.37	2585.88	2190.42	1696.1	2561.55	1748.58	1065.33	1658.27	2747.5	2416.82	3906.27	1368.14	2294.2	2347.22		1511.26	178.114	624.087	269.56	531.68	121.214	14.056	852.903	194.784	67.346	99.862	19.453	849.947	185.154	8.218
	4.7598	2167.17	2167.17	2368.9	2638.68	1683.25	2031.86	2031.82	1013.34	1937.04	911.285	1560.07	1413.21	1025.64	1854.35	1544.32	1627.74	1080.22	1729.37	2522.28	2067.21	1746.68	2556.14	1768.42	1097.33	1695.27	2828.39	2369.82	3834.27	1320.82	2464.2	2373.77		1722.85	196.863	529.287	458.64	541.68	149.214	30.056	946.083	153.784	105.086	75.862	21.973	936.947	166.184	19.525
	4.8463	2172.03	2172.03	2206.9	2530.05	1771.25	2132.02	2131.98	1127.34	1958.21	987.285	1311.07	1563.21	1168.22	1835.35	1709.32	1594.5	1081.46	1546.37	2427.57	2190.09	1719.84	2586.37	1693.44	1208.33	1711.27	2944.1	2378.88	3756.27	1264.96	2253.2	2374.29		1492	198.774	478.367	445.82	542.058	141.714	34.056	894.913	143.784	96.165	81.862	46.024	951.947	131.464	26.325
	4.9328	1995.04	1995.04	2353.9	2468.17	1768.25	2280.1	2280.06	1269.84	1951.38	996.805	1273.07	1476.57	1190.29	1871.35	1655.32	1578.12	1066.62	1575.37	2332.22	2299.28	1746.54	2602.15	1647.44	1205.33	1571.27	2878.01	2403.12	3765.24	1282.76	2266.2	2500.96		1471	167.554	553.727	300.48	517.156	115.404	10.056	1062.93	155.784	125.91	69.862	29.544	1008.95	140.215	12.225
	5.0194	2022.88	2022.88	2130.9	2662.91	1951.25	2229.1	2229.06	1269.74	1907.69	921.245	1355.07	1518.95	1167.8	1821.35	1529.32	1589.19	1131.14	1586.37	2419.12	2234.56	1727.5	2619.93	1695.44	1280.99	1580.27	2935.01	2356.48	3716.06	1356.88	2318.2	2373.84		1548	147.146	561.527	284.48	508.16	149.354	31.719	1061.49	177.784	158.742	111.862	33.464	1042.95	134.35	6.325
	5.1059	2110.2	2110.2	2108.9	3031.47	1986.25	2209.1	2209.06	1264.68	1762.8	890.525	1574.07	1453.17	1183.8	1806.35	1691.32	1567.59	1091.57	1569.37	2501.18	2182.46	1853.54	2666.03	1736.44	1355.93	1497.27	3109.01	2364.18	3683.53	1375.76	2323.2	2350.13		1647	146.354	634.287	197.48	462.57	147.734	32.776	1058.45	176.784	174.178	129.862	61.944	928.947	150.234	21.158
	5.1925	1823.84	1823.84	1969.9	2880.49	1867.25	2375.1	2375.06	1168.48	1727.95	1008.61	1328.07	1638.21	1272.8	1934.35	1665.32	1578.79	1012.65	1575.37	2575.85	2239.46	1917.18	2741.48	1652.44	1393.33	1497.27	2902.01	2318.82	3625.11	1514.24	2380.2	2225.29		1521.73	136.354	607.487	128.48	533.11	153.654	35.336	981.953	195.784	151.386	123.862	74.589	826.947	138.554	42.909
	5.279	1825.2	1825.2	1964.9	2736.63	2075.25	2464.1	2464.06	1200.76	1550.64	1057.83	1506.07	1562.99	1241	1922.35	1888.91	1459.19	1010.28	1526.37	2645.06	2290.46	2041.72	2702.74	1656.44	1473.33	1569.27	3013.01	2561.82	3518.95	1543.5	2142.2	2189.61		1515.76	135.354	612.887	155.48	497.7	171.534	24.856	1102.39	215.836	114.986	120.134	64.937	929.947	151.874	19.897
	5.3656	1917.88	1917.88	2044.9	2733.4	1836.25	2467.1	2467.06	1333.14	1717.52	1152.99	1245.07	1628.25	1246.86	1953.35	1876.18	1686.27	933.035	1476.37	2752.16	2317.46	2117.96	2838.61	1711.44	1480	1583.27	2976.01	2469.82	3494.55	1536.27	2302.2	2162.17		1490.22	147.554	592.447	127.48	578.79	172.714	46.061	1157.39	239.273	133.792	111.982	55.224	989.947	123.154	22.549
	5.4521	1884.65	1884.65	2052.9	2681.93	1839.25	2537.1	2537.06	1397.8	1840.18	1114.38	1542.07	1645.19	1312.43	2028.35	1868.14	1853.08	919.785	1378.37	2746.36	2361.44	2218.74	2843.51	1556.44	1481.81	1649.27	3058.01	2406.82	3473.55	1703.04	2466.2	2033.92		1520.74	151.874	559.327	108.48	559.68	170.714	69.43	971.393	274.004	131.252	55.102	65.224	997.947	204.154	19.525
	5.5386	1898.02	1898.02	1979.9	2597.76	2101.25	2420.1	2420.06	1507.34	1812.98	1051.62	1313.07	1947.95	1341.1	1852.35	1832.6	1921.37	973.285	1461.51	2772.26	2359.33	2195.16	2967.03	1623.44	1461.95	1726.27	3002.01	2452.82	3407.71	1646.76	2350.2	2085.76		1414.7	127.354	439.767	89.48	579.68	161.714	56.806	1035.39	273.084	128.306	81.862	52.024	861.905	149.154	24.975
	5.6252	2046.43	2046.43	1911.9	2496.39	1887.25	2670.1	2670.06	1498.19	1756.12	1055.87	1486.07	1944.21	1275.98	1653.35	1688.3	2007.98	869.185	1468.43	2716.7	2283.3	2124.99	2947.01	1704.44	1473.73	1799.27	3053.01	2559.82	3377.27	1772.76	2305.2	2169.74		1389.08	171.354	461.807	153.48	539.68	147.714	66.116	970.393	208.044	119.866	105.862	72.024	814.581	191.154	6.325
	5.7117	2055.34	2055.34	1791.9	2529.79	1816.25	2543.1	2543.06	1462.37	1877.96	1035.06	1276.07	1951.21	1226.79	1679.35	1707.78	2156.66	933.925	1480.33	2640.3	2284.78	2171.76	2803.55	1786.44	1385.33	1755.27	3044.01	2492.82	3272.27	1666.59	2315.2	2086.95		1305	151.117	450.807	126.458	514.402	164.714	85.926	1002.39	196.784	150.186	129.862	90.264	787.907	150.154	15.467
	5.7983	2060.66	2060.66	1874.9	2301.73	2029.25	2328.1	2328.06	1491.63	1910.04	1068.74	1297.07	1891.21	1304.13	1649.05	1676.42	1992.49	967.445	1365.37	2692.86	2380.21	2146.77	2871.55	1792.44	1350.33	1680.27	3012.01	2509.19	3288.27	1650.58	2086.2	1969.22		1344	141.154	459.727	94.248	489.06	168.714	75.726	1010.39	173.784	138.118	69.862	114.424	722.192	128.335	21.619
	5.8848	2084.8	2084.8	1689.9	2343.67	1889.25	2569.1	2569.06	1569.87	1868.04	1185.48	1225.07	1913.21	1222.89	1577.71	1632.7	1896.8	945.165	1362.37	2688.68	2402.56	2279.09	2836.55	1870.44	1417.72	1824.27	2956.01	2381.12	3235.27	1670.35	2137.2	1837.28		1399	167.854	554.447	84.36	522.98	127.714	82.466	912.393	156.784	135.682	105.862	82.424	736.947	160.346	51.157
	5.9713	2264.26	2264.26	1614.9	2411	1939.25	2483.1	2483.06	1606.23	1959.84	1161.37	1161.07	1819.21	1235.89	1710.97	1530.38	1820.33	913.705	1271.37	2634.58	2352.16	2214.62	2834.55	1821.44	1354.71	1932.92	2918.01	2275.88	3356.27	1663.88	2085.2	1702.63		1545	177.538	510.167	83.48	525.997	136.714	92.896	968.464	150.245	153.123	87.862	94.424	781.947	165.141	17.667
	6.0579	2378.2	2378.2	1855.9	2296.61	1988.25	2258.1	2258.06	1664.64	1867.78	1246.53	1418.07	1837.21	1284.72	1753.97	1390	1871.27	862.905	1287.64	2558.51	2532.58	2204.32	2578.29	1817.44	1390.59	2049.61	2978.01	2185.2	3315.27	1700.06	2114.2	1726.95		1609	182.854	540.567	77.6	539.536	139.821	104.546	957.033	147.127	165.466	165.862	66.424	734.447	149.844	12.275
	6.1444	2286.88	2286.88	1603.9	2305.07	1891.25	2407.1	2407.06	1627	1916.13	1573.16	1266.07	1910.21	1298.81	1633.25	1507.78	1903.49	860.785	1259.35	2443.17	2649.46	2162.66	2373.01	1834.44	1421.83	2134.59	2931.01	2083.02	3334.27	1622.5	2114.2	1964.43		1598	146.114	510.487	113.48	610.7	146.614	95.646	1010.19	148.134	177.466	177.862	58.424	670.947	165.524	21.125
	6.231	2269.86	2269.86	1770.9	2351.08	1810.25	2016.1	2016.06	1555.55	2014.19	1487.4	1256.07	1942.21	1293.45	1811.09	1647.8	1727.28	892.785	1198.65	2530.34	2510.46	2042.03	2241.79	1826.93	1284.33	2049.97	2859.01	2197.82	3392.27	1752.7	2094.2	1914.83		1667	194.024	524.167	61.48	549.92	162.054	84.486	1039.87	157.484	162.456	237.862	78.424	720.947	158.154	46.325
	6.3175	2321.8	2321.8	1756.9	2166.44	1942.25	2366.1	2366.06	1714.83	1991.53	1583.03	1514.07	2016.21	1270.04	1866.95	1578.95	1530.45	909.785	1280.25	2669.71	2442.46	2056.76	2149.85	1845.89	1358.33	2122.67	2911.01	2101.82	3280.27	1716.28	1995.2	1797.99		1491	207.394	578.967	87.48	551.828	193.714	92.276	1000.71	212.724	162.436	267.862	86.424	682.447	203.054	16.325
	6.4041	2561.62	2561.62	1674.9	2188.55	1752.25	2354.1	2354.06	1816.86	1961.44	1509.61	1553.07	1902.21	1231.47	1955.15	1571.72	1550.3	847.785	1296.37	2599.29	2596.46	2090.41	2138.23	1775.74	1306.16	2173.41	2860.71	2160.82	3327.27	1633.8	1987.2	1833.97		1708	224.994	604.767	104.48	526.42	192.714	88.756	1043.13	202.964	125.466	255.862	70.424	681.911	178.674	26.325
	6.4906	2689.57	2689.57	1896.9	2141.57	2014.25	2360.1	2360.06	1708.07	2035	1485.12	1414.07	2002.21	1338.9	1838.69	1405.82	1555.17	861.785	1136.37	2697.44	2572.46	2147.42	2097.55	1741.86	1333.47	2189.37	2880.87	2135.85	3226.27	1627.86	1989.2	1886.52		1611	179.294	587.287	128.48	489.208	260.714	83.866	1016.63	181.784	165.466	231.862	94.424	677.43	270.154	46.325
	6.5771	2606.89	2606.89	1803.9	2139.6	1858.25	2385.1	2385.06	1600.14	2282.16	1514.85	1514.07	1902.21	1285.38	1873.35	1546.32	1543.23	870.785	1233.43	2689.24	2540.46	2063.57	2227.55	1714.21	1272.91	2331.95	2797.43	2103.07	3454.27	1553.39	1811.2	1862.47		1523	259.694	564.447	157.48	462.628	203.714	83.786	1004.55	167.784	169.466	237.862	106.424	648.467	286.154	26.325
	6.6637	2549.62	2549.62	1777.9	1993.01	1883.25	2579.1	2579.06	1794.58	2070.94	1393.4	1554.19	1915.21	1245.77	2055.35	1441.62	1568.82	883.785	1210.33	2650.99	2490.46	2007.43	2060.55	1699.14	1312.33	2419.63	2793.71	2058.94	3126.27	1467.96	1873.2	1834.93		1581	165.314	615.967	220.48	449.657	202.714	91.356	1069.49	163.784	173.466	237.862	86.424	642.687	211.154	66.325
	6.7502	2604	2604	1909.9	1817.35	1799.25	2460.56	2460.52	1816.64	2121.82	1269.24	1595.01	1919.76	1411.83	1842.35	1443.94	1637.04	778.785	1226.39	2581.13	2550.46	2031.18	2034.76	1574.44	1346.33	2403.22	2913.57	2151.85	3289.27	1476.48	1805.2	1975.83		1623	203.534	557.127	167.48	454.547	203.714	91.866	1060.77	139.742	195.466	219.862	102.424	640.087	288.154	36.325
	6.8368	2658.2	2658.2	2008.9	2106.52	2053.25	2397.86	2397.83	1714.09	2005.47	1254.29	1726.45	1865.09	1312.75	1867.35	1561.02	1362.31	818.785	1238.61	2359.96	2343.46	2037.06	2047.49	1774.44	1395.33	2454.4	2797.01	2021.82	3100.27	1528.81	1963.2	2009.24		1713	230.814	574.607	161.48	472.76	180.767	150.576	1039.41	156.844	161.466	201.862	114.424	689.932	274.696	66.325
	6.9233	2536	2536	1758.9	1994.87	2120.25	2288.54	2288.5	1518.5	1954.54	1125.02	1621.95	1941.33	1184.04	1681.35	1605.01	1360.95	858.785	1329.37	2218.28	2526.46	2142.28	1990.99	1733.52	1410.33	2508.76	2760.01	1869.82	3250.27	1551.38	1803.2	2046		1636	172.554	461.607	178.48	531.32	191.034	188.056	1154.01	136.464	170.466	153.862	142.424	682.497	281.474	76.325
	7.0098	2568.4	2568.4	1942.9	2131.62	2075.25	2371.78	2371.74	1498.06	1896.47	1224.79	1566.57	1999.37	1186.08	1633.35	1545.01	1419.57	974.785	1179.37	2229.02	2314.46	2090.96	1916.57	1697.48	1492.33	2550	2865.01	1889.82	3211.27	1496.25	1695.2	2110.62		1639	216.434	493.927	268.48	496.15	188.894	115.056	1127.39	119.444	191.466	123.862	162.424	646.947	218.53	81.325
	7.0964	2670	2670	1650.9	2134.11	2168.25	2544.88	2544.84	1589	2045.26	1084.68	1332.07	1715.21	1323.8	1648.35	1580.82	1499.33	911.785	1403.37	2151.2	2310.46	1963.38	1876.77	1751.04	1414.33	2431.1	2723.01	1963.82	3113.27	1501.11	1717.2	2207.88		1738	142.874	517.847	179.266	524.68	215.714	119.056	1270.39	135.764	263.466	159.862	126.424	679.647	165.445	81.325
	7.1829	2726.32	2726.32	1726.9	2179.21	2006.42	2680.62	2680.58	1654.16	2161.04	1054.54	1603.07	1993.85	1147.8	1680.35	1572.94	1574.43	1091.79	1391.37	2088.71	2332.46	2002.38	1781.73	1870.28	1453.33	2400.41	2741.01	1995.82	3145.27	1476.96	1806.2	2249.01		1728	276.594	526.047	150.04	597.68	175.714	170.056	1218.39	137.724	227.466	147.862	159.424	676.347	113.924	56.325
	7.2695	2732.2	2732.2	1557.9	2149.22	1911.67	2866.1	2866.06	1524.64	1992.04	988.304	1605.07	2161.79	1144.8	1624.35	1581.14	1584.73	1124.79	1478.37	2008.96	2376.46	2024.38	1857.35	1774.26	1409.33	2267.49	2848.44	2122.82	3340.27	1543.56	1770.2	2181.47		1627	318.554	614.607	131.9	573.68	210.714	177.056	1281.39	167.784	251.466	183.862	137.61	676.547	141.117	106.325
	7.356	2713.8	2713.8	1678.9	1974.61	1886.41	2739.26	2739.22	1464.24	2084.04	920.369	1509.07	2062.35	1352.8	1943.35	1552.9	1631.24	1118.65	1501.37	2181.96	2219.46	1920.38	1886.21	1843.44	1530.33	2164.52	2800.21	2059.82	3413.27	1519.6	1714.2	2033.04		1697	199.794	613.607	121.48	626.68	164.714	144.056	1281.39	170.784	284.7	201.862	109.224	675.149	159.658	81.325
	7.4425	2679.38	2679.38	1639.9	2022.77	2005.69	2483.38	2483.34	1342.66	2200.04	864.985	1385.07	1772.21	1257.8	1670.35	1708.14	1616.59	1155.64	1654.37	2099.96	2032.46	2082.38	1975.81	1982.44	1601.33	2075.96	2720.21	2067.82	3351.27	1489.76	1575.2	2024.53		1805	202.254	516.607	144.48	718.68	178.714	137.056	1157.39	144.784	254.906	141.862	115.624	707.926	171.114	56.325
	7.5291	2738.35	2738.35	1970.9	2221.25	1949.25	2185.04	2185	1278.93	2138.04	1015.92	1570.07	2054.21	1540.8	1600.35	1735.38	1524.79	1211.46	1804.37	1998.96	2137.46	2030.38	1975.77	1984.44	1552.33	2057.9	2678.59	1972.82	3413.27	1538.26	1652.2	1989.55		1830	274.874	423.607	153.48	765.68	114.714	173.056	1279.39	125.784	237.178	155.428	127.704	650.027	187.174	51.325
	7.6156	2713.09	2713.09	2117.9	2169.14	1930.25	2106.82	2106.78	1305.05	2230.04	1017.33	1602.32	1870.69	1212.8	1726.35	1648.2	1538.19	1158.48	1860.37	2063.96	2156.46	1867.38	2134.33	1990.44	1781.33	2088.55	2642.01	1942.82	3346.27	1500.31	1410.92	1932.94		1909	208.734	571.607	131.48	730.68	179.714	189.056	1128.39	165.784	223.867	190.2	104.024	671.507	163.326	66.325
	7.7022	2597.16	2597.16	2087.9	2101.07	1868.25	1889.36	1889.32	1312.38	2133.49	1071.48	1751.99	1719.29	1331.8	1634.35	1674.04	1620.99	1220.55	1922.37	1947.96	2120.46	1806.38	2242.43	2131.44	1684.33	2056.63	2602.01	1809.82	3448.27	1520.18	1195.79	1924.65		1895	192.654	469.607	158.48	684.68	136.714	239.056	1250.39	132.784	204.285	140.782	99.816	729.667	146.774	51.325
	7.7887	2605.29	2605.29	2290.9	2172.8	1711.25	1858.5	1858.46	1414.23	2171.9	1122.29	1631.67	1683.19	1170.81	1668.35	1496.01	1258	1137.79	1952.39	2023.96	2017.46	1870.38	2132.39	2166.44	1583.33	2008.17	2688.01	1869.82	3430.27	1500.98	1119.61	1876.95		1807	182.554	617.607	107.48	647.68	184.41	179.056	1190.39	163.784	242.456	202.942	98.824	730.347	170.625	51.325
	7.8753	2680.04	2680.04	2597.9	2271.26	1819.25	1829.54	1829.5	1438.82	2118.1	1093.33	1684.71	1752.89	1160.86	1586.35	1419.6	1573.83	1234.79	2042.07	1903.96	2010.46	1884.38	2089.71	2410.44	1676.33	2088.41	2561.98	1806.82	3446.27	1481.1	1078.08	1808.9		1715	169.614	565.183	108.48	734.68	193.634	192.056	1103.39	152.784	265.466	178.222	77.544	654.787	203.939	56.325
	7.9618	2733.52	2733.52	2468.9	2184.51	1895.25	1934.9	1934.86	1470.69	2168.04	1103.76	1709.89	1779.46	1208.13	1559.35	1524.55	1422.65	1158.79	2020.87	1924.66	2044.46	2124.38	2001.54	2309.44	1642.07	2086.3	2457.73	1683.82	3564.27	1389.67	1040.62	1767.43		1709	200.714	543.374	91.461	616.68	177.034	187.056	1039.39	138.784	246.466	171.862	91.784	703.687	199.154	46.325
	8.0483	2809.66	2809.66	2440.9	2103.34	1966.25	1901.3	1901.26	1506.82	2256.04	1170.88	1867.07	1735.97	1244.44	1773.35	1692.7	1394.35	1134.79	2073.37	1881.34	1813.46	2101.38	1924.22	2529.44	1550.67	2126.86	2413.33	2032.82	3601.27	1354.48	1046.99	1701.09		1611	184.694	522.147	87.15	593.68	194.478	203.056	948.393	130.784	275.466	180.472	107.984	807.147	164.054	96.325
	8.1349	2827.52	2827.52	2701.9	2106.41	1789.25	1933.36	1933.32	1351.04	1767.04	1283.79	1897.07	1667.53	1135.26	1825.35	1741.42	1567.27	1243.15	2034.37	1952	1889.46	2097.38	1959.03	2341.44	1518.21	2142.27	2453.55	1813.82	3564.27	1340.92	1070.45	1648.04		1670	167.694	519.407	80.687	632.68	209.014	198.056	1046.39	135.784	314.466	149.782	115.963	811.907	166.564	111.325
	8.2214	2799.24	2799.24	2518.9	2093.41	1829.25	1884.4	1884.36	1372.14	1988.33	1310.67	1818.07	1839.91	1154.1	1638.35	1740.97	1510.79	1269.45	1976.37	1899.58	1793.46	2173.38	2083.19	2489.44	1511.33	2211.27	2286.01	1735.76	3607.27	1303.04	1146.4	1565.09		1510	210.474	640.927	81.151	660.68	194.114	252.056	966.393	146.784	315.466	193.462	124.391	985.057	152.274	91.325
	8.308	2753.82	2753.82	2626.9	2044.61	2013.25	1852.54	1852.5	1453.74	2091.28	1234.98	1899.07	1924.36	1191.45	1700.35	1732.49	1479.79	1166.24	1932.37	1969.13	1910.46	2296.38	2087.18	2302.44	1550.53	2173.27	2280.01	1747.82	3748.27	1203.73	1145.19	1534.75		1386	183.914	667.007	71.83	660.68	196.714	216.056	1033.39	174.784	242.466	194.857	94.291	951.767	118.554	66.325
	8.3945	2564.47	2564.47	2630.9	2247.02	2043.25	1712.84	1712.8	1435.34	1950.58	1231.08	2004.07	1942.29	1268.2	1839.35	1702.61	1557.79	1265.32	1883.37	2090.58	1774.86	2323.38	2047.73	2186.44	1514.29	2109.06	2381.01	1834.17	3723.27	1131.21	1190.7	1555.46		1562	212.754	582.287	91.6	734.68	180.714	189.056	956.393	185.784	280.466	184.243	111.984	1113.16	159.894	71.325
	8.481	2496.46	2496.46	2494.9	2089.42	2036.25	1732.1	1732.06	1359.75	2212.04	1352.98	1933.07	1923.01	1136.92	1974.35	1598.27	1515.66	1223.57	1838.37	2072.16	1681.76	2205.38	2072.83	2236.1	1522.01	2115.98	2112.01	1741.68	3777.27	1097.06	1101.2	1527.92		1600	118.294	592.527	87.48	628.68	171.714	279.056	1065.39	133.784	283.466	182.722	191.294	973.747	180.689	56.325
	8.5676	2416.44	2416.44	2316.9	2020.47	1780.25	1636.66	1636.62	1439.93	1978.04	1349.79	1906.07	1946.34	998.319	1915.35	1431.94	1535.08	1232.86	1762.37	2129.6	1654.08	2293.38	2147.63	2281.22	1488.53	2155.63	2429.01	1967.38	3755.27	1091.39	979.538	1469.15		1605	127.134	699.487	66.48	613.68	181.714	206.056	978.393	153.784	243.466	195.382	243.564	997.925	170.444	76.325
	8.6541	2316.44	2316.44	2385.9	1945.88	1549.25	1686.92	1686.88	1455.45	2171.04	1287.47	2106.07	1827.21	1143.19	1749.35	1387.57	1608.75	1248.49	1762.37	2292.08	1663.06	2232.38	2028.55	2361.88	1499.65	2065.41	2254.01	2000.82	3821.27	1065.83	919.775	1490.42		1651	77.374	744.487	61.637	666.68	174.714	175.056	910.393	167.784	251.466	206.242	264.784	1026.57	182.524	101.325
	8.7407	2308.3	2308.3	2466.9	1933.79	1703.25	1618.52	1618.48	1505.26	2279.04	1227.1	2105.07	1686.21	1211.13	1808.35	1432.17	1741.54	1313.88	1731.37	2367.16	1613.82	2081.38	2109.55	2240.22	1634.74	2006.17	2208.01	2090.82	3899.27	1045.5	1002.15	1574.95		1567	86.154	774.287	60.08	736.68	184.714	272.056	937.393	179.784	247.466	200.673	339.004	1028.43	185.024	116.325
	8.8272	2282.27	2282.27	2375.9	1818.91	1558.25	1709.09	1709.05	1502.66	2149.04	1221.41	1903.07	1899.21	1257.34	1748.35	1579.39	1780.74	1378.79	1631.37	2355.82	1658.46	2203.38	1964.55	2296.82	1456.76	1866.76	2389.01	2071.82	3893.27	996.76	987.044	1682.69		1668	166.714	703.007	110.48	637.68	177.714	121.056	894.393	176.784	225.466	185.182	324.951	1001.85	150.244	121.325
	8.9137	2221.2	2221.2	2428.83	1708.7	1666.25	1804.61	1804.58	1591.97	2124.04	1256.99	1884.07	1533.21	1131.8	1750.35	1542.03	1849.98	1279.79	1635.37	2286.84	1535.97	2030.38	2086.55	2113.38	1498.81	1853.27	2385.01	2030.82	3925.99	969.661	990.582	1718.56		1592	185.996	747.607	42.98	724.68	178.386	182.056	845.393	185.784	259.957	202.342	287.694	890.947	183.155	46.325
	9.0003	2283.37	2283.37	2510.24	1797.95	1433.25	1870.18	1870.14	1616.57	2024.04	1151.4	1741.07	1555.21	1060.8	1823.35	1606.58	1737.64	1137.79	1639.37	2183	1517.49	2080.38	2051.55	2208.7	1397.44	1796.27	2290.01	2120.82	3880.7	966.683	996.147	1699.51		1575	154.704	710.607	106.748	704.68	186.654	221.056	957.393	196.784	289.601	198.622	233.454	975.947	211.626	136.325
	9.0868	2171.76	2171.76	2494.4	1818.9	1702.25	1849.29	1849.25	1588.09	2158.04	986.615	1756.07	1591.21	1218.8	1611.35	1674.32	2010.43	1219.79	1557.37	2101.97	1631.78	2008.38	2124.55	2226.9	1283.37	1787.33	2365.01	2074.82	3877.95	836.545	940.797	1657.23		1558	153.654	717.607	79.511	599.643	174.534	187.056	903.393	189.784	358.206	201.862	245.854	1060.95	207.983	136.325
	9.1734	2191.81	2191.81	2378.3	1798.95	1568.25	1864.51	1864.47	1596.14	2184.04	878.755	1673.07	1514.21	1347.8	1415.35	1682.32	1711.03	1335.79	1686.37	2103.27	1481.55	2001.38	2057.55	2339.1	1206.56	1651.75	2306.01	2054.82	3736.19	983.196	939.577	1646.82		1534	170.304	632.607	75.23	636.64	186.514	162.056	999.393	171.784	410.7	185.302	219.417	902.947	167.981	126.325
	9.2599	2116.28	2116.28	2324.7	1710.13	1697.25	1968.93	1968.89	1563.6	1925.23	995.055	1608.07	1615.21	945.799	1635.35	1836.19	1825.75	1332.79	1610.37	2112.79	1472.49	1868.38	2099.76	2302.5	1119.18	1619.83	2390.01	2052.94	3754.25	983.96	975.197	1742.19		1634	189.214	657.607	88.09	604.7	179.554	127.056	912.393	146.784	389.144	160.342	235.974	880.947	169.454	176.325
	9.3465	2205.45	2205.45	2361.63	1642.44	1637.47	1950.61	1950.57	1602.59	2059.02	986.675	1763.07	1544.21	1176.8	1697.35	1840.74	1687.54	1195.26	1567.37	2053.93	1412.26	1867.38	1955.43	2148.82	1171.33	1637.51	2205.01	1953.44	3632.32	1030.56	1042.2	1786.91		1621	188.354	621.607	118.48	624.2	187.214	120.056	1021.39	150.198	356.026	159.382	188.524	840.947	156.304	166.325
	9.433	2337.4	2337.4	2259.47	1729.2	1741.96	1959.65	1959.61	1714.19	2138.36	952.285	1748.07	1594.21	1223.8	1486.35	1756.44	1519.17	1216.19	1671.37	2291.17	1376.76	1799.38	2014.65	2063.52	1182.33	1682.1	2021.01	1855.47	3531.76	1009.59	974.197	1731.23		1569	147.354	606.607	99.48	637.08	165.354	148.056	972.393	165.233	272.196	165.862	251.374	858.947	169.804	171.325
	9.5195	2459.98	2459.98	2182.66	1665.75	1657.25	1908.09	1908.05	1843.36	2074.92	920.285	1677.07	1694.21	1189.8	1603.35	1909.34	1867.79	1068.64	1587.37	2266.19	1394.32	1698.46	1876.55	1978.78	1112.33	1743.54	2027.01	1917.17	3511.72	1042.37	963.197	1797.67		1541	163.354	585.607	121.48	629.68	178.094	126.056	914.393	200.324	280.986	146.542	264.684	898.947	165.454	186.325
	9.6061	2203.69	2203.69	2188.02	1670.99	1532.07	1722.89	1722.85	1960.26	2296.17	1056.29	1719.07	1645.21	1330.8	1722.35	1971.04	1734.79	1096.36	1457.37	2281.32	1514.25	1634.67	1965.55	2007.58	1271.33	1862.99	1829.01	1950.18	3482.55	1082.79	980.99	1928.73		1562	197.354	683.607	91.48	576.68	178.854	82.056	978.393	156.664	203.746	137.662	262.784	914.947	158.596	171.325
	9.6926	2398.2	2398.2	2064.97	1865.73	1556.53	1644.86	1644.82	2011.98	2472.3	1045.29	1731.07	1507.21	1167.8	1673.35	1939.64	1819.79	1123.29	1420.37	2319.76	1369.39	1488.26	1864.55	1883.68	1204.33	1826.24	1968.01	1928.14	3476.04	1069.95	1043.59	1989.46		1579	163.354	753.607	93.48	612.68	176.334	123.056	927.393	131.124	246.466	140.062	238.814	863.947	142.047	156.325
	9.7792	2318.16	2318.16	2115.5	1860.11	1635.16	1576.97	1576.93	1968.99	2414.8	1217.61	1656.07	1411.21	1187.48	1785.35	1824.32	1742.79	1065.29	1405.37	2204.03	1407.8	1571.81	1928.55	2018.26	1300.33	1905.77	1829.01	1906.23	3477.09	1068.11	1130.8	1964.75		1569	233.354	686.607	105.379	644.68	190.934	54.056	913.393	162.944	240.466	140.422	256.374	911.947	194.45	151.932
	9.8657	2439.05	2439.05	2063.33	1797.6	1568.45	1495.19	1495.15	1836.79	2321.2	1179.74	1700.07	1457.21	1205.65	1484.35	1838.32	1742.79	1093.29	1489.37	2153.77	1277.56	1504.4	1911.59	1944.42	1297.74	1935.32	1763.01	1972.62	3575.47	1150.16	1087.86	1869.55		1534	162.354	714.607	125.025	692.68	163.714	56.223	946.393	150.184	233.466	132.37	361.494	865.947	155.794	147.925
	9.9522	2490.85	2490.85	2278.9	1873.96	1529.66	1513.38	1513.34	1858.69	2396.36	1102.07	1693.07	1550.21	1270.3	1402.35	2051.32	1990.79	1051.93	1318.37	2142.87	1255.02	1540.93	1975.13	1880.26	1246.27	1917.83	1764.01	2056.82	3483.67	1153.76	1147.07	1823.5		1543.39	197.354	783.607	187.14	682.68	174.714	50.323	859.393	173.264	267.466	92.962	393.474	970.947	155.554	134.825
	10.0388	2579.87	2579.87	1967.9	1938.66	1521.82	1616.41	1616.37	1760.64	2427.56	1044.46	1650.07	1539.21	994.759	1569.35	1708.32	1814.55	1119.04	1358.37	2118.47	1289.09	1580.88	1939.47	1873.64	1299.93	2134.27	1770.01	1859.82	3499.96	1166.14	1208.82	1827.09		1431.49	235.354	776.607	149.61	718.68	167.714	39.616	1022.39	187.244	251.466	126.022	386.144	966.947	229.881	121.625
	10.1253	2675.5	2675.5	1890.9	2027.34	1493.5	1758.78	1758.74	1975.43	2220	1011.75	1699.07	1491.21	1174.8	1612.35	1987.32	1670.36	1162.36	1286.37	2255.03	1282.96	1574.9	1992.58	1754.54	1263.33	1983.27	1844.01	1874.82	3461.66	1128.38	1177.2	1886.13		1439.8	215.354	915.607	173.48	775.68	178.714	58.936	976.393	160.824	291.466	164.842	407.004	1000.95	232.625	151.325
	10.2119	2819.43	2819.43	2005.9	2033.15	1482.02	2016.54	2016.5	1963.67	2282	1094.32	1723.07	1372.21	1188.8	1366.35	1566.32	1853.98	1150.06	1317.37	2259.43	1314.38	1549.41	2062.53	1717.24	1203.33	2172.27	1707.01	1967.82	3370.19	1076.69	1212.2	1920		1400.45	162.354	828.607	193.32	808.68	197.714	46.216	991.393	231.604	380.466	154.762	336.665	813.947	238.264	96.325
	10.2984	2798.52	2798.52	1773.9	1990.18	1513.13	2149.89	2149.85	1955.07	2328.64	1159.24	1665.07	1374.21	1321.8	1436.35	1786.08	1744.21	1276.97	1364.37	2316.12	1328.66	1539.66	2066.59	1698.88	1247.33	2173.27	1746.01	1869.82	3356.4	1098.86	1258.2	2035.24		1445	235.354	836.607	240.96	760.482	181.714	38.056	996.393	248.524	353.466	126.938	472.808	823.947	235.414	121.325
	10.3849	2837.55	2837.55	1734.9	2071.59	1479.71	2080.7	2080.66	1942.12	2217.28	1118.05	1838.07	1262.21	1568.8	1452.35	1829.34	1779.16	1346	1336.37	2280.59	1278.06	1499.45	2081.45	1674.42	1193	2088.27	1686.01	2048.82	3371.27	1068.16	1288.2	2039.94		1289	204.342	842.607	252.18	745.74	195.714	30.056	998.393	214.204	366.466	157.564	509.424	771.947	226.254	156.325
	10.4715	2944.41	2944.41	1600.9	2044.27	1417.56	2056.5	2056.46	1851.63	2281.8	1240.77	1861.07	1281.21	1253.8	1490.84	1785.26	1898.86	1328.7	1406.37	2310.5	1325.06	1513.78	2120.51	1714.94	1130.47	2112.27	1838.01	1866.82	2999.27	1205.03	1382.2	2154.95		1343	198.674	715.607	178.01	732.845	214.714	18.056	1066.39	200.724	398.466	134.694	315.424	912.947	229.527	146.325
	10.558	2881.49	2881.49	1712.9	1970.05	1457.56	2021.68	2021.64	1782.97	1955.24	1298.78	1919.07	1229.21	1389.8	1594.89	1759.6	1747.93	1314.37	1448.46	2310.74	1341.66	1449.95	2089.05	1707.32	1101.55	2083.27	1786.51	1887.82	3079.27	1159.51	1507.2	2243.61		1330	191.434	717.607	121.33	697.4	215.714	34.056	1123.39	254.725	364.466	132.682	253.424	895.718	210.971	136.325
	10.6446	2895.14	2895.14	1618.9	2046.52	1506.93	1872.61	1872.57	1876.95	2193.52	1204.6	2008.07	1093.21	1444.8	1464.25	1779.67	1680.24	1344.44	1499.83	2406.53	1413.02	1439.38	2100.75	1768.8	1218.89	1971.27	1719.79	1996.82	3207.27	1099.36	1435.2	2314.37		1187	127.294	716.607	163.98	682.68	303.714	22.056	1064.39	234.364	295.466	135.862	248.424	894.007	196.414	206.325
	10.7311	2785.17	2785.17	1827.9	1997.88	1462.53	1727.38	1727.34	1869.48	2129.8	1176.84	1868.07	1264.21	1403.8	1435.99	1834.24	1655.22	1250.7	1540.45	2406.17	1412.29	1479.58	2063.96	1866.92	1234.68	2151.27	1889.73	2042.82	2968.64	1076.43	1448.69	2174.58		1234	166.314	627.607	139.48	651.53	226.714	34.056	1090.09	207.484	296.466	152.782	126.424	959.287	208.974	152.325
	10.8177	2844.58	2844.58	1797.9	2103.88	1523.28	1928.5	1928.46	1867.78	2137.3	1094.96	1774.07	1185.21	1315.8	1439.67	1977.84	1586.43	1334.62	1643.37	2435.28	1401.56	1503.21	2054.29	1933	1248.05	1978.27	1819.81	1997.82	2910.08	1055.74	1415.39	2089.45		1211	173.974	674.607	125.48	681.34	248.714	38.056	1060.11	139.084	297.466	188.782	179.424	937.917	203.214	182.325
	10.9042	2924.83	2924.83	1798.9	2180.02	1639.01	2160.36	2160.32	1878.13	2140	1063.17	2041.07	1237.21	1227.8	1521.69	2001.15	1538.79	1358.85	1694.37	2389.5	1461.71	1513.5	2010.38	1949.12	1456.84	2000.27	1880.01	2098.33	3079.97	1109.64	1449.12	1959.41		1283	212.059	689.607	121.48	693.68	248.714	18.056	945.453	231.684	285.466	185.302	138.424	981.886	211.574	141.325
	10.9907	3052.46	3052.46	1897.9	2322.38	1718.41	1930.84	1930.8	1838.67	2023.72	1024.6	1857.07	1470.21	1290.8	1637.03	1870	1443.79	1255.79	1736.71	2294.96	1513.08	1546.36	1981.91	2018.52	1532.71	2090.27	1733.01	2220.14	3223.89	1165.93	1477.34	1816.76		1269	293.544	698.607	105.48	585.68	248.714	54.056	1007.39	213.084	269.466	170.062	158.424	903.887	204.394	141.325
	11.0773	3048.51	3048.51	1861.9	2270.01	1788.74	1995.62	1995.58	1777.38	2165.2	1179.13	1744.07	1177.21	1235.8	1644.61	1778.31	1452.79	1214.79	1737.53	2015.74	1472.46	1490.72	1953.87	2074.46	1563.33	2087.86	1738.01	2272.96	3266.55	1264.93	1527.98	1635.58		1249	275.384	649.607	109.48	648.68	231.507	50.056	961.393	274.584	239.466	177.802	194.424	823.407	225.953	181.325
	11.1638	2988.29	2988.29	1876.9	2196.09	1567.58	2162.86	2162.82	1726.59	2112.64	1118.23	1946.07	1374.21	1166.8	1580.59	1703.58	1334.79	1216.09	1732.13	1916.8	1437.1	1596.38	2005.63	1963.43	1423.33	2050.51	1768.01	2274.84	3412.99	1364.37	1582.63	1397.57		1397.82	311.275	581.607	110.48	577.68	214.714	34.056	990.47	287.184	214.466	195.682	175.424	865.961	242.868	191.325
	11.2504	2786.1	2786.1	1762.9	2077.04	1501.95	2161.39	2161.35	1612.84	2314.92	1012.35	1635.07	1458.21	1217.8	1659.35	1682.97	1476.79	1212.07	1730.19	1646.09	1392.05	1643.38	2025.49	1951.76	1499.33	2126.89	1847.01	2165.82	3418.63	1385.95	1714.52	1396.92		1391.38	291.394	550.607	110.48	576.197	219.994	22.056	996.133	298.584	250.466	136.462	142.424	908.12	259.557	252.325
	11.3369	2588.77	2588.77	1770.49	1973.82	1489.08	2159.25	2159.21	1527.09	2111.72	1267.29	1921.07	1504.21	1178.8	1377.35	1783.68	1230.79	1247.93	1732.04	1550.41	1418.75	1498.38	1994	1925.65	1486.33	2123.26	1880.01	2174.82	3305.95	1499.44	1766.28	1366.91		1440.62	303.274	591.607	128.48	558.292	212.154	50.056	912.493	323.184	191.466	196.763	170.424	883.137	253.794	247.325
	11.4234	2583	2583	1877.2	1939.12	1587.38	2210.73	2210.69	1470.09	1986.9	1148.29	1876.07	1472.21	1256.8	1642.35	1713.21	1373.79	1372.97	1681.29	1468.01	1313.49	1642.38	1899.55	1861.32	1490.33	2121.26	1760.01	2220.82	3306.27	1413.76	1731.23	1300.94		1301.18	300.674	553.607	161.48	597.84	217.934	54.056	978.393	315.884	167.466	176.362	158.424	867.052	228.054	186.325
	11.51	2517.95	2517.95	2042.44	1904.45	1632.47	2122.33	2122.29	1325.59	1963.68	1329.29	1797.07	1580.41	1365.8	1516.35	1670.74	1379.79	1399.69	1747.01	1401.28	1374.67	1559.38	1896.36	1780.12	1391.33	2099.71	1861.01	2134.82	3256.27	1320.79	1694.35	1219.42		1341	288.954	592.607	107.48	640.14	158.854	91.056	954.393	262.784	166.466	185.362	130.424	867.937	306.654	171.325
	11.5965	2666.62	2666.62	2012.94	1780.24	1574.23	2237.39	2237.35	1327.7	1950.88	1174.29	1555.07	1595.15	1283.8	1450.35	1732.77	1335.79	1416.87	1835.59	1372.08	1123.46	1665.38	1926.95	1860.72	1364.46	2022.17	1763.01	2013.82	3254.27	1268.91	1717.27	1111.69		1354	237.394	630.607	114.48	585.68	203.714	80.056	946.307	273.784	183.466	215.362	98.424	854.057	270.634	151.325
	11.6831	2666.49	2666.49	1989.46	1762.5	1633.26	2405.37	2405.33	1420.82	1998.54	1248.29	1613.07	1378.91	1298.8	1640.35	1639.06	1334.79	1451.68	1702.37	1272.39	1141.46	1652.38	1951.13	1784.99	1307.41	2029.37	1873.01	1972.92	3138.27	1219.68	1723.23	1116.82		1330	242.754	595.607	126.48	720.68	189.788	66.056	918.253	280.784	168.466	218.005	139.424	831.487	281.862	166.325
	11.7696	2666.21	2666.21	1861.33	1861.33	1686.36	2338.65	2338.61	1373.76	2023.04	1198.29	1431.07	1318.61	1177.56	1393.35	1535.53	1261.79	1425.21	1760.37	1307.55	1116.46	1647.38	1947.07	1817.91	1278.44	1976.73	1916.01	1939.84	3073.27	1159.41	1641.38	1193.85		1275	269.634	652.607	100.48	765.68	204.674	131.056	955.834	307.784	142.466	183.593	134.424	819.807	196.809	181.325
	11.8561	2701.52	2701.52	2028.98	1659.25	1704.23	2282.58	2282.54	1361.46	1986.04	1304.29	1472.07	1425.27	1231.13	1679.35	1446.26	1452.79	1409.09	1797.37	1321.05	1035.54	1765.38	1987.69	1774.88	1353.95	2017.27	2035.01	1905.66	3248.27	1066.13	1574.37	1266.89		1282	263.654	686.607	173.48	607.68	219.874	110.056	979.813	297.784	166.466	186.502	115.424	826.905	203.29	171.325
	11.9427	2499.18	2499.18	2155.67	1512.8	1746.73	2097.48	2097.44	1409.38	2004.54	1064.29	1488.07	1528.65	1179.06	1849.35	1469.9	1456.79	1372.09	1698.37	1319.83	1059.19	1886.38	1800.55	1798.8	1374.12	1853.27	2019.01	1869.92	3149.27	1006.32	1548.29	1335.46		1245	240.627	624.607	186.48	610.68	201.714	159.056	921.415	242.784	183.466	166.592	170.424	872.627	203.267	136.325
	12.0292	2258.35	2258.35	2147.1	1546.13	1871.72	2252	2251.96	1473.97	2035.04	1209.98	1610.07	1701.09	1170.39	2009.35	1463.07	1572.79	1360.05	1671.37	1233.66	1043.84	1887.38	1837.55	1679.98	1412.79	1962.27	2073.01	1831.92	3114.27	969.68	1527.32	1462.06		1195	255.854	615.607	131.48	682.68	173.009	83.056	1034.07	331.784	177.466	157.694	158.424	817.987	204.014	201.325
	12.1158	2247.8	2247.8	2382.8	1539.16	1733.78	2228.85	2228.81	1433.79	2009.04	1206.93	1192.07	1908.53	1245.3	2146.35	1488.42	1489.79	1345.16	1591.37	1294.4	1021.17	1963.38	1854.55	1724.59	1450.19	1864.27	2178.01	1882.82	3156.27	914.36	1515.34	1615.71		1319	233.854	604.607	198.48	655.68	189.36	158.056	1013.63	405.784	168.466	180.022	122.424	842.757	166.534	161.325
	12.2023	2388.76	2388.76	2335.08	1501.37	1625.55	2166.3	2166.26	1412.42	2026.54	1126.45	1481.07	1767.33	1190.8	1903.35	1669.84	1304.79	1417.79	1578.37	1325.88	1135.43	2053.38	1968.55	1669.81	1526.93	1808.27	2164.01	1827.82	3003.27	894.247	1563.62	1725		1272.5	195.854	693.607	169.48	680.68	214.024	179.056	1083.55	420.784	179.466	207.502	143.424	970.388	178.034	137.005
	12.2889	2445.95	2445.95	2310.57	1459.65	1750.89	2228.31	2228.27	1482.6	2144.04	1152.24	1413.07	1628.85	1100.1	2117.35	1585.63	1524.79	1349.79	1479.37	1316.48	1127.96	2164.38	2128.55	1655.44	1496.33	1672.27	2359.01	1896.82	2983.27	889.992	1509.12	1771.75		1272.4	253.354	609.607	180.48	681.788	199.554	148.056	1068.71	418.24	164.466	166.882	110.424	1069.76	114.154	134.625
	12.3754	2571.31	2571.31	2509.76	1630.61	1740.44	2032.28	2032.24	1542.98	2087.54	1157.02	1412.07	1868.63	1003.82	1970.35	1571.34	1508.79	1477.79	1364.37	1305.4	1059.76	2239.38	2269.55	1771.36	1503.33	1720.27	2312.01	2075.82	3014.27	820.29	1533.06	1533.01		1245.5	283.854	638.607	187.48	662.707	215.034	164.056	1132.75	443.604	182.466	151.762	159.424	1069.69	115.154	136.325
	12.4619	2539.44	2539.44	2425.2	1733.21	1699.21	2149.29	2149.25	1558.72	2170.14	1132.87	1486.07	1840.49	1037.43	1846.35	1598.28	1476.79	1429.79	1287.37	1232.68	1262.34	2396.38	2246.55	1798.68	1450.33	1562.27	2298.01	2091.82	3316.27	868.443	1556.61	1231.59		1101.39	275.354	624.607	193.48	657.1	258.714	110.056	1037.07	441.464	196.466	158.453	134.424	1105.5	175.214	139.625
	12.5485	2516.31	2516.31	2703.18	1740.4	1751.72	1994.52	1994.48	1533.94	2425.16	1164.62	1512.07	1723.23	1147.88	1877.35	1679.16	1351.79	1490.79	1307.37	1169.23	1113.46	2438.38	2286.55	1787.98	1410.33	1601.27	2112.01	2068.82	3249.27	861.004	1600.36	1087.64		1221	324.354	702.607	153.711	624.3	229.714	132.056	1080.27	386.124	212.466	138.862	138.424	1054.91	182.514	128.125
	12.635	2551.26	2551.26	2629.52	1826.14	1793.65	1902.15	1902.11	1457.25	2422.7	1102.37	1526.07	1750.75	1103.25	1965.35	1490.76	1500.79	1355.79	1403.37	1191.6	1320.9	2273.38	2293.02	1835.23	1503.33	1596.29	2207.01	2040.82	3206.27	819.057	1665.6	976.086		1353	304.354	634.607	147.402	689.34	224.714	100.056	1084.66	346.764	217.466	137.362	130.424	1056.01	266.694	114.725
	12.7216	2512.84	2512.84	2359.09	1616.45	1777.74	1717.63	1717.59	1506.02	2434.06	1231.99	1325.07	1731.31	1073.91	1795.35	1604.38	1492.79	1448.79	1284.73	1168.2	1328.6	2333.38	2236.09	1884.67	1566.33	1538	2145.01	2085.82	3063.27	813.26	1712.39	912.66		1378	262.854	775.607	117.58	722.462	257.714	107.056	1063.67	342.344	202.466	162.862	98.424	1036.95	237.876	137.725
	12.8081	2418.62	2418.62	2365.3	1668.81	1798.58	1702.02	1701.98	1429.91	2458.34	1351.59	1332.07	1758.05	1179.81	2149.35	1566.37	1592.79	1408.79	1227.71	1171.92	1197.14	2166.38	2260.58	1843.56	1575.41	1615.49	1969.01	2203.82	3153.27	791.406	1740.54	855.813		1260	270.354	633.607	96.66	757.63	251.714	109.292	1094.99	292.104	250.466	167.49	98.424	1099.35	250.888	113.725
	12.8946	2438.83	2438.83	2258.53	1614.71	1762.7	1688.67	1688.63	1332.63	2414.54	976.965	1455.07	1769.35	1049.88	1827.35	1543.53	1558.79	1281.79	1218.83	1167.01	1059.4	2161.23	2242.14	1929.01	1596.05	1564.89	1876.01	2097.82	3151.27	744.76	1910.45	799.217		1386	278.354	621.607	114.48	733.83	256.785	114.767	1083.63	259.764	253.466	165.388	119.928	850.147	260.649	125.425
	12.9812	2471.18	2471.18	2188.74	1675.5	1732.63	1533.21	1533.17	1359.4	2317.54	1097.29	1398.07	1841.41	1248.8	2218.35	1559.91	1361.79	1255.79	1315.37	1175.87	1079.08	2074.7	2150.44	1993.74	1646.63	1604.77	2051.01	2018.82	3186.27	789.091	1865.65	826.98		1517	244.854	613.607	121.48	809.74	266.954	166.516	1100.95	275.364	236.466	187.342	95.427	962.347	223.774	121.325
	13.0677	2485.39	2485.39	2097.05	1749.17	1782.02	1566.01	1565.97	1479.96	2190.06	1053.29	1337.07	1771.99	1162.8	1982.35	1390.86	1371.79	1347.79	1300.37	1175.96	1092.46	1991.27	2096.72	2009.28	1586.37	1730.27	2041.01	2137.82	3120.27	780.723	1692.55	833.7		1533	233.354	670.607	139.48	804.784	228.688	138.386	1146.39	297.204	228.466	199.342	94.424	917.347	269.197	101.325
	13.1543	2359.8	2359.8	2017.12	1575.18	1576.26	1573.29	1573.25	1259.44	2242.06	918.285	1408.07	1697.35	1330.8	2022.35	1346.16	1427.79	1341.79	1238.37	1113.96	1000.66	1856.08	2059.95	2091.48	1583.33	1653.27	1877.01	1963.82	3144.27	825	1695.75	877.05		1483	245.854	675.607	143.48	759.886	222.534	136.536	1146.99	263.044	219.466	206.122	115.304	810.241	277.747	151.325
	13.2408	2356.77	2356.77	1986.42	1728.05	1444.57	1523.96	1523.92	1325.7	2276.52	1204.29	1480.07	1538.21	1322.19	1992.35	1436.32	1283.79	1377.79	1310.37	1222.96	1036.74	1790.22	2030.71	2087.75	1535.33	1753.27	1878.01	2047.82	2991.27	813.23	1546.9	922.747		1516.73	236.854	621.497	99.48	760.48	235.574	106.606	1106.53	245.824	254.466	182.722	122.774	873.614	300.488	181.325
	13.3273	2165.93	2165.93	1981.46	1932.61	1435.64	1444.38	1444.34	1378.42	2158.48	1048.65	1378.07	1447.21	1430.02	1959.35	1298.32	1328.79	1263.79	1219.37	1264.96	1064.54	1800.04	1935.11	2030.67	1573.33	1488.27	1912.01	1908.82	2970.27	837.951	1508.06	906.98		1453.91	232.614	615.927	109.643	776.55	225.802	123.836	1145.39	233.764	248.091	160.222	74.914	921.607	308.494	161.325
	13.4139	2194.03	2194.03	2001.04	1928.41	1371.19	1393.58	1393.54	1320.02	2190.46	1010.15	1482.98	1545.21	1450.32	1879.35	1364.32	1409.79	1331.23	1166.88	1138.96	1053.02	1734.38	1893.19	2068.17	1729.33	1455.27	1872.01	1988.82	2911.27	860.953	1422.24	916.799		1534.49	224.434	583.607	101.84	794.68	245.274	124.056	1109.39	244.964	244.716	220.514	143.424	901.377	286.061	176.325
	13.5004	2169.14	2169.14	1967.04	1939.69	1376.97	1346.26	1346.22	1369.14	2164.22	1053.27	1513.76	1523.21	1357.22	1768.35	1411.32	1312.79	1352.6	1156.99	1154.96	1068.38	1812.38	1945.35	2032.61	1726.33	1338.27	1898.01	1899.82	3031.27	817.236	1335.14	907.065		1527.51	259.994	566.607	106.12	773.68	207.874	98.056	1098.39	258.024	242.986	236.727	102.424	969.907	221.814	146.325
	13.587	2288.39	2288.39	2116.9	1876.86	1379.85	1403.67	1403.63	1364.72	2070.36	998.125	1586.53	1586.21	1178.78	1840.35	1377.28	1533.79	1358.19	1198.15	1316.96	1054.46	1829.38	2001.05	2078.95	1705.33	1545.27	2074.01	1988.82	2901.27	907.06	1307.09	765.872		1510.08	210.854	601.587	124.48	830.68	233.434	128.056	986.393	245.624	250.246	211.182	146.424	1055.28	212.034	166.325
	13.6735	2347.45	2347.45	1862.9	1978.74	1508.05	1339.91	1339.87	1366.05	1739.6	1032.59	1699.65	1405.21	1133.8	1962.35	1418.54	1435.79	1408.03	1138.09	1301.96	1074.46	1781.38	1971.55	1976.44	1623.33	1479.27	1969.01	1942.82	2949.27	900.66	1280.96	627.607		1643.72	240.054	597.047	67.48	855.68	246.354	137.056	986.393	229.648	258.306	239.782	98.424	1042.4	293.637	96.325
	13.7601	2427.22	2427.22	2095.9	1882.34	1540.05	1261.64	1261.61	1344.22	1960.32	965.965	1627.57	1523.21	1292.8	1831.35	1461.78	1294.79	1340.14	1127.69	1339.96	1025.75	1820.38	1929.12	2030.44	1612.33	1396.27	2010.01	1964.82	3038.27	917.57	1296.99	541.504		1695.32	184.354	551.607	75.48	771.68	301.394	171.056	1002.39	233.496	265.466	259.462	126.424	1002.65	343.996	186.325
	13.8466	2396.84	2396.84	1958.9	2020.71	1562.98	1380.04	1380	1498.7	2021.62	1181.68	1651.07	1435.21	1300.8	1776.35	1380.2	1331.79	1316.63	1114.37	1381.96	971.47	1755.38	2019.65	1895.44	1606.33	1452.6	2102.01	1948.82	2822.27	898.95	1384.2	519.583		1628.66	221.354	676.607	70.48	748.68	319.574	146.223	963.393	219.784	286.466	229.462	114.424	870.777	370.005	121.325
	13.9331	2522.37	2522.37	1845.9	2129.86	1558.67	1325.26	1325.22	1289.35	1920.24	1147.16	1630.57	1615.21	1187.8	1515.35	1255.88	1209.79	1278.73	1135.37	1359.96	1003.82	1722.38	1967.09	1812.44	1508.33	1426.11	2242.01	1781.82	2873.27	840.446	1387.2	568.862		1573.63	230.354	650.607	69.48	700.212	323.174	148.561	1006.39	232.784	253.466	204.262	142.424	886.057	326.042	201.325
	14.0197	2614.21	2614.21	1709.9	2129.51	1413.95	1220.2	1220.16	1309.98	1968.64	1436.29	1494.96	1634.21	1340.8	1662.35	1479.32	1199.79	1309.74	1141.37	1424.96	935.144	1663.18	1963.58	1893.44	1548.33	1393.87	2291.01	1897.82	2932.27	828.072	1249.2	571.564		1527.85	202.354	723.607	74.48	698.6	320.814	195.856	1027.39	219.784	290.466	233.402	106.424	843.077	291.081	191.325
	14.1062	2598.08	2598.08	1577.9	2115.78	1452.95	1237.32	1237.28	1337.7	1818.44	1105.29	1722.97	1597.21	1203.72	1535.35	1458.32	1372.79	1296.6	1153.37	1619.96	917.464	1583.72	2043.55	1832.44	1459.33	1416.67	2355.01	1803.82	3046.27	860.5	1293.2	568.08		1348	219.354	721.607	102.48	798.56	276.814	179.656	1015.39	188.784	298.466	217.433	116.096	765.747	233.674	181.325
	14.1928	2520.32	2520.32	1338.9	2165.81	1405.57	987.7	987.664	1284.92	1728.54	1159.1	1770.94	1698.21	1253.12	1564.35	1488.32	1543.79	1277.41	1212.37	1685.96	868.863	1652.78	2049.55	1655.44	1533.33	1467.27	2180.01	1872.82	2883.27	827.06	1325.2	577.223		1435.97	131.354	656.607	94.48	762.38	253.014	162.396	1011.39	212.784	266.466	220.102	153.164	848.837	226.645	176.325
	14.2793	2590.66	2590.66	1485.9	2273.85	1434.77	950.34	950.304	1239.7	1683.18	1154.25	1707.77	1603.21	1231.36	1495.35	1747.32	1504.79	1285.28	1131.37	1532.96	843.272	1610.38	2066.55	1596.44	1533.33	1409.27	2219.01	1725.82	2590.27	814.02	1316.56	594.767		1411.42	166.354	715.607	78.48	720.68	255.954	175.056	1010.39	225.784	261.466	193.942	166.424	785.557	172.074	182.069
	14.3658	2571.26	2571.26	1422.9	2385.42	1389.95	951.88	951.844	1131.53	1926.12	1033.08	1697.94	1637.21	1258.74	1451.35	1860.32	1565.79	1219.77	1231.37	1693.96	816.411	1629.38	2074.55	1484.09	1688.9	1475.27	2022.01	1681.82	2735.27	828.34	1404.61	615.407		1257	157.354	617.607	62.48	697.68	241.334	197.056	879.393	300.223	245.466	192.982	134.744	662.807	239.578	211.984
	14.4524	2543.3	2543.3	1505.9	2363.53	1224.03	920.34	920.304	1149.21	2154.48	1138.46	1759.26	1810.21	1189.5	1266.35	1803.32	1622.78	1167.09	1285.13	1571.74	758.248	1742.38	2007.46	1428.84	1830.39	1498.41	2050.01	1585.82	2656.27	837.28	1471	602.87		1364	131.354	663.607	99.48	732.68	252.314	175.056	931.393	338.324	253.466	182.182	103.719	676.037	219.476	192.325
	14.5389	2612.8	2612.8	1505.9	2373.37	1110.07	973.26	973.224	1185.84	2206.32	1118.27	1774.92	1654.21	1197.9	1359.35	1790.32	1719.47	1163.55	1384.62	1540.73	672.464	1679.38	2032.03	1419.8	1774.87	1578.93	1999.01	1568.82	2754.96	832.804	1723.24	616.943		1451	181.837	640.607	61.48	673.68	237.214	255.056	828.393	348.744	285.466	141.382	154.906	735.887	176.355	193.025
	14.6255	2540.35	2540.35	1463.9	2016.17	1348.13	1012.5	1012.46	1165.4	2091.1	1048.31	1595.07	1505.21	1143.8	1456.14	2051.32	1709.01	1163.31	1393.54	1610.96	709.513	1904.38	2016.31	1341.68	1780.49	1762.13	2058.01	1551.82	2813.57	789.625	1700.56	651.715		1521	188.736	674.607	62.48	630.68	233.274	178.056	832.393	298.644	296.466	134.422	142.304	843.567	190.914	185.405
	14.712	2588.31	2588.31	1496.12	2107.75	1434.14	1093.81	1093.77	1304.08	2020.7	1107.92	1727.07	1557.21	1086.8	1340.87	1748.32	1728.79	1122.48	1453.21	1539.57	759.32	1785.38	1901.49	1294.78	1769.37	1842.47	1912.86	1537.82	2854.35	780.659	1848.08	679.657		1305	211.034	575.607	109.48	724.68	233.714	144.056	910.393	278.128	250.466	122.182	142.04	930.667	242.834	209.625
	14.7986	2560.53	2560.53	1472.16	1961.51	1366.34	1120.82	1120.78	1299.01	1969.08	1091.34	1651.07	1460.21	1019.8	1447.81	1760.32	1785.21	1106.42	1550.89	1635.71	743.214	1829.38	1783.59	1240.14	1659.15	2061.64	1861.27	1574.82	3033.59	807.068	1846.48	597.261		1305	215.074	740.607	53.48	651.68	217.334	154.056	762.393	311.199	298.466	163.462	148.291	995.477	217.154	202.625
	14.8851	2463.12	2463.12	1444.18	2006.29	1350.95	1205.7	1205.66	1251.53	1926.16	1046.76	1684.07	1499.21	1078.8	1586.29	1902.32	1877.63	1066.52	1578.95	1661.53	804.464	1981.38	1637.57	1148.09	1617.33	2199.76	1923.25	1533.82	3069.13	759.699	2037.2	537.175		1293	193.334	717.607	99.48	619.68	199.454	140.056	788.393	285.714	334.466	95.782	177.304	963.557	190.571	240.545
	14.9716	2487.46	2487.46	1457.52	1922.06	1306.37	1238.68	1238.65	1364.34	1976.3	1024.6	1675.07	1269.21	1096.8	1683.19	1933.32	1893.77	1007.04	1589.66	1469.91	787.694	1880.38	1600.55	1084.8	1637.33	2183.67	1930.99	1485.82	3043.13	763.552	1838.2	613.949		1201	170.474	697.607	78.48	689.68	207.414	181.056	864.393	291.684	318.466	147.382	169.384	941.417	216.574	201.325
	15.0582	2485.12	2485.12	1271.9	1953.1	1322.81	1410.11	1410.08	1396.81	1902.24	965.495	1667.07	1398.21	1070.8	1595.54	1800.32	1884.68	1115.97	1600.37	1615.96	849.514	1942.38	1510.55	1135.4	1663.33	2247.66	1840.75	1453.82	2985.69	772.396	1936.2	655.082		1065	146.354	788.607	113.48	629.658	212.274	175.056	791.393	305.624	262.466	222.022	166.932	929.987	261.494	216.325
	15.1447	2569.98	2569.98	1352.6	1916.03	1318.71	1292.06	1292.02	1535.96	1980.6	1058.47	1589.07	1401.21	1163.8	1489.74	1947.32	1872.37	1204.57	1582.87	1466.96	912.501	1807.38	1511.55	1074.84	1593.33	2293.92	1939.41	1398.82	2939.93	787.31	1863.2			1111	161.234	811.607	121.48	678.451	221.294	172.056	866.393	282.234	252.466	183.142	163.167	900.087	224.694	206.325
	15.2313	2522.3	2522.3	1339.96	2002.65	1325.83	1213.12	1213.08	1413.74	2124.2	1123.61	1319.07	1377.21	1158.8	1479.61	1703.32	1667.53	1189.34	1562.47	1580.96	985.97	1796.38	1607.55	1010.44	1603.33	2173.27	1915.01	1377.78	3125.87	679.457	1882.2			1082.72	202.354	842.607	106.302	701.25	269.734	183.056	916.393	339.944	314.466	133.942	138.424	955.827	238.198	161.325
	15.3178	2447.18	2447.18	1384.26	1935.82	1245.89	1288.06	1288.02	1392.08	2009.04	1084.13	1372.56	1299.21	1035.8	1366.83	1653.32	1682.83	1159.56	1525.01	1578.96	1052.46	1844.41	1684.55	1058.44	1466.33	2215.27	1876.72	1344.34	2935.27	673.688	1779.2			1129.06	201.354	862.607	141.045	675.71	290.514	124.056	873.393	335.584	285.466	151.222	145.624	1059.56	253.421	162.065
	15.4043	2516.42	2516.42	1366.7	1901.19	1293.21	1339.02	1338.98	1342.22	2177.04	1068.46	1419.58	1303.21	1055.8	1288.47	1424.32	1950.59	1208.18	1543.77	1463.96	1012.2	1825.7	1726.55	1019.8	1475.33	2107.27	1883.01	1280.54	3018.47	758.76	2005.2			1063.83	271.354	888.607	156.46	692.47	270.874	171.056	869.393	310.914	283.466	159.862	156.198	1101.39	231.494	154.425
	15.4909	2455.37	2455.37	1295.18	1889.57	1321.73	1349.44	1349.4	1260.66	2229.04	1047.07	1304.35	1440.21	948.799	1443.3	1515.32	1750.79	1157.79	1563.17	1490.96	1055.46	1859.88	1630.55	1063.65	1496.33	2211.27	1872.27	1229.87	2788.07	718.76	1993.2			1091.15	237.354	1028.61	128.02	633.68	237.414	163.304	886.393	267.094	290.466	159.862	136.43	1129.18	245.704	171.153
	15.5774	2231.07	2231.07	1523.9	1967.15	1233.21	1508.34	1508.3	1464.28	2065.04	983.775	1349.14	1182.21	1062.8	1467.15	1553.32	1727.79	1199.18	1548.57	1509.96	1032.46	1820.86	1802.55	1031.32	1531.33	2016.27	1817.09	1260.98	2494.27	772.906	1935.2			1053.44	234.354	834.607	134.34	669.512	232.654	173.006	1063.39	254.974	222.466	187.222	180.053	1185.6	290.194	148.68
	15.664	2207.79	2207.79	1550.18	1904.13	1201.43	1531.56	1531.52	1520.97	1886.04	1005.73	1315.48	1238.6	967.799	1401	1661.32	1737.79	1205.9	1576.53	1537.96	1013.46	1785.16	1693.55	985.689	1305.33	1847.27	1774.01	1275.21	2681.27	755.968	1959.2			990	146.354	889.607	181.48	700.3	214.714	116.896	1016.39	280.604	278.466	214.102	182.174	1236.57	237.874	118.672
	15.7505	2298.23	2298.23	1618.72	1802.71	1387.57	1515	1514.96	1498.31	1962.04	1034.24	1147.22	1111.83	970.799	1327.66	1610.32	1581.79	1188.14	1593.38	1661.96	969.464	1790.66	1785.55	1041.6	1332.33	1814.27	1753.51	1249.59	2790.27	671.712	1987.2			1017	193.354	891.607	225.48	714.4	252.714	96.746	945.393	218.974	298.466	270.022	202.714	1208.42	229.154	137.937
	15.837	2328.48	2328.48	1706.86	1731.71	1226.75	1405	1404.96	1596.62	1831.04	1086.62	1151.7	1128.39	868.799	1414.72	1405.45	1600.79	1199.79	1578.96	1635.96	914.464	1802.38	1828.55	1006.92	1400.33	1819.27	1684.85	1411.02	2633.27	709.581	2011.2			983	199.354	887.607	260.48	736.1	210.714	99.016	934.393	223.444	286.466	222.022	219.978	1157.99	252.154	158.279
	15.9236	2378.92	2378.92	1791.9	1752.79	1187.97	1418.86	1418.82	1620.74	1886.04	1116.07	1200.14	1039.03	1023.8	1405.25	1404.59	1503.79	1213.7	1583.87	1654.96	874.464	1807.38	1970.55	1094.44	1262.33	1859.27	1799.55	1423.98	2685.27	637.729	2111.2			948	141.354	752.607	352.48	667.747	182.714	136.676	984.393	257.414	256.466	220.102	211.881	1166.52	216.154	143.822
	16.0101	2363.08	2363.08	1680.84	1703.64	1174.51	1352.34	1352.3	1514.5	1973.04	1082.62	1225.81	1039.32	881.799	1477.75	1262.79	1441.79	1218.9	1635.42	1587.96	847.464	1748.38	2080.55	1175.44	1254.33	1762.27	1834.84	1543.82	2571.27	545.861	2127.73			963	153.354	783.607	343.844	635.439	235.714	137.056	1005.61	263.594	284.466	257.782	183.424	1105.92	286.154	136.875
	16.0967	2423.86	2423.86	1703.02	1813.98	1180.13	1218.2	1218.16	1530.54	1899.04	951.285	1164.51	1089.96	873.799	1526.15	1219.38	1787.79	1227.81	1453.66	1698.96	766.464	1784.38	2052.55	1184.04	1278.33	1756.27	1716.21	1444.82	2403.27	517.576	2265.21			1065	116.354	728.607	389.227	647.55	247.714	74.056	1014.97	239.744	302.15	240.502	181.424	1091.5	253	207.525
	16.1832	2529.26	2529.26	1823.26	1729.08	1180.25	1204.42	1204.38	1479.82	2017.71	1119.29	1294.91	1007.69	900.799	1392.83	1181.9	1632.98	1182.61	1424.21	1685.96	801.464	1743.38	1956.55	1125.84	1295.33	1758.65	1767.01	1584.82	2420.27	563.26	2322.26			1056	127.354	766.329	377.011	662.9	220.714	92.056	988.693	206.144	307.366	213.622	198.575	1118.44	231.694	143.065
	16.2698	2466.62	2466.62	1837.33	1636.45	1033.25	1195.78	1195.74	1439.61	2041.02	1164.29	1442.27	921.378	896.799	1300.21	1092.2	1512.29	1185.79	1335.76	1590.96	753.464	1741.38	1876.55	1232.26	1252.33	1806.17	1881.01	1642.82	2375.27	559.76	2276.26			1073	146.354	727.371	374.62	625.312	239.714	115.056	968.613	214.784	304.946	162.262	156.881	1110.91	226.434	146.325
	16.3563	2470.22	2470.22	1919	1587.51	1080.25	1224.26	1224.22	1306.74	2048.62	1217.29	1428.27	1025.35	924.799	1569.62	1099.24	1316.45	1122.79	1332.77	1520.96	687.464	1633.38	1813.55	1248.96	1319.33	1773.97	1804.01	1542.82	2146.27	583.76	2330.2			1110	139.253	727.177	318.42	587.44	263.714	135.056	934.786	224.784	295.466	188.902	127.864	1124.95	215.954	126.325
	16.4428	2533.54	2533.54	1790.32	1600.71	1155.25	1305.28	1305.24	1129.04	1933.04	1203.29	1309.51	986.906	897.799	1506.02	1207.91	1610.31	961.785	1402.17	1510.96	634.464	1673.07	1642.55	1310.44	1439.33	1631.85	1817.01	1659.82	2184.27	546.366	2354.2			1061.78	169.914	782.547	272.28	575.56	244.714	114.056	930.043	207.784	271.466	183.622	133.944	1115.95	244.874	221.325
	16.5294	2594.55	2594.55	1843.9	1776.17	1004.25	1435.2	1435.16	1129.07	1911.04	1327.29	1220.21	994.214	792.799	1575.64	1117.37	1489.21	1015.78	1418.9	1454.96	755.464	1673.1	1750.55	1175.44	1432.33	1613.53	1724.22	1821.82	2110.27	484.18	2275.2			1081.02	163.915	772.337	220.03	594.46	216.714	87.056	859.423	206.784	309.466	209.782	140.504	1125.95	236.814	151.325
	16.6159	2652.97	2652.97	1770.9	1605.21	1093.25	1471.16	1471.12	1188.16	2025.04	1354.29	1211.07	941.667	845.799	1428.3	1102.84	1514.19	895.785	1436.32	1419.96	660.464	1605.04	1680.55	1138.1	1347.33	1703.41	1688.35	1544.82	2357.27	521.965	2266.2			1094.36	178.004	807.729	190.77	689.72	251.714	129.056	847.933	223.006	252.466	178.822	110.104	1057.95	241.154	129.548
	16.7025	2791.67	2791.67	1878.9	1662.93	1117.25	1383.94	1383.9	1102.01	1959.04	1342.29	1352.91	1019.44	824.799	1476.75	1253.87	1368.79	885.785	1380.81	1506.96	689.464	1477.27	1516.55	1116.42	1372.33	1658.23	1678.11	1470.82	2354.27	532.213	2363.2			1066.68	153.534	751.767	174.48	664.68	253.714	109.95	792.213	229.293	258.466	197.782	121.314	993.947	239.728	148.876
	16.789	2903.65	2903.65	1823.03	1712.7	1195.33	1398	1397.96	1116.31	1991.04	1507.29	1304.97	967.13	781.799	1685	1346.06	1381.79	902.785	1291.08	1538.96	724.464	1421.2	1707.55	1113.68	1358.31	1651.81	1629.45	1551.82	2401.27	521.414	2323.2			1063.12	187.414	796.767	145.039	654.68	246.714	82.933	751.213	235.364	259.466	212.422	133.294	989.947	224.874	127.723
	16.8755	2580.56	2580.56	1755.88	1946.06	1044.32	1355.98	1355.94	1254.75	2040.04	1608.29	1280.67	1128.17	652.799	1789.05	1252.61	1280.79	836.785	1234.39	1568.96	606.464	1351.24	1775.55	1134.44	1295.15	1562.33	1729.21	1308.82	2281.27	545.027	2252.2			1069	205.014	807.247	134.468	711.68	272.714	80.296	830.753	218.284	227.466	172.822	134.584	1017.95	248.714	131.123
	16.9621	2703.06	2703.06	1769.42	1944.07	1200.31	1322.98	1322.94	1292.53	2035.04	1696.29	1359.27	1099.41	845.799	1575.15	1227.46	1388.79	959.785	1219.65	1543.96	630.464	1401.45	1719.55	1175.44	1357.11	1491.27	1748.57	1362.82	2315.27	488.819	2502.2			1158	224.954	811.117	131.78	733.68	216.714	71.276	768.693	221.364	279.466	150.742	134.424	968.947	227.914	129.46
	17.0486	2803.4	2803.4	1873.32	1920.1	1096.54	1247.16	1247.12	1284.16	2124.04	1538.29	1478.97	1175.3	755.799	1493.5	1278.37	1430.79	935.785	1226.4	1377.96	586.464	1426.1	1730.55	1035.44	1416.51	1447.65	1865.75	1377.82	2203.27	475.983	2376.2			1156.32	155.774	838.157	104.48	733.07	288.714	124.056	817.393	251.864	268.466	193.462	168.984	958.947	228.154	139.282
	17.1352	2594.38	2594.38	1929.38	2190.7	1086.64	1142.4	1142.36	1371.22	2030.04	1591.29	1497.07	1240.81	845.799	1499.02	1205.64	1381.79	994.785	1180.05	1341.96	611.464	1481.1	1723.55	1131.44	1481.33	1438.71	1950.46	1327.82	2111.27	491.12	2326.2			1109.68	121.354	810.977	126.56	738.76	216.714	87.316	724.393	269.144	264.558	171.382	189.624	869.947	225.154	161.745
	17.2217	2285.58	2285.58	1854.78	2179.28	1154.14	1073.52	1073.48	1264.08	2101.04	1534.29	1603.32	1307.83	783.799	1320.96	1356.92	1370.79	1017.78	1073.6	1265.96	613.464	1453.09	1647.55	1266.44	1566.45	1418.43	1843.91	1231.82	1894.27	468.329	2342.2			999.1	151.354	762.807	107.32	674.12	206.714	88.08	834.393	243.704	272.566	214.582	181.894	756.947	276.154	131.75
	17.3082	2231.3	2231.3	1929.87	2184.88	1183.52	1060.4	1060.36	1366.44	2012.04	1478.29	1525.19	1500.02	760.799	1330.38	1412.26	1125.79	1155.79	1039.83	1287.96		1368.9	1610.55	1306.44	1639.21	1420.27	1794.36	1207.82	1918.27	494.304	2282.2			985.74	182.354	705.707	138.6	634.248	240.676	86.94	854.372	278.857	301.626	140.662	193.944	1000.95	289.154	200.725
	17.3948	2112.7	2112.7	2030.01	2193.44	1340.3	1124.38	1124.34	1327.22	2004.04	1393.29	1537.07	1246.55	846.799	1498.79	1431.68	1436.79	1128.79	993.956	1336.96		1460.5	1668.55	1252.69	1645.27	1463.27	1887.09	1276.82	2067.27	464.134	2373.2			983.16	114.087	668.767	98.48	657.432	277.414	79.271	856.313	288.784	290.006	175.702	169.624	1032.95	225.154	182.325
	17.4813	2100.68	2100.68	2021.46	2190.14	1319.51	1197.92	1197.88	1361.83	1957.18	1418.23	1435.07	1250.01	788.799	1345.75	1459.62	1686.79	1260.79	892.37	1186.96		1484.26	1748.55	1189.74	1679.09	1411.27	1736.01	1175.82	2055.27	473.17	2417.2			980.28	116.154	638.527	158.48	635.885	262.961	82.581	875.073	281.284	253.146	186.742	232.184	885.947	315.154	191.325
	17.5679	2215.97	2215.97	2044.23	2083.84	1142.25	1214.28	1214.24	1329.58	1960.74	1416.88	1474.07	1245.31	784.799	1211.75	1377.32	1349.79	1250.79	806.09	1117.96		1528.22	1750.55	1189.58	1628.06	1600.17	1718.01	1041.82	2094.27	491	2442.2			930.86	149.454	608.777	100.48	654.226	247.634	80.245	866.313	276.784	274.966	183.862	362.564	833.947	261.006	206.325
	17.6544	2077.81	2077.81	2056.81	1982.69	1375.25	1225.6	1225.56	1337.72	1996.72	1351.46	1629.07	1463.21	819.799	1331.07	1497.32	1508.79	1335.79	751.45	1175.96		1563.02	1735.55	1124.57	1576.57	1640.92	1639.01	1082.82	2186.27	522.09	2397.2			847.24	223.394	595.477	137.48	628.366	220.304	93.295	875.04	266.284	301.466	147.382	343.424	886.947	262.134	191.325
	17.741	1812.87	1812.87	2082.45	1958.03	1296.25	1153.26	1153.22	1278.98	1968.04	1225.53	1534.07	1269.21	774.799	1309.35	1499.32	1346.79	1195.79	679.244	1127.96		1645.38	1621.55	1114.42	1556.47	1655.97	1677.01	1020.82	2098.27	483.382	2513.2			814.7	168.874	573.937	146.48	602.317	222.754	120.243	909.173	305.784	313.466	144.982	247.424	835.947	234.094	211.325
	17.8275	1839.3	1839.3	2041.34	1964.99	1303.25	1102.48	1102.44	1291.66	2049.04	1292.57	1416.07	1334.21	779.799	1239.35	1478.32	1324.79	1279.79	639.27	1160.96		1599.38	1482.55	1227.08	1496.99	1658.29	1618.01	1030.82	2089.27	501.014	2631.2			840.06	204.354	557.757	142.172	585.499	199.194	104.516	902.203	288.784	273.466	106.822	327.424	683.947	262.154	222.325
	17.914	1752.95	1752.95	2027.1	1781.36	1312.25	1163.48	1163.44	1263.88	2116.04	1375.98	1740.07	1355.21	893.799	1276.35	1483.32	1245.79	1256.79	624.32	1190.96		1563.38	1474.55	1180.03	1377.78	1671.27	1647.01	971.819	2230.27	541.831	2687.2			844.1	182.354	613.747	123.824	618.362	217.714	127.236	883.543	239.784	280.466	134.902	329.424	771.947	281.154	212.325
	18.0006	1893.73	1893.73	2170.78	1627.68	1243.25	1173.2	1173.16	1336.58	2308.04	1390.53	1391.07	1182.21	850.799	1390.35	1415.32	1220.79	1195.79	575.62	1223.96		1492.38	1511.55	1202.94	1328.97	1596.27	1535.01	899.819	2003.27	562.13	2830.2			883.88	176.91	642.217	166.96	607.24	197.714	125.236	919.633	239.004	294.466	129.622	254.424	815.947	280.154	226.325
	18.0871	2086.54	2086.54	2245.89	1725.76	1387.25	1147.42	1147.38	1246.5	2168.04	1191.72	1661.07	1370.21	826.799	1409.35	1497.32	1521.42	1186.79	600.227	1213.96		1553.38	1561.55	1184.1	1237.81	1512.27	1618.01	895.819	2072.27	573.56	2800.2			987.52	194.034	663.097	165.88	681.779	224.714	183.646	952.173	251.964	327.804	132.982	207.424	702.947	253.154	236.325
	18.1737	1802.9	1802.9	2329.66	1664.42	1276.25	1078.86	1078.82	1172.26	2181.04	1096.09	1288.07	1286.21	743.799	1509.35	1515.32	1294.66	1294.79	619.365	1328.96		1363.21	1499.55	1181.84	1199.73	1578.27	1628.01	863.819	1945.27	548.08	2982.2			1003.92	209.414	668.797	139.92	631.69	274.714	182.356	902.663	308.234	359.926	108.502	190.424	795.947	231.154	151.325
	18.2602	1755.43	1755.43	2100.06	1603.32	1327.25	1073.58	1073.54	1158.1	2302.04	1226.37	1265.07	1231.86	697.799	1607.35	1589.32	1378.78	1272.79	652.108	1271.96		1285.6	1409.55	1128.84	1086.47	1565.27	1575.01	879.819	1830.27	573.82	2844.2			1056.34	282.354	632.947	87.48	595.4	237.714	184.026	909.313	269.184	396.046	159.142	142.424	769.947	285.154	176.325
	18.3467	1765.56	1765.56	2303.52	1663.09	1249.25	1064.34	1064.3	1211.88	2092.04	1080.29	1295.07	1192.19	667.799	1476.35	1586.32	1409.71	1348.79	665.74	1216.96		1232.22	1349.55	1189.37	1137.81	1566.27	1630.01	893.819	1978.27	582.34	2853.2			1112.44	289.354	743.717	139.48	732.65	260.714	232.566	773.173	288.584	390.956	196.102	215.424	763.947	283.154	176.325
	18.4333	1806.4	1806.4	1863.9	1709.07	1303.6	1068.42	1068.38	1304.62	2177.04	1030.29	1179.07	1273.57	683.799	1523.35	1511.32	1226.79	1281.79	660.54	1214.96		1152.84	1424.55	1186.42	1339.5	1431.27	1558.01	806.819	1922.27	552.705	2616.2			1073.18	263.534	823.647	117.48	632.68	224.714	208.056	710.613	317.494	349.786	233.782	203.424	739.947	363.154	181.325
	18.5198	1853.02	1853.02	2073.9	1756.76	1291.83	992.2	992.164	1328.34	2286.04	1037.29	1231.07	1085.31	777.799	1168.35	1484.32	1671.79	1297.79	674.44	1153.96		1132.84	1390.55	1213	1513.56	1391.27	1603.01	844.819	1694.27	514.46	2709.2			979.68	241.174	742.067	113.557	608.68	264.714	231.056	744.393	308.874	343.573	161.782	178.424	736.947	265.154	131.325
	18.6064	1769.96	1769.96	1990.03	1851.22	1100.95	964.38	964.344	1302.94	2083.04	1188.29	1329.07	1164.21	790.799	1359.35	1435.32	1518.79	1316.79	690.51	1149.96		1186.1	1456.55	1255.24	1559.53	1378.56	1747.01	755.819	1777.27	421.68	2817.2			927.84	223.454	636.507	130.836	634.68	230.714	282.352	754.393	387.784	349.069	259.742	200.424	683.947	233.154	146.325
	18.6929	1835.2	1835.2	2032.08	1685.38	1029.84	1046.82	1046.78	1343.94	2023.04	1034.29	1347.07	1133.23	612.799	1408.35	1453.32	1538.79	1469.79	635.34	1076.96		1117.04	1468.55	1199.57	1397.11	1327.06	1705.01	849.819	1577.27	478.76	2599.2			865.54	195.794	668.227	149.05	583.462	247.714	279.856	688.393	458.784	368.807	281.382	194.424	709.947	272.154	171.325
	18.7794	1882.5	1882.5	1891.08	1648.64	923.842	1173.9	1173.86	1452.54	1984.04	1150.29	1267.07	1222.51	728.799	1398.35	1479.32	1237.79	1304.79	579.68	1000.96		1090	1358.55	1151.14	1556.45	1321.33	1690.01	767.819	1685.27	530.76	2589.2			805	228.354	520.107	124.38	635.993	258.714	291.536	782.393	492.784	378.562	389.862	170.424	742.947	269.154	142.368
	18.866	1883.35	1883.35	1799.41	1534.25	877.352	1233.3	1233.26	1467.34	2148.04	1045.29	1400.07	1080.55	738.799	1426.35	1184.32	1664.79	1274.79	637.24	1105.96		1020.16	1245.55	1269.78	1456.33	1411.55	1821.01	762.819	1601.27	572.76	2665.2			735.86	241.827	540.387	117	678.08	197.714	362.156	736.393	415.784	416.446	378.742	166.424	713.947	279.154	138.017
	18.9525	1892.75	1892.75	1659.09	1447.82	945.885	1257.81	1257.77	1373.63	2042.04	911.285	1256.64	1243.21	802.799	1490.35	1468.32	1631.79	1152.79	669.219	1156.96		1063.38	1189.55	1311.72	1419.06	1355.45	1869.01	800.819	1631.27	495.76	2703.2			719.56	273.694	536.647	126.05	675.73	251.714	376.396	776.393	414.784	463.966	360.062	122.424	654.947	331.154	143.025
	19.0391	1925.97	1925.97	1511.9	1488.55	977.758	1367.72	1367.68	1360.62	1947.04	982.492	1231.21	1313.21	836.799	1576.35	1288.32	1627.79	1358.79	660.585	1073.96		1027.38	1178.55	1320.68	1359.03	1492.27	1830.01	742.819	1724.27	521.76	2598.2			822.68	223.194	515.817	117.04	688.68	236.714	420.056	732.393	405.784	542.416	276.022	110.424	701.947	333.94	107.125
	19.1256	1934.76	1934.76	1420.7	1444.8	853.303	1465.91	1465.88	1369	2042.04	885.034	1280.99	1096.21	657.799	1766.35	1366.81	1683.79	1285.79	727.73	1041.66		1060.38	1135.55	1270.97	1299.99	1467.27	1907.01	773.819	1695.27	505.396	2548.2			864.42	228.374	509.607	147.67	718.68	271.714	491.056	900.393	346.784	503.716	204.262	183.424	708.947	420.752	131.325
	19.2122	1915.12	1915.12	1458.58	1463.07	835.912	1411.8	1411.76	1406.76	1947.04	829.848	1241.85	1023.87	750.799	1542.35	1308.24	1807.79	1282.79	730.28	1060.51		1158.38	1207.55	1358.55	1338.33	1338.27	2078.01	799.819	1561.27	467.68	2736.2			795.98	345.354	509.607	142.04	723.68	226.714	437.056	816.393	314.784	619.466	162.502	196.424	689.947	337.354	170.216
	19.2987	1846.6	1846.6	1527.91	1552.16	880.572	1406.9	1406.86	1348.9	2054.04	889.87	1312.95	1033.27	511.799	1355.35	1235.58	1814.79	1286.79	708.66	1071.3		1151.39	1101.55	1324.44	1385.33	1404.27	2085.01	736.819	1703.27	456.74	2564.2			765.64	291.362	591.607	115.25	827.68	215.714	447.056	777.393	329.784	630.466	217.702	188.424	709.947	253.794	145.614
	19.3852	1901.64	1901.64	1575.47	1560.2	923.012	1265.8	1265.76	1355.16	2094.04	973.881	1351.59	1027.47	462.799	1478.35	1201.86	1795.79	1356.79	699.52	1061.04		1217.52	1217.55	1338.44	1436.33	1356.27	2020.01	669.819	1730.27	469.098	2669.2			776.9	356.034	602.607	83.64	793.68	265.714	388.056	729.393	302.784	523.466	196.822	202.424	689.947	335.214	96.125
	19.4718	1959.12	1959.12	1464.7	1603.13	923.672	1320.3	1320.26	1286.66	1838.04	1035.27	1371.11	919.207	596.799	1187.35	1191.32	1669.79	1255.79	636	1082.14		1358.24	1251.55	1293.44	1470.33	1372.27	1947.01	669.819	1669.27	462.98	2648.2			714.68	336.714	564.607	90.79	798.68	259.714	461.056	667.393	326.784	511.466	206.662	178.424	760.947	364.154	150.825
	19.5583	1886.78	1886.78	1600.44	1639.43	841.692	1120.2	1120.16	1304.54	1980.04	1069.79	1360.33	922.436	564.799	1192.35	1056.02	1492.79	1387.79	524.2	1127.96		1346.3	1229.55	1222.44	1520.33	1476.27	1995.01	634.819	1710.27	426.21	2565.2			639.74	309.181	633.607	114.23	794.68	253.714	370.056	813.393	287.784	400.808	204.742	199.424	692.947	411.154	145.925
	19.6449	1992.29	1992.29	1599.9	1574.71	846.692	1283.4	1283.36	1259.54	1791.04	1071.77	1333.91	972.287	653.799	1117.23	1014.7	1492.79	1337.79	468.621	1160.02		1387.37	1168.55	1236.44	1506.33	1471.27	2026.01	778.819	1719.27	411.23	2507.2			640.12	329.164	558.607	109.65	866.68	271.714	346.056	755.393	251.784	445.966	174.502	192.424	680.947	303.154	146.325
	19.7314	1918.17	1918.17	1436.9	1611.92	821.252	1062.9	1062.86	1211.06	1802.04	965.873	1372.55	934.687	630.799	1018.55	1117.1	1471.79	1236.79	447.25	1216.66		1381.38	1313.55	1177.44	1444.33	1433.27	2144.01	678.819	1706.27	424.46	2590.2			600.84	321.814	531.607	124.14	857.68	243.714	318.056	776.393	254.848	428.406	202.342	138.424	686.947	383.154	202.445
	19.8179	1992.83	1992.83	1662.58	1489.43	872.252	1375.4	1375.36	1125.69	2092.04	1032.1	1263.07	971.207	586.799	1011.75	1044.18	1419.79	1288.79	471.5	1383.06		1389.38	1394.26	1097.44	1500.33	1537.27	2044.01	706.819	1622.27	376.74	2451.2			598.1	324.504	638.607	103.86	834.68	224.714	228.056	765.393	251.681	460.826	204.742	146.424	710.947	314.154	121.325
	19.9045	2116.92	2116.92	1629.62	1527.7	969.252	1356.4	1356.36	1199.13	1935.71	1100.17	1098.07	896.363	579.799	1070.53	968.797	1462.79	1329.79	493.31	1496.16		1274.38	1453.27	1006.44	1413.38	1480.27	2139.01	638.819	1710.12	379.749	2455.2			609.34	299.754	656.634	130.06	722.68	265.984	198.056	803.393	247.124	478.514	151.702	174.424	832.947	340.154	186.325
	19.991	2149.59	2149.59	1667	1529.35	866.234	1504	1503.96	1167.54	1821.34	1169.59	1367.07	910.647	531.799	1057.63	1011.48	1399.79	1293.79	515.48	1661.82		1351.38	1600.71	1034.44	1480.51	1607.27	2080.01	582.819	1695.03	370.504	2486.2			609	245.324	652.967	151.01	774.68	305.514	118.056	821.393	290.684	465.336	154.102	142.424	759.947	302.154	165.715
	20.0776	2483.83	2483.83	1616.9	1501.64	849.412	1512.59	1512.56	1075.3	2133.86	997.683	1187.07	771.807	584.799	988.612	1121.14	1545.28	1348.79	546.64	1870.66		1208.9	1674.41	1023.44	1392.31	1537.27	2112.01	686.819	1651.09	370.44	2258.2			523.2	188.214	712.987	143.91	670.68	306.474	122.056	916.393	241.044	451.706	182.662	162.424	683.947	283.154	136.155
	20.1641	2455.35	2455.35	1691.9	1619.11	961.052	1429.93	1429.9	1101.68	1878.04	942.685	1190.07	752.207	600.799	1124.25	1170.92	1631.59	1329.79	554.45	1950.72		1174.22	1599.89	951.436	1372.85	1500.27	2022.01	697.819	1541.27	373.02	2181.2			466.46	204.334	730.087	137.26	648.68	304.354	149.056	884.393	246.784	445.546	208.102	138.424	882.947	249.154	98.925
	20.2506	2447.19	2447.19	1349.9	1505.7	904.932	1347.78	1347.74	1147.14	2026.04	1094.81	1194.07	784.207	455.799	1251.21	1151.88	1360.13	1295.79	564.09	1917.06		1188.96	1436.22	991.436	1376.65	1390.27	2110.01	633.819	1572.77	382.188	2341.2			411.16	200.924	733.827	216.67	675.68	296.553	135.056	889.393	383.784	419.646	181.942	190.424	944.947	240.154	91.975
	20.3372	2563.69	2563.69	1328.9	1474.67	855.9	1286.38	1286.34	1100.84	1921.04	1100.86	1259.07	927.207	475.799	1270.21	1097.34	1401.99	1285.79	562.2	1795.2		1112.38	1209.11	976.436	1295.33	1320.27	2168.01	769.819	1591.39	372.058	2110.2			405.14	161.034	738.287	137.48	631.68	260.464	106.056	865.393	378.784	415.266	162.742	106.424	1004.95	270.154	113.075
	20.4237	2554.35	2554.35	1348.9	1501.36	945.065	1391.04	1391	1063.55	1972.04	1008.05	1121.07	839.724	575.799	1166.65	1262.01	1235.29	1160.79	514.01	1763.96		1098.38	1054.91	938.436	1263.33	1234.47	2197.86	695.819	1579.79	372.472	2263.2			396.52	237.934	782.487	170.48	676.68	262.284	106.056	939.393	379.784	409.466	173.542	167.424	1046.95	240.154	151.965
	20.5103	2523.97	2523.97	1373.9	1418.97	986.112	1454.08	1454.04	1163.94	1953.04	1212.35	1313.07	810.627	618.799	1215.31	1275.8	1372.95	1185.79	499.99	1780.96		1054.38	1117.83	986.436	1278.33	1221.03	2112.73	759.819	1510.95	368.973	2168.2			390.96	232.244	771.947	151.48	704.68	259.694	75.056	814.273	372.784	402.466	132.262	138.424	1077.95	285.154	181.325
	20.5968	2531.88	2531.88	1403.9	1342.03	975.108	1199.58	1199.54	1220.07	1943.04	1231.84	1285.07	894.552	734.799	1336.01	1100.33	1176.79	1219.79	533.09	1586.96		1070.38	1131.27	1049.44	1496.33	1248.25	2154.2	869.819	1551.27	353.17	2216.2			361.32	194.944	731.507	160.48	719.68	254.814	54.056	857.408	291.784	429.466	180.63	130.424	1154.95	284.154	178.368
	20.6834	2616.4	2616.4	1234.9	1342.41	955.447	1161	1160.96	1192.66	2091.04	1061.87	1317.07	897.707	641.799	1298.46	1149.27	1222.79	1070.79	541.98	1560.96		1072.38	1083.49	972.436	1496.33	1235.39	2011.11	900.819	1548.27	323.48	2136.2			356.22	163.464	730.827	130.48	733.68	245.894	136.056	855.363	280.784	424.466	181.162	170.424	1094.95	298.154	168.901
	20.7699	2560.88	2560.88	1237.65	1342.49	999.312	991.1	991.064	1319.05	2110.04	1214.54	1220.07	873.697	631.868	1208.68	1255.84	1428.79	1045.79	535.88	1424.96		1103.38	999.908	1025.44	1543.33	1190.17	1941.49	914.819	1577.27	292.27	1990.2			362.66	126.114	736.607	154.48	786.68	229.714	83.056	759.051	277.784	349.466	159.982	154.424	1126.95	381.154	200.925
	20.8564	2590.04	2590.04	1097.82	1573.93	1014.13	819.66	819.624	1180.84	2001.04	1205.52	1408.07	795.507	586.819	1289.35	1248.24	1067.79	1075.79	548.11	1458.4		1134.38	977.502	1101.44	1481.33	1185.19	1783.01	1048.82	1545.27	302.42	2033.2			303.78	138.194	752.447	151.48	832.68	246.714	82.056	787.99	274.784	371.466	174.442	183.424	1228.95	336.154	142.825
	20.943	2336.52	2336.52	1112.01	1496.39	1071.33	821	820.964	1214.6	2228.04	1083.62	1387.07	954.207	676.879	1223.35	1202.12	1256.79	1106.79	587.83	1453.17		1188.38	919.548	1048.58	1495.33	1254.6	2010.01	1140.82	1434.27	281.76	1955.2			378.02	171.184	743.687	147.48	874.68	271.714	125.056	744.817	241.784	322.466	144.262	134.424	981.947	366.154	111.925
	21.0295	2484.56	2484.56	1225.46	1464.76	1053.35	797.46	797.424	1157.37	2178.04	1177.42	1298.07	1019.21	604.999	1167.35	1326.88	1084.79	973.785	610.47	1427.3		1175.41	875.341	1011.94	1459.33	1131.27	1963.01	1152.82	1545.27	269.831	1800.2			389	154.924	724.607	155.403	922.68	294.714	115.056	720.693	244.784	286.466	183.382	154.424	1085.95	372.154	181.325
	21.1161	2572.8	2572.8	1266.51	1538.99	1048.82	764.23	764.194	1127.07	2198.04	1055.13	1284.07	814.874	603.859	1177.35	1478.82	1250.79	1066.79	643.1	1458.89		1182.24	874.788	1009.38	1440.33	1168.27	1991.01	1181.82	1468.27	304.237	1778.2			364	148.344	793.607	162.373	932.68	217.714	140.056	689.258	245.784	337.466	160.102	178.424	1024.95	325.154	207.325
	21.2026	2334.24	2334.24	1260.54	1521.41	1115.59	863.95	863.914	1125.84	2414.04	1050.31	1436.07	788.547	660.539	1240.35	1513.32	1393.79	1084.79	723.04	1451.78		1189.54	826.51	1007.82	1423.33	1164.89	2058.01	1142.82	1516.27	322.38	1684.2			349	156.974	819.607	165.533	1005.68	308.714	119.056	669.793	248.784	356.466	165.802	146.424	1012.95	358.154	166.325
	21.2891	2310.71	2310.71	1115.5	1630.03	923.202	890.95	890.914	1186.44	2197.04	1006.35	1457.07	854.342	712.739	1231.04	1502.32	1121.79	1085.79	762.43	1333.38		1235.88	778.776	1039.17	1252.33	1133.18	2062.01	1281.82	1479.27	315.462	1652.2			345	117.704	841.607	165.42	1044.68	202.714	253.056	653.934	236.784	253.466	201.502	122.542	1013.59	342.154	171.325
	21.3757	2284.45	2284.45	1391.22	1662.3	1069.45	969.49	969.454	1244.78	2198.04	1008.39	1420.07	819.017	712.999	1273.66	1448.82	1162.33	1141.79	745.65	1336.03		1338.14	716.148	1026.51	1192.33	1057.49	2017.01	1269.82	1344.27	336.982	1558.2			345	138.084	800.607	108.6	908.68	205.714	281.056	632.087	255.784	283.466	148.402	132.488	932.687	302.154	201.325
	21.4622	2180.36	2180.36	1401.8	1642.59	1045.24	939.47	939.434	1244.02	2219.04	997.43	1685.07	812.746	714.679	1238.33	1635.94	1276.47	1131.79	724.02	1291.76		1436.18	612.383	982.016	1234.33	1082.39	2099.01	1324.82	1416.27	367.26	1547.2			349	216.224	845.174	115.53	960.68	243.714	242.056	627.643	270.784	316.466	153.802	137.924	964.247	357.154	168.07
	21.5488	2197.9	2197.9	1315.7	1599.56	900.442	808.69	808.654	1297.2	2216.04	1007.57	1659.07	899.397	759.339	1294.77	1675.35	1524.77	1153.79	741.36	1228.58		1521.86	572.948	991.448	1227.33	1160.67	1965.01	1205.82	1261.27	331.16	1552.2			364	203.204	786.715	160.95	970.68	260.714	274.056	583.693	249.784	343.466	189.502	114.904	967.607	476.154	154.725
	21.6353	2263.9	2263.9	1276.4	1495.66	1000.38	819.68	819.644	1324.16	2148.04	1029.47	1525.07	1006.21	654.799	1374.79	1539.69	1190.57	1167.79	756.59	1169.69		1469.36	532.148	960.111	1120.33	1146.11	1929.01	1075.82	1394.27	358.44	1665.2			307	179.824	758.217	160.033	908.68	240.714	336.056	595.393	198.784	390.466	189.862	112.344	972.567	374.154	181.025
	21.7218	2252.9	2252.9	1290.42	1467.02	987.612	789.3	789.264	1266.54	2190.04	1035.15	1566.07	959.207	644.799	1377.28	1480.9	1122.01	1159.79	750.76	1148.99		1332.82	452.028	947.776	1142.33	1141.95	1961.01	899.819	1325.27	354.76	1699.2			295	208.364	700.317	170.138	835.68	238.714	333.056	655.393	263.093	366.466	207.682	111.064	913.787	520.154	195.061
	21.8084	2243.9	2243.9	1421.26	1593.7	1066.23	721.46	721.424	1233.54	2151.04	913.485	1703.07	1034.21	735.799	1303.35	1476.32	941.656	1098.79	752.45	1074.91		1109.7	395.548	957.436	1056.33	1168.77	1704.01	890.819	1321.27	384.76	1741.2			318	206.754	668.117	209.935	869.68	234.074	280.056	619.393	295.124	463.466	118.762	106.744	888.947	436.703	194.769
	21.8949	2135.9	2135.9	1357.7	1442.71	1050.8	826.94	826.904	1218.97	2419.04	862.225	1564.07	945.207	773.799	1345.35	1793.32	988.916	1172.79	708.68	1099.27		994.539	411.418	955.447	1128.33	1198.69	1768.01	847.819	1265.27	346.76	1835.79			314	235.554	680.17	229.479	838.68	222.814	371.056	696.654	273.504	426.466	177.262	113.784	1008.95	422.503	233.775
	21.9815	1934.4	1934.4	1194.06	1411.15	968.292	741.44	741.404	1173.66	2441.04	875.105	1719.07	953.207	751.799	1378.35	1655.32	1095.89	1198.79	646.3	1158.16		962.539	416.168	941.321	1200.33	1233.67	1858.01	849.819	1366.27	373.76	1831.72			263	217.894	687.047	233.24	778.68	248.734	312.056	625.173	257.084	395.368	201.622	122.424	870.947	439.774	193.725
	22.068	1795.4	1795.4	1136.28	1337.08	875.532	773.95	773.914	1256.74	2310.04	1210.89	1500.07	936.893	782.799	1495.35	1658.32	948.786	1108.53	595.46	1052.96		983.939	417.228	959.396	1151.33	1202.91	1715.01	840.721	1337.27	344.76	1892.82			285	189.854	681.327	256.24	784.68	278.714	392.056	586.657	252.184	367.134	261.262	98.424	1160.95	424.884	241.325
	22.1546	1674.4	1674.4	1007.52	1285.35	1005.33	772.4	772.364	1275.38	2368.04	1022.28	1675.07	906.747	789.799	1600.95	1583.32	1126.79	1070.61	600.65	1219.96		987.499	404.008	970.916	1182.33	1277.27	1661.01	809.939	1251.27	371.76	1854.04			316	190.944	649.397	233.2	826.656	307.714	411.056	561.033	257.364	348.256	208.402	126.424	1100.95	361.764	171.325
	22.2411	1542.5	1542.5	1064.68	1405.78	954.692	818.95	818.914	1184.74	2538.04	968.285	1412.07	958.464	831.799	1508.01	1520.32	962.786	1094.46	633.94	1184.96		970.005	404.128	993.371	975.33	1215.27	1714.01	739.959	1335.27	352.76	1962.22			273	243.864	640.857	199.47	884	324.714	483.056	590.463	257.824	324.246	207.862	179.424	1133.7	347.154	147.005
	22.3276	1532.38	1532.38	1176.64	1445.12	941.892	848.72	848.684	1176.66	2722.04	1043.51	1567.07	1020.63	727.799	1431.15	1469.32	961.786	1220.77	645.07	1133.92		1034.88	325.548	1025.99	1047.33	1188.27	1549.01	732.319	1630.27	318.76	1934.02			246	221.664	673.267	180.88	837.91	253.714	441.056	719.063	293.384	300.666	195.982	248.424	1130.01	364.042	147.925
	22.4142	1584.12	1584.12	1174.84	1260.27	1012.49	826.87	826.834	1201.74	2318.04	954.614	1497.07	1049.76	677.799	1389.79	1478.32	1056.23	1157.79	647.63	1164.62		1077.38	346.548	962.402	1139.33	1194.95	1600.01	690.659	1528.27	279.76	1879.93			272	172.114	624.057	162.64	807.8	225.693	436.056	827.217	299.544	308.826	320.602	150.424	1065.07	314.634	132.511
	22.5007	1477.72	1477.72	1171.8	1291.17	1041.43	931.287	931.251	1060.22	2439.04	829.625	1535.07	1118.69	631.799	1276.65	1307.32	1048.03	1170.79	627.51	1171.79		1105.99	303.548	951.386	1244.33	1174.69	1722.01	748.884	1425.27	322.87	1826.85			248	170.934	634.615	137.48	789.83	227.154	457.056	900.073	339.784	341.646	185.242	184.85	1015.55	241.154	128.472
	22.5873	1575.52	1575.52	1148.9	1360.43	1090.41	941.561	941.525	1098.54	2492.04	857.645	1447.07	1006.57	728.799	1339.35	1487.32	928.366	1217.79	640.46	1245.17		1054.92	345.548	939.456	1262.33	1085.97	1564.01	749.531	1420.27	331.254	1869.8			224	161.734	694.407	122.48	861.68	280.294	574.056	913.073	255.784	338.466	213.562	160.744	1053.43	315.019	101.543
	22.6738	1571.8	1571.8	1129.85	1308.14	1124.45	830.7	830.664	1081.48	2389.04	971.225	1454.07	978.367	751.799	1411.35	1582.32	837.546	1185.79	632.99	1269.88		1017.78	321.548	944.029	1264.33	1131.72	1279.01	690.589	1462.27	360.06	1917.37			242	118.944	775.607	178.48	881.68	283.894	529.056	831.833	222.784	330.466	231.682	204.564	1068.73	254.634	68.775
	22.7603	1407.12	1407.12	1173.15	1276.92	1046.24	954.9	954.864	1126.35	2269.04	984.805	1590.07	974.029	750.799	1239.35	1698.32	932.886	1294.79	647.18	1396.37		1059.33	303.548	933.687	1271.33	1185.78	1304.01	674.069	1366.27	315.82	1957.75			274	124.514	877.207	159.48	820.68	288.602	552.056	736.433	248.784	295.466	273.442	194.424	1145.45	220.144	106.323
	22.8469	1305.72	1305.72	1153	1296.58	933.302	902.4	902.364	1114.44	2186.81	984.432	1567.07	971.841	615.799	1350.21	1624.32	915.786	1240.79	605.157	1350.58		1095.68	357.548	980.436	1199.33	1199.64	1357.01	686.319	1473.27	340.24	1858.97			240	129.904	882.608	148.48	801.68	300.064	564.056	773.473	217.784	299.466	256.042	182.984	1163.53	255.963	111.825
	22.9334	1229.36	1229.36	990.801	1322.46	837.692	1016.6	1016.56	1079.94	2233.52	993.975	1369.07	1005.93	701.799	1328.77	1541.32	878.986	1102.79	583.17	1501.04		1147.78	406.096	1093.94	1096.33	1133.27	1528.01	604.969	1466.27	331.76	1865.71			189	110.784	877.019	190.48	766.68	295.874	704.056	797.313	244.784	267.466	261.802	146.824	1296.81	227.924	165.345
	23.02	1290.72	1290.72	946.451	1276.76	827.702	1057.7	1057.66	1071.54	2262.02	1011.91	1249.07	1011.87	482.799	1252.94	1688.32	1022.07	1119.79	562.93	1476.24		1151.38	394.888	1174.58	1096.33	1000.4	1570.01	570.019	1441.27	350.76	1748.77			159	146.224	792.207	181.696	838.68	313.354	595.056	797.753	263.192	267.466	178.702	158.904	1135.01	282.394	154.505
	23.1065	1269.04	1269.04	896.601	1357.16	979.452	1163	1162.96	1027.89	2176.58	1020.75	1472.07	975.847	538.799	1261.95	1502.32	903.226	1187.79	490.87	1384.57		1121.78	401.308	1171.41	1159.33	978.753	1604.01	558.929	1601.27	330.76	1723.09			159	144.234	776.487	190.14	727.68	309.244	586.056	812.993	243.524	308.466	219.442	184.244	1141.65	238.054	122.125
	23.1931	1304.76	1304.76	878.451	1419.05	943.252	1340.3	1340.26	964.051	2353.88	1014.82	1360.07	909.847	528.799	1315.83	1463.32	943.786	1168.79	510.81	1300.62		1110.78	395.688	1163.28	1091.33	879.769	1575.01	442.989	1689.27	364.76	1742.2			187	102.094	740.107	176.62	743.68	340.144	629.056	802.713	252.824	323.466	270.352	228.584	1065.39	258.854	151.325
	23.2796	1520.32	1520.32	942.501	1405.03	819.502	1448.3	1448.26	918.818	2077.04	929.565	1484.07	973.777	579.799	1424.55	1421.32	970.786	981.785	559.37	1235.15		1076.38	400.548	1053.52	1013.33	838.867	1573.01	544.779	1753.27	316.76	1661.11			190	136.634	736.607	193.92	772.68	345.944	698.056	739.233	271.604	322.638	196.612	131.064	916.047	293.813	201.325
	23.3661	1425.64	1425.64	1112.95	1397.49	828.072	1809.05	1809.01	938.939	2264.04	920.765	1419.75	970.467	605.799	1386.17	1570.32	1057.79	1178.79	565.19	1243.49		1141.38	437.548	889.196	1052.33	783.222	1649.01	514.139	1750.27		1563.53			193	136.354	697.627	220.48	741.68	358.324	581.569	759.113	243.804	328.086	231.502	173.944	907.307	286.454	196.325
	23.4527	1353.36	1353.36	1222.05	1265.53	821.142	1616.2	1616.16	924.513	2064.04	921.275	1319.29	1184.96	500.799	1376.03	1457.32	1119.79	1204.79	555.97	1211.71		1029.38	453.548	777.916	1051.15	769.017	1594.01	541.539	1808.27		1516.48			186	147.354	672.447	173.48	753.68	364.204	549.49	738.953	260.524	366.186	190.282	157.264	924.927	347.341	161.02
	23.5392	1330.26	1330.26	1273.7	1463.8	930.641	1533.31	1533.28	882.176	2215.3	855.945	1265.15	1096.13	485.799	1278.53	1516.3	905.786	1165.79	608.37	1274.93		976.379	404.548	787.646	980.59	705.063	1652.01	497.159	1652.27		1466.35			191	126.354	657.547	160.48	699.68	377.154	617.826	679.353	244.384	391.966	154.222	139.784	1018.35	346.61	147.164
	23.6258	1414.82	1414.82	1255.5	1430.45	1004.42	1388.92	1388.88	954.176	2321.4	846.375	1223.55	969.477	525.799	1251.03	1472.03	1027.79	1030.44	597.37	1357.74		907.79	480.548	874.146	934.65	648.304	1620.01	489.519	1860.27		1363.27			228	101.354	713.967	152.48	712.68	346.354	540.926	713.713	262.744	330.466	171.682	134.744	904.907	296.214	182.425
	23.7123	1383.27	1383.27	1287.25	1315.93	894.05	1367.52	1367.48	963.413	2038.79	728.475	1203.07	968.625	579.799	1319.32	1481.46	936.786	1059.42	622.37	1386.66		856.939	484.025	882.516	859.19	647.829	1650.01	540.319	1813.27		1165.37			159	147.354	775.627	161.48	677.68	348.654	666.056	727.393	270.564	310.466	195.622	116.944	864.247	293.339	154.879
	23.7988	1540.47	1540.47	1153.7	1302.03	919.852	1312.22	1312.18	963.841	1829.76	840.285	1203.07	1005.46	481.799	1463.1	1294.66	846.786	1044.03	534.37	1382.98		795.343	493.928	929.436	793.33	647.307	1679.01	591.969	1758.27		1074.43				81.354	671.747	216.48	682.68	332.054	560.056	832.553	256.744	385.466	231.502	152.224	907.947	307.931	116.895
	23.8854	1531.73	1531.73	1089.65	1380.84	914.252	1314.02	1313.98	917.851	1905.06	732.285	1135.07	1038.46	476.799	1487.97	1409.62	900.786	1094.79	579.37	1318.82		748.609	491.388	871.916	845.33	647.037	1598.01	630.043	1669.27		1065.17				97.354	787.207	128.48	665.68	298.394	595.056	721.473	312.064	287.466	255.622	183.944	943.947	308.994	101.425
	23.9719	1604.09	1604.09	1058.35	1156.65	867.653	1260.68	1260.64	837.245	1952.86	779.285	988.067	977.157	436.799	1368.33	1343.2	968.786	1114.79	554.37	1239.05		742.09	403.588	802.236	794.33	703.037	1529.01	629.359	1632.27		1026.01				153.354	807.247	160.48	755.68	243.814	545.056	740.993	306.944	278.466	226.162	194.704	921.947	280.274	148.175
	24.0585	1512.85	1512.85	1090.15	1273.44	869.114	1190.18	1190.14	902.66	1939.22	581.285	992.067	874.307	477.068	1428.87	1320.11	1095.79	1282.79	562.37	1251.86		795.819	362.828	741.836	862.33	657.527	1614.01	617.459	1716.27		1077.62				143.354	737.047	177.48	676.68	175.094	583.056	697.673	335.884	310.466	148.642	229.464	1143.95	249.864	188.384
	24.145	1507.63	1507.63	1107.55	1220.57	941.852	1080.29	1080.25	994.987	1953.48	771.285	1091.07	826.807	474.317	1500.93	1232.02	1106.79	1389.79	586.37	1230.09		768.779		777.436	863.33	732.317	1665.01	662.399	1443.27		1156.92				121.354	622.907	175.239	708.68	215.854	566.056	778.673	366.064	304.466	153.802	265.544	986.947	317.314	180.978
	24.2315	1584.1	1584.1	1062.55	1144.76	1006.65	1115.14	1115.11	1008.69	1850.92	772.285	974.067	873.305	493.759	1347.02	1187.41	1096.79	1421.66	570.37	1185.83		800.939		800.436	883.33	642.507	1602.01	679.4	1593.98		1094.88				116.354	735.267	169.898	768.68	209.854	453.056	744.593	399.864	340.466	177.622	222.424	942.947	270.154	156.725
	24.3181	1696.1	1696.1	1097.8	1254.06	994.752	1052.97	1052.93	962.548	2096.72	679.285	847.067	981.127	498.988	1313.09	1258.82	1113.79	1347.87	534.37	1180.82		814.619		772.436	882.33	625.267	1562.01	696.447	1532.42		1088				157.354	715.067	185.08	652.68	231.274	491.056	722.633	385.944	338.466	118.462	225.784	974.947	229.154	155.925
	24.4046	1770.02	1770.02	1066.8	1431.46	905.152	858.626	858.59	836.523	2161.48	829.285	951.067	1015.51	527.574	1263.39	1221.22	1062.79	1376.44	502.37	1160.01		798.739		756.436	886.223	604.267	1550.01	636.179	1520.61		1037.6				167.354	656.787	177.72	694.68	313.054	452.056	839.593	442.964	320.466	201.022	213.544	925.947	297.154	171.125
	24.4912	1859.44	1859.44	1057.95	1231.62	798.452	818.81	818.774	897.596	2173.84	699.285	980.067	955.507	536.519	1218.68	1128.22	882.786	1269.04	646.37	1142.11		781.379		772.436	903.59	679.715	1508.84	620.979	1443.79		1066.6				137.354	660.507	147.1	729.68	281.394	420.056	832.873	396.824	364.466	160.282	251.064	818.947	259.154	176.325
	24.5777	1934.95	1934.95	1094.3	1252.93	724.552	867.75	867.714	1035.47	2369.24	655.285	932.067	871.987	468.599	1224.9	1220.82	1095.79	1257.44	620.843	1160.48		830.379		796.436	861.789	671.14	1430.95	660.099	1399.85		1222				173.354	786.047	168.48	632.68	299.334	391.056	858.673	297.664	370.688	183.862	200.144	925.947	328.154	159.525
	24.6643	1986.77	1986.77	1089.35	1207.03	823.852	847.59	847.554	846.316	2157.96	702.285	1136.07	923.567	601.559	1024	1132.31	1003.79	1221.31	607.11	1175.96		845.379		846.197	845.66	641.998	1430.01	707.595	1328.07		1263				128.354	699.427	131.48	770.68	287.954	352.056	826.993	296.624	361.666	177.862	187.144	834.947	327.154	162.925
	24.7508	1916.68	1916.68	1093.55	1324.32	758.052	918.87	918.834	732.606	2447.52	723.285	1284.07	914.207	554.189	963.802	1092.08	1114.79	1188.26	612.61	1180.52		823.379		824.462	824.56	583.732	1542.05	763.219	1224.31		1189.8				117.354	637.827	211.48	789.68	326.914	355.931	815.273	291.084	369.286	195.862	258.184	875.947	352.154	167.605
	24.8373	1900.12	1900.12	1093.1	1330.72	724.352	1006.03	1005.99	868.026	2103.28	594.861	1168.07	1056.53	495.139	878.827	1183.96	1247.79	1118.61	606.749	1221.01		856.379		859.396	828.97	569.197	1565.01	741.839	1169.43		1210.08				157.354	568.987	117.48	811.68	277.734	240.01	734.193	354.864	389.746	177.862	164.144	808.947	351.154	137.245
	24.9239	1764.84	1764.84	1088.25	1201.95	750.852	1003.72	1003.68	948.766	2317.6	584.637	1340.07	966.107	429.059	815.693	1084.64	1081.6	1018.47	610.12	1237.56		826.379		869.337	868.042	564.797	1397.01	778.749	1215.27		1181.84				142.354	582.307	220.48	949.68	322.774	220.656	739.793	337.124	403.466	123.862	158.184	874.947	387.154	128.725
	25.0104	1637.4	1637.4	1098.3	967.002	816.236	1008.41	1008.37	896.186	2367.4	584.605	1174.07	988.207	514.799	831.972	1061.12	1067.24	1100.79	546.66	1159.99		947.379		829.267	939.887	598.292	1414.38	749.84	1207.27		1125.74				106.354	515.967	185.184	900.68	256.094	155.476	701.433	352.524	401.466	231.862	180.504	728.947	381.154	140.925
	25.097	1791.47	1791.47	1057.1	1055.58	799.947	970.84	970.804	825.424	2330.88	710.685	1237.07	859.207	488.799	939.812	1138.08	962.866	1161.79	586.611	1141.02		835.379		861.106	948.237	601.255	1458.05	732.801	1145.27		1169				66.354	489.127	236.68	1007.68	272.354	141.316	733.753	333.264	393.466	201.862	201.744	849.947	365.154	141.837
	25.1835	1837.38	1837.38	1149.55	1066.32	804.442	1040.52	1040.48	711.498	2249	702.105	1214.07	758.207	462.799	888.858	1210.44	1050.45	1130.79	608.17	1235.5		919.379		903.296	958.307	661.967	1386.02	803.299	958.268		1159.08				121.354	520.947	405.02	986.68	221.714	62.056	702.273	323.444	349.466	261.862	150.984	927.947	348.154	122.356
	25.27	2033.38	2033.38	1196.65	1121.48	849.472	1032.18	1032.14	731.802	2200.7	773.465	1118.07	971.207	501.673	934.772	1134.6	1087.08	1093.79	543.57	1265.16		805.379		1056.59	1048.78	592.987	1279.69	757.619	998.174		1113.38				106.354	526.507	425.36	926.68	213.714	133.056	686.353	332.144	366.466	267.862	161.144	1045.95	341.154	129.427
	25.3566	2158.96	2158.96	1256.15	1094.97	769.472	965.62	965.584	735.398	2239.34	762.805	1274.07	890.207	383.93	898.132	1308.92	1149.19	1093.95	528.37	1241.12		846.379		1063.05	1093.08	658.387	1204.77	770.939	961.522		1138.52				102.354	520.727	493.36	821.68	285.714	152.056	649.633	318.124	331.466	285.862	181.744	938.947	296.154	155.025
	25.4431	2258.45	2258.45	1314.35	1264.01	701.632	1020.14	1020.1	797.688	2253.82	772.005	1288.07	873.207	417.219	867.572	1415.2	1133.85	1060.5	538.657	1230.83		808.379		1147.66	1156.88	578.267	1282.85	667.889	950.968		1111.98				91.354	468.667	470.34	812.68	246.714	123.056	623.153	299.784	310.59	273.862	178.824	678.947	326.154	117.875
	25.5297	2287.81	2287.81	1225.15	1104.52	740.142	993.76	993.724	882.851	2181.88	778.805	1318.07	940.207	401.439	920.262	1365.56	1131.18	1059.52	564.364	1254.32		919.379		1139.26	1220.03	622.267	1284.44	665.829	895.588		1071.38				194.354	487.833	452.48	667.68	247.714	99.056	552.033	255.784	274.566	219.862	183.024	1031.95	318.196	165.575
	25.6162	2274.91	2274.91	1204.05	1093.34	812.802	1047.06	1047.02	896.67	2162.04	842.765	1433.07	1198.21	396.059	816.398	1227	1188.96	1084.76	561.09	1258.43		931.379		1111.21	1264.66	628.312	1306.98	708.819	1019.13		1140.74				126.354	438.357	332.48	733.68	265.714	123.056	558.993	255.784	233.666	261.862	187.104	961.947	355.554	173.425
	25.7027	2361.68	2361.68	1154.95	1199.34	800.502	1099.72	1099.69	928.332	2147.04	760.091	1367.07	936.207	423.802	752.247	1336.52	1144.59	1039.7	541.01	1245.96		936.379		1132.39	1249.71	621.367	1377.59	611.819	991.128		1169.98				178.354	430.107	266.48	797.68	226.714	112.056	547.993	239.784	215.466	183.862	142.344	829.947	317.514	147.625
	25.7893	2431.6	2431.6	1051.95	1218.65	663.262	1009.47	1009.43	893.856	2161.04	742.348	1381.07	977.207	415.919	852.672	1265.92	1107.08	1074.07	621.53	1210.05		971.379		1143.73	1163.91	643.007	1353.51	607.819	1045.03		1216.87				136.354	434.407	229.48	708.68	298.714	78.056	479.353	275.784	232.466	186.278	156.824	860.947	357.354	125.525
	25.8758	2344.51	2344.51	1156.3	1241.51	709.903	953.46	953.424	786.816	2169.39	705.785	1441.07	944.207	359.91	934.512	1337.2	1434.48	1080.69	572.37	1185.24		939.482		1091.11	1137.55	679.667	1345.25	549.819	1019.99		1232.82				112.354	508.157	181.48	693.68	271.714	74.056	543.353	292.784	283.195	164.06	143.704	1096.95	348.154	131.125
	25.9624	2339.28	2339.28	1155.85	1321.09	768.629	1106.1	1106.06	840.376	2198.6	705.285	1377.07	1008.21	365.762	757.832	1324.1	1499.17	1046.79	614.37	1150.48		890.239		1051.46	1132.58	777.287	1373.01	567.819	1156.89		1250.91				162.354	528.707	117.48	716.68	344.714	94.056	617.473	228.784	291.869	169.522	171.864	991.947	353.154	66.325
	26.0489	2365.7	2365.7	1216.95	1297.17	763.612	1013.16	1013.12	924.976	2072.34	704.385	1224.07	865.207	390.943	735.642	1207.46	1612.65	971.785	616.37	1146.9		824.932		1059.19	1156.68	788.267	1382.01	529.819	1063.61		1335.76				197.354	508.557	148.48	778.68	344.714	124.056	534.193	218.784	311.289	161.422	163.384	988.947	320.112	141.325
	26.1355	2199.86	2199.86	1327.15	1245.66	799.672	1064.16	1064.13	854.236	2016.22	962.185	1276.07	941.207	378.049	787.152	1333.32	1452.79	1001.78	674.37	1145.58		775.519		1021.34	1120.99	792.267	1346.01	597.819	1007.15		1468.56				121.354	542.087	114.48	720.68	326.714	67.056	504.713	186.784	332.316	149.422	99.864	852.947	336.668	176.325
	26.222	2132.35	2132.35	1241.85	1257.38	774.952	949.23	949.194	802.396	1902.38	815.259	1344.07	970.207	351.889	843.332	1461.32	1247.79	1081.79	583.37	1105.31		694.829		1042.83	1121.45	737.267	1365.01	583.831	952.837		1521.48				137.354	511.707	117.48	779.68	320.714	107.056	505.733	242.784	327.746	192.989	109.144	959.947	311.034	136.325
	26.3085	2184.64	2184.64	1246.85	1134.16	848.212	1018.03	1017.99	709.576	1845.2	747.53	1177.07	915.207	367.199	802.362	1428.32	1267.79	989.785	519.37	1149.23		740.259		1031.23	1092.3	777.267	1392.01	545.092	964.706		1487.68				86.354	518.607	122.48	873.68	319.714	112.056	496.048	225.784	327.481	228.442	121.464	975.947	338.334	157.677
	26.3951	2130.22	2130.22	1310.2	1082.16	796.032	1196.1	1196.06	692.376	1767.04	774.085	1202.07	840.207	377.079	918.952	1544.32	1307.89	937.785	562.37	1223.75		786.459		1006.3	1158.31	747.267	1393.01	492.819	961.218		1441.28				116.354	546.607	93.48	770.68	312.714	119.056	471.393	229.784	359.002	188.242	137.144	1021.95	319.114	179.882
	26.4816	2095.36	2095.36	1330.1	993.494	754.532	1117.45	1117.41	645.956	1784.52	851.858	1157.07	894.273	435.059	715.452	1397.32	1397.08	975.785	538.37	1222.3		728.368		983.466	1108.57	732.34	1322.01	494.299	969.818		1323.08				106.354	563.607	89.48	776.68	311.714	90.056	450.553	258.784	345.684	166.645	156.824	841.947	289.154	171.825
	26.5682	2011.3	2011.3	1282.85	985.045	767.532	1292.96	1292.92	608.369	1786.92	813.004	1091.07	921.847	444.925	689.942	1286.32	1446.45	841.785	528.37	1248.14		768.979		971.606	1149.24	705.141	1392.5	504.059	972.108		1184.12				111.354	542.607	96.48	882.68	310.714	103.056	485.993	226.784	313.771	181.462	160.264	944.947	441.154	158.525
	26.6547	2012.16	2012.16	1138.25	913.197	740.452	1090.91	1090.88	591.243	1739.72	675.175	1144.07	917.107	469.479	796.602	1447.32	1421.29	944.385	514.37	1219.54		731.777		1001.62	1202.13	717.587	1434.59	502.699	961.348		1235.16				121.354	507.607	100.48	887.68	256.714	66.056	435.903	274.784	344.872	185.226	173.769	872.947	360.154	180.825
	26.7412	1755.76	1755.76	1071.65	959.656	749.432	1154.48	1154.44	583.776	1979.84	594.965	1258.07	911.954	542.849	777.681	1531.32	1254.79	867.285	472.37	1225.83		720.579		887.856	1169.03	655.937	1488.74	530.239	969.878		1227.16				81.354	583.607	90.48	815.68	312.049	123.056	452.223	285.784	340.884	189.135	176.574	896.947	499.449	151.925
	26.8278	1712.05	1712.05	1080.95	894.064	707.832	1207.74	1207.7	589.156	1767.04	525.085	1265.07	967.937	506.759	747.487	1344.32	1342.31	866.305	510.37	1241.02		705.019		854.03	1100.73	629.267	1556.46	500.439	945.048		1203.6				96.354	478.053	95.48	828.68	308.174	129.056	468.393	316.784	314.866	184.046	253.184	874.947	610.453	171.248
	26.9143	1608.06	1608.06	1037.5	938.895	769.352	1202.21	1202.17	646.249	1784.04	638.065	1270.37	880.947	542.649	821.275	1287.32	1312.27	939.165	471.37	1276.54		702.379		830.501	1093.53	618.267	1580.88	531.819	954.938		1136.88				86.354	422.487	101.48	900.68	297.874	142.056	484.393	321.784	333.466	178.462	351.494	808.947	626.795	177.794
	27.0009	1608.08	1608.08	1036.9	1002.99	751.992	1194.89	1194.85	714.271	1862.04	703.925	1393.97	749.517	577.049	952.652	1306.32	1342.55	1004.88	447.37	1299.29		636.719		845.321	1047.13	643.267	1616.19	473.819	1062.94		1029.56				131.354	482.067	86.48	849.68	297.714	177.056	481.393	357.784	337.866	206.422	405.554	735.947	673.659	131.505
	27.0874	1603.48	1603.48	1096.4	841.505	748.032	1171.34	1171.3	853.216	1816.04	706.165	1308.01	813.138	643.85	1025	1305.39	1281.8	982.464	430.37	1207.87		624.876		835.396	1058.09	720.267	1674.32	445.819	1074.27		1029.32				106.354	493.107	160.48	842.68	269.714	175.257	446.393	260.784	351.866	189.862	471.494	713.947	592.597	197.175
	27.1739	1677.5	1677.5	1141.7	805.544	836.872	1162.73	1162.69	836.416	2123.04	654.845	1259.91	774.247	648.907	1156.61	1348.17	1208.29	939.956	406.37	1212.23		563.479		814.476	1036.49	739.267	1777.29	442.819	1012.27		962.677				122.354	600.174	187.48	730.68	336.714	198.414	422.393	280.784	343.466	177.862	440.764	747.947	618.004	119.475
	27.2605	1552.46	1552.46	1184.1	805.376	780.392	1384.53	1384.49	817.256	1878.04	823.285	1160.07	849.287	747.369	1174.77	1489.46	1251.03	985.208	354.37	1238.3		528.579		841.016	1029.89	799.267	1768.23	399.819	1071.27		901.277				156.354	589.085	146.48	735.68	310.714	224.286	443.393	280.784	322.866	147.862	376.244	703.947	402.503	151.325
	27.347	1494.82	1494.82	1182.7	966.511	849.352	1217.75	1217.71	771.136	1912.04	1037.29	1243.37	784.327	582.397	1130.14	1507.93	1269.14	1027.72	399.37	1266.42		557.379		873.416	1035.81	841.267	1767.03	327.819	1175.27		971.417				204.354	633.627	195.48	788.68	378.714	238.496	454.393	234.784	306.466	177.862	345.564	715.947	360.991	176.325
	27.4336	1517.32	1517.32	1217.75	983.94	783.412	1351.86	1351.82	774.296	1997.04	1171.29	1166.11	814.465	557.846	1100.27	1291.69	1106.57	1033.55	369.37	1236.69		534.379		843.544	1054.61	836.359	1704.29	322.085	1200.27		981.107				162.354	683.537	193.48	788.68	406.714	257.876	434.393	325.784	353.446	171.862	287.844	724.947	327.413	116.325
	27.5201	1424.58	1424.58	1244.5	822.129	833.512	1316.03	1315.99	720.936	2046.04	1194.29	1094.13	877.705	594.639	1092.15	1389.82	1042.79	1008.26	335.37	1225.44		513.379		780.616	1030.22	875.941	1674.59	314.987	1195.27		1120.79				146.354	757.387	203.48	829.68	392.714	274.056	394.393	285.784	293.466	243.862	249.494	834.947	291.794	106.325
	27.6067	1481.59	1481.59	1180.25	869.312	918.252	1145.34	1145.3	726.616	1773.04	1358.29	1181.39	820.407	521.519	1073.75	1383.22	1054.06	960.085	328.37	1260.37		531.379		784.356	1041.2		1720.07	269.459	1151.27		1198.43				142.354	814.187	176.645	840.68	448.714	204.056	473.281	321.784	316.466	237.862	204.164	869.947	262.897	131.325
	27.6932	1270.94	1270.94	1107.85	937.45	868.652	1224.78	1224.74	697.256	1923.6	1185.29	1168.26	836.407	540.399	1046.98	1401.94	966.7	982.525	310.37	1268.24		526.379		665.696	1076.95		1794.01	287.019	1031.27		1290.28				167.354	809.087	195.16	820.943	467.714	299.056	500.393	351.784	263.466	249.862	178.424	893.947	232.374	174.787
	27.7797	1330.37	1330.37	1040.45	895.421	870.492	1154.14	1154.11	608.096	2053.7	1147.29	1045.25	657.887	571.999	1023.64	1272.21	983.649	839.235	390.37	1305.87		541.379		555.436	1067.31		1883.01	261.59	1007.27		1243.72				142.354	801.147	203.937	733.6	464.714	307.056	519.533	332.784	230.466	255.862	196.724	1017.95	296.734	175.619
	27.8663	1359.19	1359.19	1024.65	835.021	1018.59	1095.69	1095.65	544.816	2023.2	955.285	1101.53	669.524	514.429	840.884	1239.27	897.456	861.545	349.37	1388.82		490.379		557.516	1038.79		1933.01	281.103	991.268		1337.14				209.354	727.647	204.745	720.6	422.714	343.056	573.613	350.784	256.466	303.862	204.764	1159.95	268.154	167.292
	27.9528	1392.59	1392.59	1019.5	1039.7	1102.21	1215.3	1215.26	549.136	2095.88	753.285	1017.07	683.217	470.799	886.652	1281.69	1068.81	1019.2	307.37	1469.72		522.379		549.656	1021.33		1957.01	277.499	963.268		1354.42				184.354	734.607	173.969	608.68	364.769	310.056	569.333	433.784	264.466	237.862	182.904	846.947	290.512	174.738
	28.0394	1525.56	1525.56	976.201	944.383	995.512	1020.22	1020.18	579.176	2102.24	728.285	1007.07	665.087	470.799	921.262	1224.56	1078.95	932.785	296.37	1477.3		512.379		511.476	981.47		1968.63	255.459	914.268		1302.69				241.354	810.607	205.802	631.68	342.634	347.056	574.533	431.784	273.466	267.862	220.444	964.947	296.189	223.104
	28.1259	1380.2	1380.2	964.351	943.721	944.992	970.62	970.584	615.298	2110.02	605.798	1063.07	686.414	346.799	1008.8	1172.35	1100.03	901.785		1335.56		484.379		513.136	995.17		2012.05	250.179	907.315		1218.9				173.354	724.607	192.442	630.68	317.174	335.056	582.413	355.784	247.466	195.862	227.414	955.947	354.154	174.724
	28.2124	1479.61	1479.61	965.651	990.671	921.152	937.02	936.984	575.156	2028.38	608.709	1132.07	773.795	406.398	987.247	1153.32	1093.57	954.785		1283.71		515.379		483.278	1074.75		2029.49	260.739	887.399		1257.49				188.354	794.607	202.78	697.68	323.874	245.056	549.713	365.784	276.466	207.862	221.794	817.71	315.374	171.787
	28.299	1542.94	1542.94	862.501	947.614	856.232	1026.98	1026.94	629.693	1936.12	625.065	868.067	769.307	444.739	1001.81	1142.1	1049.79	904.785		1216.78		472.379		517.728	1135.03		1970.53	251.819	852.188		1274.43				190.354	909.607	194.08	703.68	277.714	259.056	502.373	311.784	260.466	237.862	250.384	858.047	309.334	203.675
	28.3855	1406.04	1406.04	870.011	935.012	774.692	928.02	927.984	665.219	1996.88	649.705	916.067	773.727	388.079	950.142	1052.65	1136.79	932.785		1161.91		491.379		476.736	1158.07		2008.99		776.468		1254.95				272.354	910.607	187.53	823.68	284.714	315.056	449.433	335.784	262.466	267.862	227.214	906.767	266.514	137.075
	28.4721	1409.38	1409.38	841.681	1072.04	757.542	861.78	861.744	689.52	2066.1	479.169	823.067	735.657	352.339	1125.86	1073.59	1009.39	873.785		1122.6		534.276		525.136	1242.99		1943.5		812.708		1109.52				212.354	811.607	192.86	782.68	323.714	245.056	378.913	304.784	325.466	273.862	266.904	842.347	304.554	131.375
	28.5586	1406.48	1406.48	837.501	989.022	802.002	915.7	915.664	680.983	1961.9	526.939	912.508	697.617	375.746	980.812	1111.04	1113.54	984.785		1070.99		538.419		469.216	1127.07		1966.17		777.908		1238.2				157.354	914.607	189.06	807.68	270.714	335.056	413.773	274.784	323.466	279.862	171.424	814.869	294.354	151.325
	28.6451	1533.52	1533.52	901.961	1048.88	876.952	896.42	896.384	760.422	1914.24	605.376	958.529	708.224	439.876	1219.75	1048.65	1206.12	993.785		1062.56		499.719		478.596	1149.11		2000.5		814.548		1210.2				167.354	773.607	209.14	711.68	332.714	252.056	438.793	316.784	354.466	253.863	240.424	842.327	311.554	151.325
	28.7317	1571.4	1571.4	938.641	1114.67	832.002	873.54	873.504	732.189	2046.44	562.325	1028.45	615.316	384.249	1111.7	1098.4	1036.64	958.785		1108.41		566.379		512.336	1121.06		1958.75		834.368		1094.2				127.354	861.607	218.37	715.68	238.714	300.056	408.552	261.784	323.466	274.295	162.424	896.577	312.154	139.934
	28.8182	1578.18	1578.18	847.687	1067.54	809.102	796.46	796.424	810.616	2047.68	534.735	957.157	602.447	436.859	1114.94	1122.57	1033.08	982.841		1115.39		583.379		517.256	1057.85		1990.92		811.428		1111.2				172.354	803.607	241.33	778.68	252.714	340.056	384.353	287.784	327.466	258.982	182.993	831.127	275.154	154.625
	28.9048	1738.41	1738.41	762.121	1016.03	876.002	813.62	813.584	974.096	2044.74	608.141	897.217	623.767	402.639	1156.8	1103.6	969.492	1045.91		1080.16		593.379		503.336	1058.35		1957.18		813.868		1068.2				146.354	801.607	229.38	733.68	310.714	282.056	376.46	265.784	362.466	243.982	186.924	858.257	311.154	165.725
	28.9913	1843.13	1843.13	850.501	1142.9	875.702	903.9	903.864	845.016	1897.68	608.487	1039.56	583.047	398.619	994.121	1084.92	1004.82	1132.78		1132.87		542.379		429.116	996.27		1870.85		842.268		1040.2				137.804	843.607	208.08	748.68	270.714	386.056	406.433	342.784	360.466	279.862	254.164	843.752	345.154	141.325
	29.0779	1802.52	1802.52	956.198	1200.07	850.902	800.46	800.424	968.376	1851.66	616.389	1057.07	603.767	336.279	950.617	987.867	954.869	1123.74		1228.71		490.379		446.996	939.05		1703.66		805.268		934.197				136.914	889.607	203.72	789.68	273.3	317.056	373.078	252.784	357.466	225.862	258.684	792.627	286.526	141.325
	29.1644	1794.32	1794.32	981.129	1136.42	769.102	917.3	917.264	850.096	1917.9	549.455	934.067	584.207	321.519	905.152	891.727	922.726	1056.16		1221.31		575.379		420.236	985.93		1734.96		800.268		917.197				125.194	982.607	177.48	828.68	262.854	321.056	356.554	334.784	305.466	207.862	231.564	788.327	295.79	152.269
	29.2509	1835.13	1835.13	1034.52	1222.97	737.412	941.98	941.944	922.104	1967.78	599.515	967.067	636.207	310.419	963.292	960.117	854.851	998.105		1132.36		533.379		402.456	919.408		1747.77		686.268		984.197				124.363	900.607	210.057	732.68	263.824	276.056	392.033	353.784	278.466	219.862	212.544	744.487	259.274	167.63
	29.3375	1709.49	1709.49	1012.45	1216.9	694.332	870.677	870.641	762.47	1952.66	599.175	927.067	577.207	353.689	1081.19	1012.35	800.909	968.075		1100.96		524.051		449.376	903.73		1739.01		783.036		930.197				126.894	818.607	237.7	816.68	275.374	312.056	366.064	469.784	349.466	195.146	180.024	696.047	268.334	106.075
	29.424	1656.58	1656.58	947.681	1206.7	709.742	738.591	738.555	700.167	2022.52	609.565	794.067	577.207	405.329	996.582	963.057	957.969	1004.78		1084.24		528.864		418.596	1015.35		1755.01		840.111		850.215				120.304	832.607	267.9	732.68	255.658	337.056	358.813	405.784	314.466	250.527	169.064	678.177	307.564	91.375
	29.5106	1586.01	1586.01	907.551	952.818	591.912	839.237	839.201	794.696	1949.22	524.175	985.067	543.207	346.119	994.272	972.157	998.033	947.785		1064.44		554.512		435.236	1058.65		1762.01		928.188		874.815				106.974	758.607	264.64	792.68	211.274	338.056	391.618	406.784	290.466	211.702	194.184	673.987	328.372	76.325
	29.5971	1737.82	1737.82	989.031	1114.09	444.692	898.68	898.644	745.336	1966.26	499.525	930.067	572.207	391.074	937.922	909.626	944.526	966.785		1095.85		563.953		574.911	955.307		1741.01		852.028		823.077				100.767	739.607	203.84	750.68	242.92	282.056	442.193	420.784	338.466	181.822	204.444	930.357	361.034	76.325
	29.6836	1798.75	1798.75	1001.9	1053.78	550.832	837.95	837.914	763.656	2107.02	608.285	1131.07	565.207	400.409	894.782	813.326	895.286	1007.78		1056.79		553.519		603.919	1008.75		1747.01		863.788		888.887				85.954	656.607	139.48	778.68	251.324	301.056	423.793	367.784	349.081	182.542	211.344	769.91	311.974	116.325
	29.7702	1866.68	1866.68	914.901	1021.49	517.392	888.92	888.884	776.096	2038.92	557.285	1105.07	547.207	436.799	864.036	903.197	910.786	914.785		1032.72		488.619		614.056	962.88		1715.01		906.508		930.647				86.154	552.607	122.48	742.68	261.874	267.056	382.873	345.784	378.386	235.342	210.144	768.347	268.838	162.538
	29.8567	1880.15	1880.15	976.901	1056.91	561.842	880.26	880.224	806.176	2001.46	466.285	1194.07	528.207	395.199	800.352	929.477	841.986	910.785		1037.22		482.379		680.846	1007.33		1615.01		907.548		976.087				140.954	625.607	132.48	707.68	278.524	280.056	371.793	369.784	407.846	240.502	190.924	828.747	257.154	143.525
	29.9433	1804.29	1804.29	835.901	1045.49	603.992	806.65	806.614	748.256	2004.14	568.285	1198.07	597.207	412.559	751.472	890.717	915.687	1006.78		970.155		550.379		661.666	909.33		1528.01		1001.79		841.257				135.154	572.607	142.48	775.68	282.214	314.056	400.833	350.784	361.466	214.462	156.024	893.097	238.554	149.325
	30.0298	1841.84	1841.84	903.901	887.585	633.382	696.09	696.054	686.09	2018.84	424.285	1203.07	444.207	414.759	879.952	921.557	948.727	1009.78		930.733		447.379		664.856	965.33		1515.01		998.268		875.877				129.334	540.607	93.48	777.68	256.714	198.056	404.313	322.784	338.466	221.902	158.264	859.447	212.254	198.818
	30.1163	1866.97	1866.97	924.901	922.65	656.562	652.72	652.684	714.742	1970.96	487.285	1189.07	608.207	435.145	1124.35	1056.64	1001.16	1043.86		979.833		429.379		604.286	897.33		1442.01		1067.27		915.517				146.254	512.607	140.48	777.68	231.964	296.056	441.193	345.784	349.466	235.222	182.264	775.307	236.416	234.542
	30.2029	1915.7	1915.7	894.901	925.432	807.602	604.38	604.344	676.036	2007.04	485.654	1163.07	521.303	399.036	988.352	1132.12	1031.15	1067.07		942.064		360.379		604.526	994.33		1378.01		1113.27		884.527				130.974	515.607	158.48	808.68	218.844	318.056	387.353	275.784	316.69	237.862	193.064	755.967	248.197	202.209
	30.2894	1958.9	1958.9	860.215	862.003	693.912	565.68	565.644	688.836	1965.8	469.132	1145.07	460.787	402.799	1080.35	1055.68	1153.04	1094.2		958.805		292.379		590.414	925.33		1342.01		1154.27		947.057				185.634	416.607	108.48	830.121	220.114	278.056	387.913	293.784	352.18	275.302	215.544	859.947	265.934	185.905
	30.376	1861.18	1861.18	1018.88	925.35	771.732	605.32	605.284	687.336	1927.04	548.845	1077.07	511.027	535.199	1082.35	1014.92	1200.27	1081.4		952.147		221.379		613.041	985.33		1274.01		1089.27		926.747				164.134	482.607	126.152	838.097	228.364	340.056	363.553	253.784	325.926	271.822	219.164	871.947	268.434	219.625
	30.4625	2074.12	2074.12	1159.57	918.45	737.392	592.38	592.344	610.336	1848.5	556.585	1029.72	430.207	426.999	1025.35	1019.64	1084.9	1128.66		940.823		189.63		566.436	947.581		1323.01		1156.27		887.397				157.254	521.607	94.066	818.84	198.114	228.056	390.833	328.784	343.906	286.582	214.764	689.947	222.914	209.665
	30.5491	1732.93	1732.93	1258.34	969.225	715.882	538.1	538.064	646.836	1768.44	460.085	988.848	496.207	411.899	1009.35	1024.68	1091.83	1215.79		863.324		161.159		601.636	908.49		1372.01		1062.27		961.397				173.174	519.607	152.91	760.74	249.714	199.056	363.953	374.784	372.886	240.382	193.304	892.671	292.214	195.668
	30.6356	1743.38	1743.38	1156.29	991.245	636.682	506.12	506.084	731.836	1764.54	471.925	991.103	551.207	420.039	1153.35	1119.64	1142.96	1160.79		826.985		141.279		543.136	834.99		1394.01		1085.27		960.197				186.714	544.607	112.28	768.5	278.714	170.056	365.073	370.784	481.466	338.182	166.584	820.027	329.954	172.144
	30.7221	1735.19	1735.19	1012.05	907.893	635.222	495.36	495.324	763.836	1646.98	384.805	990.421	449.207	342.799	1048.35	1037.6	1142.39	1175.79		816.594		107.379		539.936	830.47		1427.01		1040.27		1042.2				200.274	551.607	120.14	699.68	254.714	170.056	353.433	414.784	471.466	313.702	198.024	745.967	279.194	206.412
	30.8087	1730.83	1730.83	880.326	990.669	514.002	555.12	555.084	721.836	1550.36	341.065	1087.03	636.207	320.479	1098.35	885.397	1094.39	1280.79		770.554		95.379		451.336	830.33		1457.01		925.268		1168.2				167.474	651.607	99.86	728.021	246.714	209.056	284.313	428.784	458.466	307.222	194.664	830.087	292.854	201.166
	30.8952	1580.28	1580.28	920.061	1058.36	435.562	588.6	588.564	759.836	1586.18	447.425	1110.79	716.207	339.759	1150.03	805.077	1008.19	1342.79		746.98		94.379		474.536	965.33		1381.01		890.268		1187.2				170.614	719.607	126.93	677.808	257.714	152.056	277.473	509.784	450.466	234.982	185.064	810.587	319.614	175.449
	30.9818	1435.44	1435.44	886.741	996.543	495.332	648.85	648.814	900.336	1552.98	399.565	1052.47	700.207	354.851	1149.52	819.197	944.303	1306.89		740.011		93.379		548.586	978.33		1450.01				1303.2				133.794	659.607	151.49	674.8	247.714	138.604	250.713	417.784	354.466	241.942	170.584	742.967	279.974	162.525
	31.0683	1528.55	1528.55	886.741	982.408	362.422	614.38	614.344	901.386	1530.62	438.405	1067.87	722.632	320.402	1140.26	900.817	942.644	1345.92		781.764		87.379		526.436	955.33		1508.01				1177.2				136.074	681.607	160.42	750.16	228.714	131.66	250.233	348.784	361.466	217.102	176.284	629.907	245.834	181.642
	31.1548	1480.35	1480.35	994.001	1049.49	395.112	587.2	587.164	863.372	1476.76	391.925	1050.27	722.887	357.129	1029.49	980.467	958.105	1433.88		818.178		52.379		434.586	889.33		1350.01				1084.2				158.354	647.607	74.48	814.68	216.714	119.86	214.513	348.784	370.466	264.022	193.984	573.687	293.174	238.805
	31.2414	1454.72	1454.72	981.741	983.167	393.342	695.52	695.484	856.369	1573.04	402.925	1034.7	735.067	343.389	983.002	1088.38	890.376	1436.85		851.957		80.379		409.236	898.33		1289.01				1084.2				91.354	691.607	132.182	758.68	298.714	100.324	240.833	343.784	439.466	200.302	182.924	659.247	244.174	216.345
	31.3279	1583.11	1583.11	973.861	907.669	506.742	689.5	689.464	832.796	1499.54	373.925	1083.47	697.827	360.379	964.362	870.527	903.883	1429.79		868.974		66.379		458.436	959.33		1324.2				1000.2				116.354	676.607	121.58	815.68	269.714	88.157	226.833	340.784	417.466	271.462	171.784	583.947	321.554	195.095
	31.4145	1563.48	1563.48	1049.46	944.608	550.34	735.65	735.614	883.416	1575.25	299.525	1109.07	813.482	378.367	873.352	1047.51	964.189	1522.79		909.6		81.379		457.236	797.33		1221.79				858.969				91.354	614.607	166.64	828.185	283.714	67.856	239.193	371.784	364.466	261.999	200.784	617.947	375.094	247.768
	31.501	1535.43	1535.43	1091.37	930.581	657.811	855.43	855.394	836.696	1628.34	385.285	1277.27	862.881	338.924	839.952	926.557	890.153	1368.94		864.421		58.379		428.236	860.015		1109.23				784.251				172.354	631.607	126.68	862.016	249.714	76.056	229.778	275.784	428.466	222.559	183.424	552.947	342.834	237.344
	31.5875	1465.82	1465.82	1003.4	987.75	619.227	933.54	933.504	790.726	1649.38	397.125	1169.07	942.462	324.951	865.752	995.607	849.377	1304.88		836.364				467.636	924.93		1137.6				854.077				81.354	598.607	122.48	845.75	298.714	66.976	237.083	416.784	397.466	236.182	172.364	673.947	275.514	222.138
	31.6741	1514.62	1514.62	967.901	962.75	591.512	847.06	847.024	778.856	1665.88	382.039	1123.07	800.107	330.079	966.752	1067.6	752.089	1247.92		839.064				404.886	1058.88		1122.01				819.737				91.354	627.607	76.48	758.03	262.714	74.056	233.143	283.784	387.466	232.525	168.238	486.947	256.514	272.025
	31.7606	1500.56	1500.56	939.401	1019.42	593.092	839.96	839.924	748.467	1710.49	429.935	1234.07	781.697	334.799	823.352	863.387	750.1	1203.79		879.564				387.486	1130.53		1148.01				833.077				71.354	657.607	113.48	650.85	254.714	70.056	263.043	340.784	349.466	214.582	183.317	503.947	385.514	179.625
	31.8472	1418.89	1418.89	789.401	1051.04	565.432	889.24	889.204	716.088	1740.15	376.685	1137.07	735.374	311.399	1006.83	908.837	677.506	1172.79		931.444					1231.73		1099.27				721.357				82.354	770.607	118.48	658.46	294.714	116.056	253.013	332.784	293.466	170.182	177.074	555.947	407.754	166.625
	31.9337	1421.34	1421.34	768.252	1076.68	509.762	873.13	873.094	650.105	1588.04	413.606	1209.07	737.887	310.679	964.143	763.787	780.786	1032.79		863.964					1289.3		1111.67				792.197				127.354	758.607	104.48	599.68	284.714	98.056	245.643	372.784	356.466	157.702	159.384	686.947	385.614	195.914
	32.0203	1439.38	1439.38	777.561	1017.15	526.502	820.5	820.464	634.887	1957.04	393.011	1437.07	742.347	320.639	930.054	776.177	697.136	965.176		827.964					1270.33		1133.63				755.197				112.354	644.607	94.48	651.68	267.714	97.955	257.223	378.784	304.466	188.902	146.184	647.947	403.154	213.706
	32.1068	1446.84	1446.84	754.601	960.556	548.222	854.76	854.724	618.864	1784.04	384.324	1242.07	717.957	319.449	899.326	635.737	675.813	922.698		826.55					1289.33		1142.53				673.197				157.354	670.607	109.48	639.68	223.714	102.616	253.793	338.784	365.466	218.166	148.544	649.947	452.154	175.875
	32.1933	1344.4	1344.4	668.606	901.606	578.342	875.43	875.394	667.974	1736.04	377.685	1301.07	642.893	336.849	936.932	702.627	734.822	861.965		844.622					1227.33		1030.01				712.197				169.354	671.607	107.813	616.68	289.714	90.896	265.393	408.784	313.466	219.327	142.664	604.947	290.154	196.075
	32.2799	1253.64	1253.64	709.997	867.479	599.872	915.9	915.864	606.282	1890.97	371.085	1291.07	548.147	346.725	845.142	748.468	730.184	793.365		869.704					1081.49		1064.01				692.197				138.354	699.607	94.403	606.68	258.714	109.776	243.393	393.784	357.466	188.814	160.984	572.947	321.154	166.325
	32.3664	1259	1259	700.001	747.046	610.572	930.71	930.674	575.174	1976.82	397.535	1087.07	548.727	358.038	786.762	779.267	733.735	789.135		850.577					1022.79		1138.01				680.197				136.354	688.735	103.84	616.68	272.714	120.992	304.393	323.784	354.466	178.162	108.224	568.947	282.154	191.325
	32.453	1225.16	1225.16	668.201	736.253	587.542	876.31	876.274	521.257	1980.44	391.735	1091.07	716.011	406.799	900.872	759.867	702.287	879.875		775.964					871.65		1141.01				694.197				158.354	681.064	125.3	814.68	290.714	142.676	268.393	297.784	319.466	195.262	153.824	513.947	249.154	161.325
	32.5395	1237.66	1237.66	679.301	688.388	529.932	792.12	792.084	534.726	1902.3	397.485	973.067	592.235	390.292	805.352	840.117	713.299	888.785		743.964					829.33		1045.21				627.197				116.354	653.447	147.48	777.68	230.714	158.946	298.393	369.784	298.466	235.812	171.254	432.947	213.154	116.325
	32.626	1220.65	1220.65	720.247	814.614	577.522	713.34	713.304	477.256	1858.34	430.335	1049.07	570.897	440.959	920.952	922.567	603.146	890.785		773.964					784.33		992.111				662.197				158.354	614.307	142.48	720.68	312.714	157.136	332.393	317.784	335.466	226.812	126.874	410.947	250.178	146.325
	32.7126	1245.21	1245.21	674.501	823.385	623.882	664.18	664.144	537.376	1819.78	414.785	936.596	597.427	438.159	873.092	941.926	672.298	980.785		751.464					758.33		1014.73				726.197				131.354	688.607	141.501	703.68	338.714	197.156	327.393	332.784	329.466	237.262	142.264	437.947	293.864	166.325
	32.7991	1309.79	1309.79	734.452	810.837	545.932	564.52	564.484	551.012	1901.34	384.835	1062.04	633.907	461.079	903.752	906.32	578.333	1006.94		720.836					760.33		973.551				661.197				151.354	716.607	115.66	698.68	328.714	204.706	357.828	382.784	256.466	222.562	192.196	505.947	308.654	161.325
	32.8857	1189.33	1189.33	769.661	815.296	580.512	656.86	656.824	534.845	1969.88	423.73	998.487	453.207	407.025	982.002	902.217	561.26	1023.92		734.074					741.33		1056.49				746.197				183.354	629.607	124.595	707.68	384.714	237.366	301.193	303.784	319.466	235.162	200.798	499.947	377.054	191.325
	32.9722	1129.94	1129.94	763.781	837.887	616.532	691.59	691.554	481.863	2090.9	399.694	1004.56	537.207	415.148	959.348	1003.56	684.897	1042.51		681.385					670.33		1143.01				810.197				143.354	735.607	115.412	710.68	320.714	310.046	282.833	341.784	318.466	230.362	182.424	486.947	436.417	177.325
	33.0588	1137.31	1137.31	698.108	830.318	625.252	704	703.964	511.08	2154.98	403.23	989.797	367.492	451.849	883.103	1065.22	711.275	1058.23		729.234					720.33		1206.01				806.197				139.984	721.607	157.18	667.68	302.714	394.496	261.492	241.784	333.466	262.762	197.124	524.947	504.692	166.325
	33.1453	1152.39	1152.39	694.901	799.696	622.252	801.34	801.304	469.66	2099.96	401.975	910.507	431.387	515.879	980.36	1022.86	681.761	1030.27		673.924					649.33		1178.01				702.197				152.354	625.607	118.91	667.68	345.714	389.326	253.783	272.784	317.152	258.562	244.024	471.947	475.154	201.325
	33.2318	1182.12	1182.12	702.901	718.342	655.252	796.91	796.874	503.455	1975	507.545	933.316	540.527	451.393	946.272	971.857	693.991	972.277		654.179					693.33		1194.01				649.197				182.714	719.607	105.25	705.68	394.714	392.856	236.063	266.784	322.646	259.462	211.374	571.947	528.154	146.325
	33.3184	1224.49	1224.49	715.792	869.587	714.957	795.68	795.644	443.586	2176.84	531.585	953.097	378.747	428.919	946.392	913.497	774.053	969.955		610.325					780.33		1166.01				681.197				174.594	672.607	122.15	742.68	417.714	426.116	204.273	261.784	310.006	279.562	235.484	542.947	385.154	156.325
	33.4049	1371.22	1371.22	730.981	855.451	768.204	771.81	771.774	426.836	2280.3	461.525	1009.75	378.207	436.719	1009.95	858.457	826.182	907.315		593.004					731.853		1189.01				659.197				144.435	774.607	96.51	659.68	437.607	491.816	173.323	230.784	308.706	278.062	273.664	481.947	367.154	181.325
	33.4915	1440.76	1440.76	723.441	854.867	716.112	762.63	762.594	443.836	2229.42	386.615	1091.64	409.601	380.039	974.552	824.357	689.316	801.295		614.544					712.59		1102.01				701.197				127.624	847.607	127.96	725.68	447.874	568.796	186.973	287.784	306.206	289.462	289.224	397.947	266.154	156.325
	33.578	1441.04	1441.04	722.141	818.75	743.252	704.65	704.614	431.836	2192.88	401.855	1123.78	393.707	470.519	946.052	858.617	773.358	899.185		623.899					657.11		1095.01				636.197				158.224	969.607	151.48	726.463	386.134	596.966	192.293	257.784	313.686	278.362	224.184	456.947	179.154	144.025
	33.6645	1402.73	1402.73	638.223	810.79	653.492	704.75	704.714	395.462	2121.34	412.055	1050.35	364.587	454.549	1084.48	936.973	815.186	873.432		616.79					683.33		1115.01								146.994	980.607	120.48	727.94	301.714	571.816	182.593	215.784	330.026	271.762	200.024	507.947	262.154	192.882
	33.7511	1381.8	1381.8	640.761	933.243	613.732	763.6	763.564	373.733	2012.48	446.165	1012.74	457.067	355.759	1076.78	923.009	785.716	878.118		637.844					624.33		1041.01								177.364	904.607	142.48	746.82	296.714	548.016	205.913	334.784	319.626	247.862	172.247	415.947	312.154	196.825
	33.8376	1419.54	1419.54	627.241	840.162	620.252	766.45	766.414	369.702	2004.06	432.035	1055.28	426.207	334.479	1018.16	960.867	834.807	865.605		638.804					662.2		1012.01								141.159	784.607	143.48	801.88	273.714	546.726	239.713	336.784	377.266	201.362	154.614	441.947	261.154	191.325
	33.9242	1374.83	1374.83	659.371	811.035	552.252	777.3	777.264	435.451	1934.24	351.745	891.817	326.207	365.479	1198.35	959.657	854.782	821.885		564.244					685.65		888.011								131.354	792.607	127.48	859.27	232.714	564.236	221.773	340.784	297.466	183.862	183.024	422.947	265.154	191.325
	34.0107	1340.12	1340.12	696.101	744.762	471.252	761.59	761.554	419.376	1927.66	376.285	813.797	291.207	397.519	1224.3	1043.32	798.301	770.587		529.044					690.29		819.011								133.834	704.607	151.48	806.29	300.714	589.806	201.393	320.784	362.466	137.062	187.514	456.947	216.154	206.325
	34.0972	1485.38	1485.38	706.884	818.105	462.252	698.19	698.154	422.816	1859.92	463.285	830.787	346.207	358.04	1257.81	1052.12	758.199	804.977		518.804					670.535		818.011								159.634	770.607	111.48	949.68	225.714	645.386	189.393	288.784	383.466	123.562	189.745	519.947	293.154	121.325
	34.1838	1458.51	1458.51	645.781	792.115	450.838	764.37	764.334	424.38	1899.52	319.285	878.277	450.207	481.375	1146.21	948.797	762.188	756.525		473.004					669.04		703.011								128.594	710.607	127.48	917.68	228.714	571.186	170.393	334.784	379.466	164.962	175.879	431.947	297.154	137.686
	34.2703	1559.59	1559.59	630.461	760.486	482.933	651.51	651.474	499.163	1876.38	393.285	864.897	366.207	386.659	1151.71	885.187	776.731	703.65		508.314					644		682.814								132.314	698.607	138.48	981.68	261.714	602.716	165.393	317.784	439.466	164.362	150.144	476.947	266.154	146.407
	34.3569	1510.19	1510.19	865.541	645.054	531.912	549.68	549.644	518.965	2045.32	393.285	919.087	431.207	449.219	1120.82	790.117	700.856	685.317		429.834					617.28		660.677								137.194	621.257	100.48	985.68	212.714	725.776	173.393	279.784	394.466	173.362	157.734	480.947	233.154	155.025
	34.4434	1393.2	1393.2	843.421	605.793	565.992	612.28	612.244	518.184	2126.28	342.285	958.757	380.207	418.057	1150.35	758.367	697.116	796.265		481.434					597.32		631.001								69.954	652.967	87.48	845.68	240.714	591.836	206.393	331.784	411.466	148.762	180.002	423.947	220.154	185.821
	34.5299	1361.23	1361.23	772.153	631.104	605.652	674.61	674.574	549.226	2111.4	411.285	987.867	516.207	337.552	995.352	762.947	800.458	793.105		457.214					592.92		615.831								113.354	658.707	91.48	876.68	233.714	630.216	174.393	242.784	381.466	200.062	188.924	521.947	253.154	152.958
	34.6165	1379.06	1379.06	778.963	558.568	618.252	674.54	674.504	551.296	2079.68	378.285	1037.25	507.207	403.124	1171.35	674.637	728.709	865.235		421.324					648.57		580.951								139.101	700.523	97.48	728.68	250.714	592.836	205.393	355.784	348.466	226.162	211.424	507.947	177.154	178.175
	34.703	1290	1290	807.861	613.336	682.252	596.22	596.184	551.026	2087.8	367.285	977.347	450.207	332.269	1115.61	690.287	716.62	832.865		496.964					691.87		583.931								173.513	721.351	74.48	828.971	294.714	546.976	209.393	330.784	310.466	243.262	176.212	592.947	212.154	166.664
	34.7896	1342.69	1342.69	884.261	571.102	694.252	486.44	486.404	620.076	1910.62	310.285	854.647	439.255	306.279	1187.75	660.237	747.989	788.785		432.964					726.39		562.011								137.194	701.115	106.48	890.39	276.714	514.056	201.393	360.784	322.466	193.462	162.437	528.174	253.154	171.749
	34.8761	1327	1327	745.301	535.356	618.252	449.37	449.334	603.86	2045.22	358.285	823.356	464.907	301.512	1150.25	695.787	754.334	877.785		337.964					707.69		566.011								125.154	650.667	116.48	906.16	296.714	496.056	231.393	399.784	371.466	159.862	189.784	580.067	263.154	204.524
	34.9627	1334.56	1334.56	728.341	577.428	673.838	459.51	459.474	598.298	1891.04	393.285	770.235	519.647	297.311	1113.79	712.887	762.451	797.785		374.964					692.3		589.011								154.474	697.747	108.48	930.92	287.714	529.056	157.393	388.784	353.622	155.962	167.304	598.707	235.154	204.813
	35.0492	1335.46	1335.46	629.461	568.732	631.563	506.8	506.764	691.58	2096.04	464.285	710.576	474.447	319.514	1028.28	577.407	729.731	789.785		338.964					657.03		520.011								150.434	682.747	144.48	923.58	283.714	554.056	181.393	314.784	373.245	169.462	154.544	547.747	255.154	207.625
	35.1357	1295.62	1295.62	664.821	573.816	600.252	455.252	455.216	657.057	2061.04	429.285	667.747	548.827	312.199	1111.63	584.267	772.046	775.785		341.964					663.63		541.011								194.234	571.527	193.48	906.48	278.714	415.056	219.393	390.784	491.396	232.462	178.834	508.907	234.154	199.023
	35.2223	1225.02	1225.02	734.608	672.212	592.422	456.289	456.253	674.886	2110.04	355.285	674.097	595.607	284.999	1046.74	636.617	771.702	861.785		329.964					657.494		540.011								186.554	589.367	189.48	912.38	292.714	388.056	190.393	238.784	495.546	246.262	148.864	594.947	201.154	195.825
	35.3088	1256.79	1256.79	776.861	621.455	532.013	450.636	450.6	667.636	2145.04	284.285	656.727	722.887	286.304	989.352	676.207	715.48	860.785		364.964					727.97		519.011								180.874	561.607	147.48	851.76	290.714	400.056	186.393	335.784	534.356	241.762	169.504	496.947	247.154	165.975
	35.3954	1276.8	1276.8	817.651	612.926	504.562	456.261	456.225	633.496	2109.04	422.285	611.057	661.507	308.177	955.352	597.597	657.194	910.785		304.964					755.13		522.011								190.474	601.607	134.48	863	277.714	348.056	218.393	297.784	606.796	220.462	155.064	410.947	289.154	163.925
	35.4819	1249.3	1249.3	893.591	612.91	413.352	576.834	576.798	557.226	1901.04	326.285	565.967	679.13	329.321	1066.35	577.727	716.532	853.785		305.964					717.21		513.011								153.834	684.607	221.48	888.6	295.714	389.056	197.393	285.784	629.466	211.762	157.942	415.947	296.154	183.125
	35.5684	1277.91	1277.91	885.941	605.433	456.652	598.801	598.765	493.762	2175.04	373.285	577.846	749.077	349.199	1078.35	629.167	716.057	820.785		291.209					702.97		480.011								126.914	571.607	220.48	834.56	284.714	388.056		309.784	577.466	252.862	183.064	495.092	256.154	207.085
	35.655	1346.4	1346.4	793.171	578.227	527.258	590.5	590.464	535.783	2154.04	354.285	575.072	720.297	242.719	954.2	603.387	993.807	848.785		284.748					680.69		496.011								122.354	651.607	212.48	926.68	241.714	353.056		320.784	599.466	250.462	232.824	424.266	271.154	207.325
	35.7415	1411.49	1411.49	769.621	618.196	559.197	587.9	587.864	438.05	2016.79	413.285	532.387	770.797	335.999	1058.33	568.067	881.242	799.785		257.864					596.269		636.011								118.554	696.607	190.48	845.68	238.714	382.056		371.784	454.466	269.062	228.146	466.197	307.154	158.365
	35.8281	1352.64	1352.64	710.361	722.405	612.892	616.6	616.564	478.131	2049.26	232.285	545.907	815.527	320.553	1122.57	584.677	884.294	686.785		307.904					511.334		551.011								139.394	817.607	290.48	891.68	241.685	365.056		376.784	395.466	246.862	219.584	454.197	303.154	200.639
	35.9146	1304.96	1304.96	729.041	623.769	603.512	637	636.964	483.118	1958.52	406.285	601.267	775.447	353.627	1145.67	579.097	872.768	723.598		301.114					539.09		710.011								138.754	693.607	194.48	799.68	262.434	357.056		337.784	436.466	229.762	183.044	515.327	252.154	188.996
	36.0012	1379.56	1379.56	697.291	592.967	660.725	531.1	531.064	472.086	1999.04	363.285	655.458	762.037	363.549	1070.18	599.787	839.076	734.57		297.964					586.21		621.011								105.954	770.607	175.48	789.68	281.994	444.056		451.784	369.466	243.562	159.704	410.107	349.154	254.425
	36.0877	1328.48	1328.48	697.891	626.958	659.978	484.7	484.664	428.236	1897.76	274.285	680.817	786.107	350.209	1037.37	577.877	821.426	721.855		368.964					555.05		713.011								122.954	768.607	159.48	941.68	298.574	430.056		364.784	337.466	253.762	119.144	446.407	280.154	241.267
	36.1742	1283.2	1283.2	796.323	575.306	776.556	554.3	554.264	436.636	1920.04	380.285	672.467	754.599	290.679	1021.71	640.347	740.452	748.774		371.637					513.45		720.011								170.114	757.607	134.48	843.68	324.194	315.056		384.784	330.466	255.862	157.624	417.947	375.154	253.673
	36.2608	1388.88	1388.88	840.001	581.188	754.642	579.7	579.664	447.436	1964.04	326.031	653.247	774.927	298.199	924.502	741.257	703.118	750.695		339.112					533.21		777.011								186.154	682.607	147.48	944.68	370.674	390.056		301.784	342.466	263.662	142.744	407.947	321.154	262.325
	36.3473	1420.18	1420.18	866.051	452.131	681.267	703.8	703.764	479.136	1836.04	329.72	634.587	875.207	311.669	989.868	674.957	628.43	764.526		304.804					594.77		806.011								172.154	575.607	163.48	941.68	338.894	432.056		343.784	370.466	283.462	131.644	446.947	435.154	294.665
	36.4339	1471.08	1471.08	913.451	524.205	579.605	641.2	641.164	515.536	1840.04	325.316	755.107	878.887	341.719	1055.67	609.037	631.462	775.183		290.604					662.25		810.709								172.204	657.607	87.48	876.68	322.114	306.056		405.784	349.466	276.262	153.3	426.947	546.154	212.625
	36.5204	1419.63	1419.63	922.601	577.335	609.041	663.6	663.564	473.986	1966.04	312.976	811.177	912.727	360.779	1041.27	782.877	612.651	727.825		224.264					660.09		812.531								203.354	587.607	95.48	857.914	361.714	263.056		369.784	410.466	236.662	119.199	445.947	434.154	206.325
	36.6069	1500.04	1500.04	947.382	613.661	573.511	619.4	619.364	571.136	1703.04	289.445	811.967	805.963	336.459	988.632	852.047	574.874	682.489		232.764					690.05		782.391								182.354	689.607	164.48	924.834	348.714	290.056		378.784	410.466	208.162	145.744	452.947	371.154	151.325
	36.6935	1405.28	1405.28	964.481	637.08	455.052	650.4	650.364	599.986	1609.04	295.405	819.487	723.037	312.219	929.992	833.957	505.593	657.709		176.964					644.619		736.611								218.354	689.607	147.068	935.082	353.714	266.056		345.784	411.466	225.262	155.624	497.947	343.154	236.325
	36.78	1518.12	1518.12	929.261	585.606	517.052	519.6	519.564	511.086	1678.04	299.085	820.667	778.767	280.849	933.352	799.317	523.497	576.14		190.964					632.09		776.471								151.354	638.607	109.98	931.97	302.714	268.056		376.784	465.466	198.862	166.584	386.947	357.154	191.325
	36.8666	1510.89	1510.89	836.441	512.879	557.452	684.7	684.664	515.286	1891.04	299.045	743.367	667.407	275.189	764.342	807.617	473.346	606.17		171.964					636.98		718.471								197.354	635.607	86.36	931.91	337.714	235.056		453.784	445.466	158.362	177.264	430.947	352.154	171.325
	36.9531	1546.73	1546.73	770.921	516.222	477.852	600.3	600.264	502.236	1649.04	329.205	694.207	639.407	323.679	927.682	756.257	575.496	592.225		202.964					635.7		699.011								126.354	645.607	104.34	813.08	261.714	158.056		361.784	487.466	147.862	163.464	598.947	292.154	186.325
	37.0396	1474.63	1474.63	761.141	609.356	515.252	682.1	682.064	454.736	1587.04	293.805	713.247	567.447	348.709	937.272	746.457	495.866	558.615		175.964					656.54		646.011								154.473	719.607	74.48	883.68	246.714	157.056		375.784	539.466	171.262	158.424	522.947	280.154	202.325
	37.1262	1430.18	1430.18	649.181	533.105	545.599	680	679.964	485.486	1741.04	275.965	705.427	426.927	350.879	900.722	714.507	475.264	526.681							688.48		663.011								158.954	770.607	105.48	878.68	264.714	127.056		326.784	563.466	203.362	143.984	447.947	299.154	186.325
	37.2127	1289.11	1289.11	658.029	567.845	605.817	719.9	719.864	471.336	1534.04	324.485	659.767	482.167	298.709	953.352	721.157	474.156	493.358							667.62		601.011								159.714	827.607	99.48	911.68	228.714	131.056		295.784	527.466	202.162	105.224	511.947	250.154	141.325
	37.2993	1112.6	1112.6	569.501	496.643	560.952	520.6	520.564	397.686	1621.04	366.125	639.347	537.689	322.569	870.352	769.317	471.006	487.742							603.32		571.011								190.034	821.607	96.48	766.68	195.714	176.056		332.784	577.466	199.762	118.744	481.947	312.672	151.325
	37.3858	1108.4	1108.4	561.901	558.207	527.591	532.1	532.064	360.236	1648.04	418.565	653.127	509.567	371.269	887.352	752.787	529.952	522.48							567.55		582.011								163.454	787.607	116.48	896.68	240.714	193.056		284.337	475.466	221.362	120.344	511.947	323.974	136.325
	37.4724	1129.2	1129.2	530.401	633.7	590.662	594	593.964	396.936	1663.04	514.045	557.567	448.537	290.809	925.352	773.377	448.691	520.34							568.09		527.011								162.474	843.607	93.48	841.68	250.714	191.056		279.664	430.466	224.062	121.464	400.947	320.114	236.325
	37.5589	1050.44	1050.44	605.541	601.748	443.332	579.7	579.664	395.286	1583.04	509.605	597.827	486.117	235.649	915.352	788.057	485.218	599.115							582.78		534.011								207.674	828.607	113.587	949.68	220.714	191.056		294.364	439.466	188.662	131.544	486.947	328.094	181.325
	37.6454	1043.43	1043.43	577.901	607.761	476.722	549.2	549.164	386.886	1427.04	473.805	528.607	523.067	286.119	955.352	820.217	547.186	560.925							539.76		543.011								146.814	862.607	120.762	912.68	233.714	254.056		347.624	382.466	164.062	125.304	543.947	319.562	201.325
	37.732	1054.09	1054.09	570.901	604.162	542.832	627.779	627.743	407.536	1577.04	456.085	633.547	528.247	245.279	1152.35	798.447	608.668	644.785							485.47										139.354	941.607	155.8	854.68	229.714	237.056		284.424	317.466	171.562	164.984	658.947	304.544	176.325
	37.8185	1043.71	1043.71	612.765	606.347	505.872	599.808	599.772	482.336	1622.04	445.805	549.247	495.337	294.599	1053.35	713.717	580.797	626.785							470.49										191.334	939.607	210.02	839.68	216.714	352.056		355.784	347.466	193.462	152.584	589.947	351.724	126.325
	37.9051	1035.88	1035.88	616.937	605.261	368.222	623.549	623.513	542.036	1473.04	432.565	598.267	469.577	255.919	1013.35	703.827	573.786	665.785							460.86										223.214	860.607	190.44	857.68	219.714	480.056		309.784	334.466	197.029	139.864	643.947	317.844	151.325
	37.9916	1068.1	1068.1	572.941	560.448	392.702	561.629	561.593	536.486	1611.04	297.005	638.627	459.836	293.999	922.352	776.467	544.667	790.785							501.96										201.974	732.607	220.48	834.68	264.714	383.056		355.784	274.466	172.702	156.664	700.947	297.424	131.325
	38.0781	1136.43	1136.43	549.241	540.632	378.852	499.394	499.358	530.236	1524.82	267.125	645.167	464.696	230.119	861.352	735.237	580.688	756.785							543.88										210.454	780.607	302.68	889.993	275.649	467.056		272.784	295.466	199.822	132.024	574.947	295.104	126.325
	38.1647	1171.52	1171.52	578.901	544.371	391.132	497.22	497.184	472.536	1521.08	332.405	543.447	430.147	251.058	777.352	677.307	631.364	781.785							552.6										228.954	769.607	361	887.415	279.374	519.056		249.784	268.466	228.142	174.864	554.947	289.574	191.325
	38.2512	1078.9	1078.9	646.901	530.296	426.302	528.4	528.364	512.486	1442.46	293.885	681.207	395.157	250.799	775.218	716.797	622.381	979.785							528.07										186.814	834.607	250.48	843.22	264.534	421.056		314.784	251.466	227.182	187.624	555.947	291.754	151.325
	38.3378	923.28	923.28	571.901	623.892	433.912	564.42	564.384	586.436	1400.58	284.49	786.927	380.147	264.299	815	674.777	539.386	988.785							478.08										176.554	809.607	204.48	723.82	205.014	411.056		299.784	279.466	208.222	165.144	457.947	307.184	116.325
	38.4243	1070.3	1070.3	672.854	540.669	497.332	586.72	586.684	589.736	1503.43	320.632	823.467	402.687	222.949	797.752	689.577	581.194	964.785							455.04										190.614	745.607	176.48	752.18	274.714	411.056		291.784	298.466	184.342	146.264	490.947	292.764	171.325
	38.5108	1048.52	1048.52	751.021	509.832	437.212	558.74	558.704	461.736	1352.72	304.544	898.427	352	207.899	885.392	837.217	635.205	807.785							430.12										172.574	737.607	154.48	711.74	241.714	429.056		326.784	284.466	166.222	145.464	476.947	291.374	197.325
	38.5974	1136.35	1136.35	736.472	519.168	521.022	448.06	448.024	435.686	1193.22	372.045	941.607	389.807	212.992	835.851	813.417	693.643	987.785							402.1										167.954	727.607	89.48	746.38	281.714	397.056		298.784	333.804	248.182	144.144	411.947	308.874	121.325
	38.6839	1096.18	1096.18	690.891	502.873	616.782	444.64	444.604	399.786	1349.04	340.005	940.467	368.667	202.979	810.529	759.697	700.719	813.785							409.89										152.214	707.607	89.48	724.42	326.714	378.056		312.784	345.626	214.582	115.304	351.947	324.894	126.325
	38.7705	1184.68	1184.68	804.821	537.328	579.132	434.44	434.404	445.386	1315.04	269.645	894.547	368.207	208.499	844.352	725.297	573.15	799.785							419.1										193.834	777.607	127.48	605.1	330.714	407.056		344.784	365.686	235.803	115.544	401.947	314.684	101.325
	38.857	1241.01	1241.01	858.101	556.395	630.502	424.62	424.584	520.136	1396.04	266.165	751.787	409.577	177.079	826.352	698.007	516.105	730.785							375.905										198.574	766.607	152.48	630.68	286.714	457.056		342.784	384.006	223.208	121.464	315.947	353.384	151.325
	38.9436	1255.46	1255.46	756.478	575.835	610.882	586.78	586.744	553.936	1284.04	269.865	739.807	465.472	199.784	1052.57	778.847	537.891	698.785							402.13										188.014	698.607	161.471	697.68	385.714	395.056		309.784	382.546	225.862	155.864	320.947	391.664	106.325
	39.0301	1304.89	1304.89	797.341	520.137	560.262	482.1	482.064	596.136	1377.04	331.345	838.527	462.527	179.869	1121.11	893.027	621.729	648.785							372.73										186.474	638.607	158.1	746.68	330.714	296.056		319.784	347.446	272.842	129.944	330.947	379.994	116.325
	39.1166	1339.56	1339.56	698.501	486.683	503.112	458.1	458.064	651.386	1516.04	367.945	749.927	531.087	240.399	1133.35	892.287	684.071	647.785							368.984										233.354	697.607	161.14	790.68	341.714	374.056		365.784	319.661	294.789	130.584	345.947	323.904	136.325
	39.2032	1285.16	1285.16	686.861	497.998	552.182	476.1	476.064	626.486	1473.04	331.005	727.467	543.847	240.839	924.672	881.687	792.696	553.785							376.406										209.354	715.717	136.1	776.076	351.714	330.056		299.784	307.352	330.382	128.344	376.947	318.324	156.325
	39.2897	1187.78	1187.78	612.061	530.212	512.792	405.1	405.064	580.886	1504.04	409.425	721.867	558.687	227.159	949.352	886.777	734.866	615.785							310.69										131.354	727.527	150.46	829.68	307.714	296.056		253.784	282.605	318.502	150.744	290.947	361.264	141.325
	39.3763	1181.16	1181.16	685.061	527.314	465.732	506.1	506.064	532.936	1667.04	479.185	781.147	538.017	244.922	994.352	811.197	688.049	516.785							339.17										233.354	670.727	161.48	875.06	325.714	350.056		250.784	303.646	294.442	191.864	375.947	330.154	176.325
	39.4628	1108.16	1108.16	697.661	459.506	516.352	494.1	494.064	476.936	1698.04	408.305	806.907	556.207	227.042	790.352	719.707	658.799	471.785							310.89										240.354	644.707	220.48	846.78	225.714	309.056		211.784	378.006	375.562	187.224	330.947	369.654	242.325
	39.5493	1035.08	1035.08	565.141	552.935	568.092	471.1	471.064	496.986	1695.04	386.685	719.927	590.935	246.188	829.352	676.347	641.796	466.785							363.464										184.354	583.723	193.784	773.92	252.714	381.056		268.784	282.466	298.732	191.544	381.947	381.134	231.325
	39.6359	1063.29	1063.29	664.861	574.992	434.322	621.1	621.064	522.886	1464.04	349.165	744.587	570.027	275.431	928.352	746.902	690.139	483.785							369.33											559.524	181.436	804.68	268.714	331.056		297.784	385.466	303.802	173.904	432.947	342.934	181.325
	39.7224	1031.96	1031.96	719.421	557.92	516.472	609.1	609.064	466.836	1304.04	265.025	756.607	562.127	300.169	787.352	775.094	726.188	511.785							393.381											518.307	194.86	703.68	259.714	329.056		293.784	369.466	309.802	154.504	426.947	357.834	236.325
	39.809	1085.4	1085.4	689.621	560.71	566.642	545.1	545.064	486.686	1512.04	294.855	778.867	562.207	314.299	850.542	729.096	725.094	480.785							405.2											553.227	179.755	717.68	294.714	353.056		388.784	418.466	321.742	186.904	386.947	437.534	171.325
	39.8955	984.55	984.55	687.461	578.935	500.872	571.1	571.064	467.536	1502.84	370.525	860.787	569.207	250.199	824.572	673.692	671.176	447.785							385.61											498.852	123.98	631.68	336.714	392.056		357.784	406.924	267.862	205.264	425.947	361.103	156.325
	39.982	1069.82	1069.82	836.301	617.422	526.092	558.1	558.064	442.986	1513.06	326.285	836.207	693.207	238.249	965.312	632.397	663.876	532.785							380.12											457.5	114.48	686.68	266.714	372.098		364.784	390.986	309.862	260.624	421.947	342.804	256.325
	40.0686	1078.07	1078.07	889.998	580.844	528.442	506.1	506.064	490.786	1488.62	302.285	877.707	636.207	347.004	997.572	604.997	768.436	522.785							385.4											442.457	130.48	675.68	336.714	342.161		320.784	405.226	328.862	272.864	420.947	303.804	221.325
	40.1551	973.493	973.493	1002.52	547.027	440.932	465.1	465.064	497.486	1553.04	209.285	769.227	604.207	322.662	826.472	579.637	656.181	543.785							374.96											468.507	111.83	686.68	318.714	331.446		317.784	416.146	201.862	350.464	380.947	341.504	226.325
	40.2417	951.437	951.437	986.341	560.626	431.552	437.1	437.064	442.486	1487.04	320.285	658.767	619.207	278.219	807.352	637.077	627.772	542.785							383.3											458.307	122.05	656.68	436.714	255.036		281.784	390.873	333.862	445.344	376.947	314.554	196.325
	40.3282	956.673	956.673	803.581	608.894	396.732	590.1	590.064	405.986	1646.04	256.285	665.127	556.207	254.651	767.352	720.317	537.174	572.785							427.52											461.607	93.78	711.68	429.714	317.936		314.784	392.679	316.862	668.824	442.947	317.004	151.325
	40.4148	922.096	922.096	835.221	573.435	406.682	605.1	605.064	375.936	1786.04	262.285	626.547	643.207	282.571	1000.35	664.677	599.366	487.785							401.32											461.657	143.97	771.68	380.714	285.736		285.784	387.196	285.862	828.184	406.947	355.604	206.325
	40.5013	924.261	924.261	718.021	577.416	402.782	548.1	548.064	368.536	1706.04	250.285	555.347	589.207	287.939	917.352	615.277	465.844	515.785							416.06											518.817	121.71	753.674	514.714	264.286		271.784	400.606	273.862	834.864	431.947	344.404	166.325
	40.5878	1068.92	1068.92	599.181	576.967	388.802	645.1	645.064	383.686	1811.04	260.285	500.487	636.106	259.754	864.352	651.917	471.061	484.785							415.728											485.887	233.48	826.527	562.714	307.612		298.784	433.936	237.862	837.304	350.947	316.554	156.325
	40.6744	1098.7	1098.7	708.791	492.32	372.972	657.1	657.064	359.136	1795.04	256.285	621.247	712.187	288.329	934.352	646.957	511.689	550.785							451.932											503.377	193.48	856.563	500.784	288.216		314.784	418.186	297.862	638.264	310.947	299.704	171.325
	40.7609	996.93	996.93	771.901	567.667	413.412	635.1	635.064	294.236	1707.96	359.285	560.767	611.767	283.349	775.377	628.877	496.394	482.785							371.01											455.097	163.139	926.883	512.634	249.396		315.784	466.066	255.862	490.824	265.947	346.504	162.538
	40.8475	1126.08	1126.08	652.901	564.107	408.972	637.1	637.064	300.186	1767.72	441.285	664.067	662.207	267.694	685.872	613.397	450.344	437.785							426.17											486.287	180.26	941.926	501.534	295.616		307.784	439.466	297.774	387.664	350.947	349.454	171.025
	40.934	1150.71	1150.71	514.901	635.353	398.782	572.1	572.064	322.536	1819.06	349.285	670.687	604.207	235.466	706.348	662.157	487.044	501.785							454.77											412.357	237.02	925.28	462.694	346.056		285.784	419.466	258.382	265.384	370.947	347.854	194.486
	41.0205	1188.64	1188.64	604.509	561.592	383.972	608.1	608.064	342.886	1671.04	341.285	521.807	645.207	194.809	715.358	690.037	514.378	530.785							383.79											414.577	190.52	937.88	414.374	366.108		281.784	401.466	310.822	204.784	306.947	295.654	216.038
	41.1071	1232.91	1232.91	679.941	518.62	392.042	462.1	462.064	356.236	1621.14	354.285	535.287	655.207	185.499	656.682	718.757	384.379	471.261							383.31											400.747	104.66	945.85	412.894	430.309		277.784	373.466	304.582	179.464	320.308	274.554	209.779
	41.1936	1172.5	1172.5	624.121	534.41	383.462	477.1	477.064	304.386	1596.84	358.285	459.107	570.207	152.739	667.702	816.557	395.618	422.165							356.87											417.437	165.4	911.5	453.054	455.405		285.784	376.466	267.862	199.504	353.747	318.504	183.425
	41.2802	1074.27	1074.27	639.621	561.429	312.362	468.1	468.064	363.086	1708.56	309.285	560.647	470.207	211.412	609.052	750.877	496.186	457.565							356.33											444.337	100.48	871.66	430.114	419.642		359.784	350.466	291.862	198.304	361.807	276.754	173.905
	41.3667	1167.15	1167.15	634.601	507.487	418.33	544.1	544.064	414.236	1705.04	307.285	536.787	530.486	250.799	708.232	641.517	529.986	481.085							412.19											460.447	147.48	842.78	405.014	434.616		304.784	349.466	231.862	182.504	272.747	243.804	197.705
	41.4533	1182.5	1182.5	610.456	482.371	420.092	495.1	495.064	403.336	1611.04	257.285	491.867	456.1	265.799	661.832	617.557	527.527	457.285							370.21											479.417	103.48	850.05	368.714	432.476		393.784	362.466	285.862	144.984	254.387	272.754	179.125
	41.5398	1148.44	1148.44	616.381	445.391	480.892	526.1	526.064	461.986	2073.04	347.285	467.972	464.765	315.599	672.242	581.557	509.518	490.785							431.07											497.427	170.48	863.06	362.714	328.796		332.784	403.466	267.862	128.344	259.347	239.404	174.725
	41.6263	1211.51	1211.51	608.991	429.761	540.732	587.1	587.064	399.836	1613.04	327.285	499.843	472.183	244.199	644.632	575.237	420.062	460.785							434.29											471.867	126.48	818.58	373.714	466.056		321.784	453.466	249.862	99.064	272.447	222.254	191.325
	41.7129	1265.78	1265.78	562.561	445.741	478.752	566.1	566.064	351.886	1741.04	243.285	535.427	492.727	184.239	594.931	670.997	473.43	434.785							458.83											489.427	147.48	867.66	410.714	402.056		344.784	444.466	183.862	117.784	294.807	234.954	221.325
	41.7994	1162.89	1162.89	601.181	427.138	414.772	495.1	495.064	373.836	1697.69	265.285	529.867	477.127	205.639	616.652	728.477	498.325	402.677							421.11											519.307	112.48	934.34	355.714	344.056		327.784	370.466	303.862	99.064	274.887	289.854	171.325
	41.886	1258.3	1258.3	674.261	424.001	384.412	543.1	543.064	389.536	1674.26	342.285	643.707	455.978	213.681	650.852	722.837	444.119	342.448							400.73											519.607	114.48	981.955	394.714	425.193		395.784	406.466	336.705	132.984	270.847	289.204	206.325
	41.9725	1248.99	1248.99	562.301	429.293	388.632	627.1	627.064	361.786	1524.94	194.285	700.107	543.767	161.518	604.157	690.677	444.702	357.205							460.11											525.607	182.48	1128.88	424.714	472.431		432.784	406.466	323.289	116.024	252.847	249.454	171.325
	42.059	1242.2	1242.2	665.181	387.296	445.352	712.1	712.064	429.186	1373.76	231.285	649.267	525.565	143.949	637.773	633.197	450.831	344.225							400.57											565.607	138.48	1143.63	372.714	542.006		333.784	406.466	369.622	142.904	264.047	255.654	156.325
	42.1456	1177.72	1177.72	713.561	354.224	460.672	674.1	674.064	438.586	1285.34	201.285	673.107	573.242	219.549	631.741	635.797	437.865	396.705							347.39											466.607	157.48	1134.12	316.714	560.016		328.784	327.466	280.822	166.584		296.054	141.325
	42.2321	1186.8	1186.8	671.721	375.044	418.012	656.1	656.064	507.086	1241.04	158.285	666.107	541.607	243.849	664.392	661.317	367.643	343.785							293.41											588.607	108.48	1052.28	423.714	612.313		337.784	346.046	305.862	203.864		272.504	136.325
	42.3187	1209.08	1209.08	748.281	327.291	402.932	767.1	767.064	496.486	1496.04	212.285	682.927	577.818	173.349	651.312	623.437	387.655	378.079							308.99											546.607	95.48	1102.32	437.714	593.966		377.784	279.018	327.862	180.984		334.354	106.325
	42.4052	1152.47	1152.47	696.901	394.861	450.782	744.1	744.064	478.986	1343.04	239.285	596.067	571.837	227.519	685.752	623.517	399.138	383.922							364.21											588.607	168.48	1132.6	427.714	605.616		309.784	305.486	327.862	164.344		365.504	116.325
	42.4917	1099.62	1099.62	662.564	428.304	375.022	807.1	807.064	516.886	1496.04	203.285	605.307	522.507	228.399	553.943	617.077	366.081	407.687							373.17											562.607	153.48	966.14	408.714	680.029		364.784	285.146	309.862	168.504		334.104	161.178
	42.5783	1131.77	1131.77	656.401	518.141	607.892	742.1	742.064	411.136	1530.04	319.285	654.03	468.977	243.639	628.947	598.117	340.666	430.625							376.27											571.607	176.48	893.1	383.714	730.816		347.784	252.126	291.862	186.384		334.804	177.563
	42.6648	1062.63	1062.63	706.901	480.138	573.622	594.1	594.064	353.786	1356.04	227.285	604.069	530.407	164.619	698.802	626.997	384.006	451.115							374.37											714.607	114.48	1006.68	342.714	735.256		381.784	313.466	411.862	216.504		374.004	208.705
	42.7514	1022.05	1022.05	699.901	491.007	585.132	525.1	525.064	354.436	1570.04	272.285	595.987	458.207	161.799	750.752	630.877	353.81	471.645							388.05											685.222	146.48	923.68	345.714	742.636		344.784	288.466	321.862	186.424		334.604	226.925
	42.8379	1086.02	1086.02	638.401	534.536	548.252	501.1	501.064	419.286	1598.04	205.285	518.347	417.171	202.799	752.252	621.277	388.269	397.565							407.93											641.142	169.48	849.043	365.714	829.626		316.784	345.466	412.862	189.624		350.304	217.525
	42.9244	1184.19	1184.19	560.401	532.936	469.252	466.1	466.064	423.486	1416.04	238.285	535.507	420.447	150.799	735.722	547.277	373.706	445.785							397.55											613.787	133.48	787.88	402.714	634.396		377.784	312.466	345.862	143.504		355.654	212.125
	43.011	1213.15	1213.15	543.401	479.993	568.252	447.1	447.064	420.636	1704.04	277.285	554.547	513.524	232.799	724.032	565.997	439.986	404.785																		576.847	118.48	795.66	421.714	587.916		297.784	299.466	255.862	184.424		347.504	169.925
	43.0975	1229.96	1229.96	559.401	513.808	500.252	410.1	410.064	437.436	1850.04	294.285	484.087	575.277	151.799	785.632	564.357	375.126	413.785																		487.247	158.48	772.1	447.714	613.516		294.784	241.466	333.862	202.424		324.954	165.211
	43.1841	1208.65	1208.65	517.901	491.555	464.252	382.1	382.064	468.986	1883.04	342.285	470.527	544.597	162.799	820.992	531.957	327.946	409.785																		436.607	156.48	699.86	455.921	535.056		345.784	233.466	297.862	212.304		349.994	172.425
	43.2706	1131.56	1131.56	515.401	424.171	434.423	370.1	370.064	506.736	1739.04	278.947	565.367	564.976	225.799	797.072	530.797	424.191	413.785																		445.607	107.48	653.94	461.734	560.056		346.784	292.466	261.862	278.504		321.034	160.616
	43.3572	1170.46	1170.46	561.401	410.59	387.152	497.202	497.166	474.486	1725.26	265.512	522.528	492.808	238.799	740.592	499.557	369.199	402.785																		423.607	112.48	701.56	452.134	435.007		382.784	273.466	304.862	247.504		335.794	136.771
	43.4437	1333.33	1333.33	546.401	415.06	393.264	527.936	527.9	522.486	1603.8	279.06	551.047	692.81	166.799	688.632	520.197	368.455	355.785																		392.737	111.986	700.68	402.834	449.262		344.784	309.466	280.462	235.984		391.754	166.085
	43.5302	1223.93	1223.93	546.401	388.342	444.591	541.18	541.144	517.136	1655.3	344.844	615.457	597.807		695.312	477.317	396.586	398.785																		404.667	110.394	748.68	402.814	431.437		283.784	332.466	261.862	236.664		405.674	193.825
	43.6168	1314.24	1314.24	571.401	372.588	388.502	537.58	537.544	545.986	1592.06	389.965	625.457	601.927		713.352	447.317	457.536	374.785																		423.887	116.66	820.68	431.874	445.009		309.784	330.466	261.862	205.264		415.174	171.575
	43.7033	1409.77	1409.77	506.901	438.338	379.821	511.4	511.364	542.486	1571.72	333.085	592.167	682.987		855.552	507.67	505.295	338.785																		405.487	87.79	715.68	473.054	460.386		300.784	386.466	234.142	214.424		474.974	176.325
	43.7899	1465.4	1465.4	540.401	378.113	420.401	581.08	581.044	542.236	1543.82	304.325	573.297	720.767		850.652	459.217	495.464	381.785																		393.667	92.48	764.489	452.754	401.736		295.784	296.466	315.742	170.264		407.554	224.81
	43.8764	1375.64	1375.64	650.401	335.653	442.472	498.94	498.904	546.136	1537.02	290.565	654.397	719.684		883.002	424.127	552.326	293.065																		399.607	109.48	788.055	419.854	425.574		346.784	285.466	279.862	176.464		365.974	220.961
	43.9629	1335.59	1335.59	662.901	394.944	424.212	509.46	509.424	613.536	1466.04	259.525	717.347	728.667		902.162	539.527	522.946	290.653																		410.859	120.17	829.2	388.954	499.841		312.784	318.466	273.862	206.984		305.374	176.525
	44.0495	1299.3	1299.3	527.401	428.304	400.062	506.3	506.264	641.219	1321.04	238.165	622.857	795.127		998.382	365.407	553.446	259.245																		404.621	130.8	846.82	368.794	514.46		331.784	335.466	237.862	190.104		331.594	193.075
	44.136	1270.07	1270.07	468.901	451.146	370.252	478.42	478.384	651.656	1699.04	244.005	589.347	725.51		810.262	447.147	533.826	254.775																		364.107	140.56	881.66	387.154	554.892		277.784	327.466	189.862	185.464		354.694	260.675
	44.2226	1058.44	1058.44	502.401	430.607	345.252	520.26	520.224	658.596	1601.04	288.485	548.747	754.73		962.792	400.537	475.14	303.295																		359.347	166.18	853.24	402.674	553.272		291.784	361.466	249.862	216.824		342.154	180.822
	44.3091	1063.07	1063.07	567.401	401.734	410.252	442.22	442.184	677.456	1590.04	281.205	502.797	694.212		1067.31	355.067	497.534	340.415																		374.457	238.24	859.84	347.954	575.14		310.784	329.466	177.862	150.424		338.154	203.575
	44.3957	1071.54	1071.54	677.401	431.32	474.252	417.62	417.584	591.196	1768.04	275.365	527.897	723.237		1066.37	382.917	529.666	388.305																		346.607	247.68	934.26	330.594	590.297		294.784	345.466	159.862	173.544		372.154	203.575
	44.4822	987.848	987.848	623.901	491.292	475.252	306.62	306.584	531.136	1692.04	294.845	522.467	749.397		1100.01	427.857	508.146	341.785																		326.607	182.02	865.68	361.794	612.983		279.784	400.466	238.826	171.704		290.154	196.025
	44.5687	996.608	996.608	592.401	434.83	397.252	414.1	414.064	495.916	1701.88	301.445	508.297	717.467		836.022	500.317	544.106	339.785																		307.088	260.26	806.573	368.774	577.496		391.784	434.466	203.837	206.704		303.154	203.557
	44.6553	1029.2	1029.2	653.901	492.301	362.252	440.1	440.064	415.416	1749.44	268.765	503.537	757.627		974.922	598.037	534.612	295.785																		365.196	266.48	772.249	331.394	549.176		388.784	592.466	213.082	210.304		365.154	201.636
	44.7418	1083.66	1083.66	644.901	515.227	397.252	390.1	390.064	373.816	1765.18	293.605	522.147	651.847		861.512	646.707	524.912	256.785																		354.847	214.48	788.02	328.234	748.056		371.784	626.466	213.862	170.184		373.154	266.085
	44.8284	1114.55	1114.55	576.401	487.19	350.252	395.1	395.064	353.636	1777.02	255.645	505.147	532.587		819.762	567.227	557.826	327.785																		351.487	237.48	811.16	319.874	788.056		340.784	668.466	224.302	177.424		403.154	217.915
	44.9149	1101.19	1101.19	539.401	475.678	388.252	544.1	544.064	382.556	1821.93	240.445	539.197	594.887		903.502	640.837	537.286																			335.927	206.48	766.04	334.154	744.056		302.784	571.466	184.102	225.984		323.154	212.325
	45.0014	1153.29	1153.29	556.559	413.383	447.252	423.1	423.064	366.596	1833.68	323.645	528.757	548.187		799.412	638.767	550.046																			325.607	234.48	739.68	307.434	714.056		326.784	504.291	167.422	249.304		370.154	262.325
	45.088	1156.45	1156.45	505.721	394.818	426.16	540.1	540.064	354.016	1863.27	331.845	546.977	530.207		832.012	591.677	521.036																			289.607	121.48	783.918	298.934	917.056		277.784	454.897	165.862	240.264		397.154	248.127
	45.1745	1317.03	1317.03	467.081	330.791	510.632	452.1	452.064	381.876	1784.78	320.365	607.587	641.207		875.912	562.087	490.506																			424.607	160.48	784.611	348.934	883.056		345.784	408.926	165.862	269.104		344.154	254.625
	45.2611	1206.02	1206.02	528.821	331.576	499.852	402.902	402.866	312.216	1835.47	245.965	601.657	602.207		762.502	640.717	646.877																			363.607	134.48	789.68	340.034	863.028		326.784	373.766	202.402	283.224		504.154	219.665
	45.3476	1076.69	1076.69	557.781	442.936	455.392	416.17	416.134	268.996	1995.4	196.405	603.067	515.152		752.442	694.067	685.192																			436.607	131.48	895.64	287.414	826.254		300.784	401.546	249.622	248.655		517.154	245.525
	45.4341	1191.96	1191.96	527.901	363.872	429.653	411.38	411.344	325.016	1886.08	237.965	580.807	499.907		785.022	710.897	652.195																			327.607	138.48	774.76	299.734	865.736		290.784	412.666	203.662	243.954		487.154	276.325
	45.5207	1129.23	1129.23	411.561	364.768	419.442	434.5	434.464	403.876	1894.86	297.685	529.797	483.087		795.252	678.267	554.508																			331.607	211.48	880.488	291.954	979.986		313.784	478.786	232.402	219.884		553.154	216.325
	45.6072	1141.31	1141.31	428.201	339.234	437.322	450.54	450.504	434.676	1718.72	294.925	489.877	551.207		764.002	614.047	550.586																			365.196	238.48	903.921	306.774	857.056		335.784	436.626	243.082	229.254		532.29	225.704
	45.6938	1143.59	1143.59	497.601	366.927	434.332	439.34	439.304	393.196	1689.8	296.045	425.007	473.207		762.702	657.297	507.293																			352.132	159.48	921.96	309.494	714.056		397.784	426.946	316.942	292.334		525.869	239.625
	45.7803	1026.79	1026.79	544.981	356.982	419.202	403.56	403.524	514.836	1519.68	280.445	423.177	471.207		803.532	585.807	555.562																			367.567	218.48	977.64	299.754	753.056		420.784	328.946	327.862	305.764		468.994	304.685
	45.8669	975.83	975.83	458.981	392.657	405.872	434.02	433.984	386.016	1689.04	231.005	447.637	497.207		715.102	513.997	638.186																			359.967	188.48	1101.6	299.034	650.056		390.784	346.226	322.642	306.554		596.454	333.365
	45.9534	1011.54	1011.54	411.701	449.161	389.612	424.64	424.604	384.316	1514.04	253.485	479.707	346.207		818.792	659.587	655.427																			341.167	157.48	967.68	320.834	622.056		407.784	355.826	264.442	302.204		601.514	331.325
	46.0399	991.36	991.36	489.381	381.96	387.872	444.84	444.804	455.876	1519.04	242.285	500.397	428.264		889.922	654.967	595.217																			290.767	185.48	895.221	369.994	512.056		378.784	344.506	276.742	251.124		586.154	236.325
	46.1265	907.366	907.366	505.561	331.978	357.472	497.022	496.986	418.136	1435.04	172.885	450.267	392.267		900.892	545.827	542.948																			345.487	231.48	873.619	336.914	548.781		368.784	321.386	290.302	301.834		669.154	226.325
	46.213	976.512	976.512	464.501	351.904	365.363	495.462	495.426	459.476	1305.04	125.245	428.427	315.496		875.236	640.823	490.017																			325.607	261.48	860.66	354.238	473.156		274.784	356.266	286.642	237.084		777.154	264.373
	46.2996	939.221	939.221	451.404	378.66	441.462	548.064	548.028	599.496	1406.6	133.805	434.597	278.528		948.518	567.54	520.505																			292.2	200.48	850.84	362.014	434.996		277.784	346.586	238.882	241.023		656.249	229.132
	46.3861	938.246	938.246	446.265	324.588	497.372	526.43	526.394	469.056	1341.26	162.365	343.377	245.697		917.92	585.228	505.497																			309.071	201.48	796.78	369.064	407.796		311.784	364.786	357.142	254.036		559.782	207.425
	46.4726	965.294	965.294	475.401	333.82	539.352	431.78	431.744	536.896	1472.76	154.045	350.577	246.067		972.912	636.552	468.176																			270.827	256.46	759.42	383.364	429.056		252.784	354.506	224.482	232.874		468.266	221.225
	46.5592	908.747	908.747	542.801	364.539	474.922	394.84	394.804	515.796	1461.04	148.005	440.727	267.569		894.022	602.057	425.586																			261.167	229.039	924.68	350.029	268.056		301.784	357.146	238.402	193.234		402.854	231.411
	46.6457	946.82	946.82	456.301	368.378	465.272	407.26	407.224	583.936	1585.08	175.125	386.407	308.947		791.852	567.617	435.806																			254.587	342.98	899.68	363.994	331.056		270.784	408.066	275.182	208.548		391.994	168.407
	46.7323	990.778	990.778	442.301	370.306	443.182	423.25	423.214	339.356	1575.66	182.205	311.047	286.507		813.672	648.517	478.72																			229.207	236.33	817.68	396.341	203.056		220.784	383.946	332.062	172.211		376.954	181.325
	46.8188	1056.61	1056.61	486.901	398.59	409.492	426.84	426.804	368.636	1597.5	190.525	308.847	398.467		836.722	598.237	415.872																			250.047	220.45	878.68	396.891	271.056		208.784	383.306	272.002	169.784		335.954	176.325
	46.9053	1055.32	1055.32	438.801	327.816	398.232	424.548	424.512	397.756	1656.06	182.005	313.117	399.527		840.02	584.317	411.228																			254.607	220.48	888.68	423.074	237.056		259.784	424.866	256.642	192.814		314.574	190.038
	46.9919	1092.18	1092.18	474.301	354.084	384.552	467.81	467.774	424.796	1649.48	171.445	345.817	390.087		913.846	542.577	424.332																			240.607	185.48	800.68	429.514	287.056		212.784	387.986	240.202	179.954		279.154	158.325
	47.0784	1093.79	1093.79	432.101	367.863	399.632	502.612	502.576	393.976	1544.04	179.085	410.217	425.307		829.683	509.677	432.478																			340.607	164.807	854.68	406.6	277.056		211.784	391.826	243.082	170.424		258.154	164.425
	47.165	998.967	998.967	544.798	372.445	417.042	511.72	511.684	344.336	1696.04	140.965	436.597	345.433		874.272	578.277	463.986																			284.607	127.002	857.68	400.894	244.056		232.784	359.466	290.842	178.424		261.154	193.936
	47.2515	1003.43	1003.43	543.8	346.583	381.672	461.81	461.774	264.936	1551.04	157.445	459.857	354.669		836.632	541.717	397.386																			306.607	93.16	917.68	426.114	123.056		295.784	417.466	303.082	150.424		298.154	159.271
	47.3381	953.093	953.093	452.401	351.81	350.452	487.62	487.584	306.456	1861.04	168.405	455.687	359.227		933.512	616.517	379.586																			341.607	170.06	933.68	434.684	169.056		294.784	396.466	320.392	173.939		271.154	175.125
	47.4246	834.435	834.435	509.001	319.009	351.522	516.68	516.644	317.136	1671.04	162.405	442.547	367.087		815.632	592.477	331.111																			303.607	135.68	850.68	449.564	171.056		256.784	336.466	301.112	176.024		266.154	194.975
	47.5111	807.356	807.356	470.101	300.033	433.322	397.43	397.394	382.016	1636.04	148.525	444.767	402.607		752.072	511.377	318.439																			311.607	159.96	898.68	443.714	86.056		345.784	381.466	266.542	159.784		317.154	185.375
	47.5977	823.385	823.385	466.201	256.61	447.942	389.53	389.494	407.836	1425.04	199.965	440.597	403.636		652.872	574.477	417.614																			354.607	225.48	814.68	432.714	107.056		317.784	366.466	209.662	121.464		284.154	163.075
	47.6842	814.387	814.387	489.592	250.092	384.312	505.98	505.944	438.716	1578.04	226.605	486.647	451.057		738.952	559.237	378.939																			352.259	122.48	785.68	423.714	114.056		322.784	347.466	269.722	136.057		369.154	128.485
	47.7708	863.077	863.077	447.005	285.255	394.972	466.02	465.984	442.276	1539.04	181.445	496.857	410.137		735.152	611.157	354.889																			353.463	179.48	796.68	443.392	119.056		409.784	341.466	212.002	137.954		320.154	161.325
	47.8573	900.284	900.284	376.241	235.341	476.382	346.03	345.994	420.776	1530.04	160.925	536.317	314.997		750.112	565.537	280.556																			390.147	187.275	778.68	385.394	120.745		388.784	358.466	306.262	176.264		305.154	126.325
	47.9438	912.911	912.911	289.841	246.408	480.102	385.52	385.484	398.629	1424.04	218.765	554.787	409.057		812.432	679.377	404.106																			351.16	174.32	736.68	354.014	144.924		381.784	361.466	248.782	218.614		432.154	141.325
	48.0304	912.835	912.835	267.481	222.676	405.372	411.38	411.344	467.757	1436.04	216.445	568.357	413.507		762.001	764.617	348.569																			334.218	159.04	717.68	320.074	137.786		363.784	426.466	389.242	167.434		422.154	156.325
	48.1169	899.038	899.038	293.351	251.182	422.772	386.71	386.674	377.584	1560.04	170.565	534.687	351.737		757.05	707.577	340.774																			360.877	168.44	725.68	263.434	98.426		389.784	380.466	328.342	128.304		357.154	222.325
	48.2035	821.876	821.876	274.581	232.436	446.272	367.82	367.784	349.116	1443.04	167.525	533.907	354.177		842.902	654.877	389.466																			271.177	177.06	716.68	249.654	112.061		344.784	368.116	309.129	134.184		404.154	191.325
	48.29	782.625	782.625	254.551	264.963	439.372	399.13	399.094	369.036	1606.04	162.565	596.187	489.837		695.662	521.877	430.81																			249.547	193.48	747.68	261.954	100.922		390.784	385.072	298.897	161.864		448.234	161.325
	48.3765	819.62	819.62	303.401	306.593	410.712	377.05	377.014	385.976	1594.04	183.045	621.387	412.997		850.572	480.437	495.395																			302.607	162.48	668.68	238.994	94.836		359.784	371.626	227.542	154.584		479.841	231.325
	48.4631	841.85	841.85	347.461	296.056	389.212	401.81	401.774	395.616	1319.04	159.045	626.167	327.067		719.301	435.877	468.02																			251.361	188.48	713.68	255.734	122.496		378.784	337.046	296.362	181.864		437.304	158.951
	48.5496	726.4	726.4	365.721	330.096	330.492	547.54	547.504	427.936	1338.04	153.405	548.997	326.207		673.568	420.517	412.184																			267.367	186.48	632.68	287.554	160.296		313.784	328.626	309.682	167.724		515.414	178.407
	48.6362	649.2	649.2	333.231	387.553	310.862	449.11	449.074	418.456	1357.04	162.845	523.277	301.207		675.322	321.057	430.386																			254.527	171.48	653.68	300.334	169.056		289.784	296.466	332.062	197.804		578.614	151.525
	48.7227	747.45	747.45	512.091	325.283	357.232	379.11	379.074	380.076	1401.04	161.805	511.907	228.207		740.022	311.857	470.826																			289.665	152.48	629.68	286.874	124.056		317.784	331.466	291.562	168.044		682.184	250.725
	48.8093	798.958	798.958	402.031	285.26	331.302	426.54	426.504	365.736	1195.04	205.125	504.037	299.207		773.352	374.917	511.598																			290.196	178.48	597.68	270.134	121.056		371.784	332.466	249.802	170.364		556.154	241.095
	48.8958	778.657	778.657	401.891	288.456	333.142	437.27	437.234	331.116	1273.04	252.885	513.817	324.207		825.612	412.477	545.426																			318.187	158.48	531.68	239.314	116.056		417.784	264.466	296.122	170.424		558.154	250.375
	48.9823	766.412	766.412	418.731	327.976	352.982	456.19	456.154	301.036	1292.04	258.205	479.807	313.207		829.242	378.417	440.71																			306.607	198.48	595.68	190.734	120.056		342.784	283.466	313.822	170.424		443.154	234.334
	49.0689	771.719	771.719	387.221	308.291	295.682	407.784	407.748	273.436	1363.04	217.245	444.167	338.207		745.032	360.277	396.826																			292.607	245.48	602.68	221.554	147.056		437.784	249.466	277.702	155.424		438.154	231.375
	49.1554	771.386	771.386	398.781	249.984	322.242	423.608	423.572	257.836	1297.04	226.565	452.857	398.207		678.312	341.857	356.665																			324.607	297.48	628.68	232.854	120.056		367.784	222.466	322.162	182.424		421.154	222.025
	49.242	795.778	795.778	389.001	267.227	338.492	443.84	443.804	323.576	1293.17	190.445	425.897	321.207		679.352	331.317	402.266																				334.48	556.68	252.114	139.056		405.784	212.466	323.722	194.424		366.154	257.653
	49.3285	783.3	783.3	419.591	326.648	263.982	470.02	469.984	384.256	1400.78	130.765	364.987	335.207		698.352	300.957	279.746																				273.48	624.68	230.734	115.056		303.784	224.466	285.742	195.424		385.154	289.025
	49.415	752.631	752.631	455.814	351.659	286.552	455.26	455.224	370.756	1341.66	150.725	384.107	377.207		663.352	243.737	273.084																				246.48	632.68	249.014	118.056		336.784	228.466	346.222	235.424		553.154	251.945
	49.5016	791.764	791.764	516.701	357.316	304.612	487.3	487.264	370.076	1373.04	186.845	387.447	378.207		642.352	252.017	377.986																				270.48	674.68	251.874	142.056		340.784	328.466	386.552	219.424		620.154	258.164
	49.5881	798.287	798.287	517.351	381.923	297.522	461.5	461.464	346.496	1323	186.525	404.997	348.207		850.352	326.057	387.75																				245.48	697.68	242.394	133.056		358.784	277.466	365.412	174.424		491.154	248.459
	49.6747	766.618	766.618	547.551	373.765	323.435	496.22	496.184	324.316	1326.02	186.245	388.477	360.086		719.352	354.997	268.792																				158.48	605.68	276.034	165.056		345.718	285.466	421.532	158.424		466.154	238.108
	49.7612	755.741	755.741	485.051	303.757	317.452	453.86	453.824	326.096	1362.79	239.765	337.947	360.007		706.352	347.057	243.153																				172.48	760.68	300.974	175.056		358.226	318.466	426.722	206.424		502.154	274.525
	49.8477	702.552	702.552	489.301	307.319	354.652	491.7	491.664	288.556	1484.63	220.285	345.077	385.458		558.352	329.457	287.155																				211.48	685.68	325.834	163.056		399.544	325.466	416.882	214.574		636.154	242.175
	49.9343	656.847	656.847	499.221	290.638	298.052	411.9	411.864	259.796	1621.4	189.165	305.897	369.817		626.161	297.237	291.449																				152.48	730.68	295.794	157.056		411.874	307.466	386.032	184.472		500.154	249.045
	50.0208	658.823	658.823	516.605	260.688	396.652	484.94	484.904	282.876	1466.78	206.005	350.987	398.457		529.692	330.517	273.626																				208.48	664.68	260.854	190.056		326.654	297.466	381.922	239.364		579.154	286.525
	50.1074	688.259	688.259	457.581	276.72	422.252	446.9	446.864	279.136	1546.13	183.845	409.517	388.047		427.532	312.077	235.866																				196.48	791.68	251.734	173.056		351.194	323.466	363.742	221.884		528.154	261.825
	50.1939	689.259	689.259	419.581	241.05	349.852	389.5	389.464	248.956	1500.86	181.885	388.297	368.147		431.052	281.737	266.946																					715.68	275.794	174.056		345.215	316.466	323.662	192.924		504.154	252.187
	50.2805	678.626	678.626	402.561	263.974	402.252	469.95	469.914	261.216	1402.12	168.165	437.067	383.267		400.812	320.217	361.434																					691.68	290.034	203.056		318.044	326.466	382.862	297.404		491.154	308.501
	50.367	691.54	691.54	396.281	272.48	484.452	389.2	389.164	294.755	1432.52	158.725	423.647	319.507		296.512	300.077	293.899																					762.68	270.914	173.056		305.584	330.466	369.862	433.724		487.154	253.285
	50.4535	676.609	676.609	354.481	233.958	459.652	483.46	483.424	309.327	1477.52	198.405	410.877	337.807		543.272	287.557	280.807																					705.68	314.834	228.056		319.364	327.466	327.862	426.139		403.154	295.965
	50.5401	684.95	684.95	359.2	263.083	454.052	430.54	430.504	269.301	1463.44	166.965	451.837	370.207		464.352	340.021	345.897																					633.68	327.674	250.056		336.734	336.466	333.862	413.531		453.154	318.084
	50.6266	732.69	732.69	319.12	301.649	452.852	353.56	353.524	280.096	1373.04	109.165	443.347	305.207		468.352	366.541	358.639																					617.68	326.714	228.056		336.394	389.466	327.862	443.754		502.154	326.695
	50.7132	666.099	666.099	352.821	270.983	418.452	295.88	295.844	291.016	1585.47	117.709	472.347	394.207		432.352	431.319	422.574																					729.68	381.714	211.056		329.344	371.466	261.862	434.414		416.154	292.648
	50.7997	669.713	669.713	435.861	300.936	335.052	337.6	337.564	240.496	1632.64	121.527	355.827	387.207		410.603	348.177	401.837																					700.68	331.702	232.056		341.784	414.466	321.862	405.934		404.154	266.997
	50.8862	735.5	735.5	537.061	307.336	271.252	398.54	398.504	252.056	1724	133.263	357.837	293.207		411.932	320.857	344.397																					619.68	323.534	228.056		328.924	426.466	363.862	316.474		345.154	230.571
	50.9728	682.2	682.2	540.861	354.376	271.452	378.32	378.284	302.736	1530.04	100.345	451.127	300.207		420.312	336.057	335.066																					700.68	318.194	374.056		338.684	397.466	340.862	280.204		401.154	244.325
	51.0593	664.54	664.54	501.781	357.736	247.452	435.66	435.624	349.336	1551.04	156.485	405.537	365.207		383.412	312.207	287.137																					725.68	302.134	323.056		298.194	401.466	411.862	344.364		307.154	255.375
	51.1459	663.299	663.299	456.261	341.303	235.852	381.66	381.624	361.736	1509.25	88.885	410.017	372.207		374.006	306.597	357.369																					654.68	232.854	310.308		349.264	408.466	375.862	253.043		281.154	248.285
	51.2324	731.422	731.422	386.461	323.514	342.252	370.38	370.344	358.816	1421.46	108.105	328.887	337.207		374.162	346.307	335.649																					976.68	242.714	327.095		355.784	375.466	448.862	233.244		389.154	256.325
	51.319	628.035	628.035	362.621	333.291	386.852	360.56	360.524	379.376	1460.26	121.885	456.767	273.207		429.372	468.357	295.65																					1119.68	247.714	361.796		317.784	406.466	357.862	231.564		312.154	246.325
	51.4055	601.1	601.1	325.678	325.632	361.652	298.12	298.084	344.296	1422.96	99.205	426.387	326.207		458.682	401.057	332.793																					1168.68	217.714	390.116		341.784	402.652	441.862	218.024		271.154	181.325
	51.492	713.11	713.11	316.958	272.536	310.452	223.78	223.744	306.616	1302.04	105.605	307.267	320.207		481.459	455.03	325.7																					1037.68	229.714	361.756		353.784	383.686	346.862	175.984		312.154	206.325
	51.5786	788.3	788.3	337.011	284.476	286.652	287.09	287.054	299.976	1355.04	146.845	410.017	377.207		446.815	365.108	329.224																					974.68	226.714	482.056		320.784	367.846	411.862	155.563		310.154	196.325
	51.6651	791.81	791.81	313.301	260.696	278.652	372.1	372.064	325.096	1344.04	134.365	538.777	277.803		439.372	385.847	325.052																					890.68	232.714	453.056		318.784	368.766	417.862	143.624		351.154	216.325
	51.7517	756.621	756.621	337.711	331.176	337.652	307.1	307.064	308.136	1444.04	90.865	365.827	245.047		467.902	326.397	314.495																					816.68	251.714	523.056		281.784	384.326	291.862	169.824		307.154	236.325
	51.8382	754.004	754.004	412.311	381.336	392.652	346.1	346.064	270.376	1245.04	101.485	334.367	207.327		511.814	366.937	300.024																					730.68	249.808	454.056		280.784	325.666	309.862	152.584		442.154	226.325
	51.9247	732.674	732.674	376.291	270.856	334.452	275.1	275.064	250.136	1309.04	87.945	395.132	218.367		597.342	367.497	337.845																					628.68	249.874	474.056		254.784	386.326	297.862	152.864		353.154	231.325
	52.0113	686.545	686.545	359.941	380.616	306.452	371.1	371.064	274.136	1200.04	177.305	374.996	240.407		650.167	249.547	342.526																					722.68	221.914	445.056		244.784	399.466	364.862	178.104		303.154	231.325
	52.0978	643.99	643.99	427.391	350.056	203.252	319.1	319.064	295.776	1298.04	158.745	357.987	256.447		622.563	258.957	327.746																					655.68	175.414	381.056		287.784	409.466	345.862	198.934		325.154	242.325
	52.1844	610.62	610.62	430.051	344.696	256.252	393.1	393.064	265.816	1219.35	129.986	330.117	269.787		493.992	329.147	339.706																					648.68	183.114	432.056		207.784	352.466	231.862	178.144		326.154	246.325
	52.2709	631.6	631.6	381.211	348.294	270.452	299.1	299.064	333.856	1236.5	148.379	359.797	261.007		492.332	326.417	367.887																					559.68	210.574	411.056		265.279	439.466	261.862	168.344		299.154	191.325
	52.3574	659.193	659.193	402.85	300.936	251.652	308.1	308.064	357.649	1175.72	132.986	377.997	341.327		376.712	413.217	379.58																					623.68	258.134	361.056		263.464	446.466	297.862	197.954		327.154	311.325
	52.444	652.284	652.284	317.547	261.256	278.452	348.1	348.064	346.091	1181.23	144.121	440.897	330.107		421.392	345.387	323.506																					634.837	195.714	462.056		278.624	403.466	279.862	153.854		299.154	287.325
	52.5305	601.748	601.748	378.781	339.976	298.052	354.1	354.064	296.376	1258.55	132.185	392.847	344.107		416.047	370.097	304.216																					653.9	229.714	443.056		275.564	412.466	261.862	154.424		235.154	286.325
	52.6171	554.214	554.214	342.041	328.856	245.452	422.1	422.064	265.856	1227.7	173.805	358.437	383.367		391.393	356.817	315.076																					659.68	267.714	386.056		268.464	455.466	231.862	182.424		216.154	281.325
	52.7036	611.897	611.897	321.861	252.136	293.852	361.1	361.064	208.646	1299.38	207.565	334.817	395.507		520.002	328.717	235.226																					687.557	243.714	369.056		331.144	440.466	303.862	179.424		285.736	276.325
	52.7901	533.84	533.84	334.547	326.696	235.452	430.1	430.064	238.333	1218.72	154.585	396.827	385.327		514.312	328.427	212.325																					731.77	286.714	348.789		350.584	484.466	339.862	122.424		317.117	236.325
	52.8767	578.52	578.52	380.351		266.652	312.1	312.064	213.835	1193.52	118.745	416.297	457.087		483.212	339.807	205.426																					698.464	286.714	334.836		330.584	475.466	249.862	159.424		351.914	196.325
	52.9632	600.698	600.698	363.651		266.412	354.1	354.064	230.942	1222.04	94.345	529.257	398.207		566.592	444.057	256.346																					648.708	291.714	334.496		335.004	396.466	340.862	183.107		428.674	261.325
	53.0498	535.113	535.113	360.561		205.532	300.1	300.064	209.312	1224.04	106.665	671.637	324.107		594.352	475.477	271.646																					613.352	385.714	352.672		342.104	425.466	297.862	178.673		358.323	271.325
	53.1363	535.08	535.08	404.721		268.332	322.1	322.064	187.976	1194.04	140.205	729.477	299.667		447.352	376.957	264.038																					599.97	306.714	419.659		299.884	460.466	255.862	113.344		414.854	182.325
	53.2229	531.564	531.564	357.611		339.572	366.1	366.064	154.336	1204.04	133.669	643.897	283.967		568.352	472.837	236.598																					567.73	376.714	401.986		310.784	467.466	285.862	119.824		495.874	296.325
	53.3094	542.618	542.618	256.721		301.092	386.1	386.064	139.736	1228.04	134.02	497.487	318.807		547.352	441.317	178.446																					566.2	304.169	434.236		324.484	455.51	267.862	181.824		492.774	281.325
	53.3959	576.657	576.657	235.101		215.252	401.1	401.064	163.336	1342.04	123.843	512.117	342.472		537.352	402.317	191.686																					648.68	245.134	430.156		356.444	486.846	243.862	118.424		563.994	251.325
	53.4825	529.381	529.381	242.461		296.252	453.1	453.064	215.055	1175.04	97.925	473.937	358.897		617.912	358.317	263.026																					798.68	265.294	395.776		364.544	465.826	226.862	144.708		486.984	301.325
	53.569	533.273	533.273	216.311		211.252	420.1	420.064	280.256	1217.04	135.725	444.977	317.417		624.592	486.317	184.326																					963.68	292.654	407.956		396.084	422.386	255.862	190.064		419.284	237.325
	53.6556	467.45	467.45	225.421		269.252	424.1	424.064	270.216	1177.04	105.145	404.877	366.787		537.112	348.317	263.786																					920.68	285.814	386.296		439.204	459.286	219.862	172.784		404.204	221.325
	53.7421	438.378	438.378	231.377		344.252	389.1	389.064	281.496	1110.04	117.405	401.767	440.977		579.192	408.317	259.786																					1051.68	291.934	305.056		464.984	379.466	303.862	212.504		341.534	308.325
	53.8286	452.378	452.378	228.28		339.084	330.1	330.064	276.816	1246.04	87.325	347.857	344.427		469.352	436.504	263.786																					971.371	269.334	425.056		420.304	364.466	237.862	251.664		291.974	231.325
	53.9152	450.722	450.722	258.301		276.732	326.1	326.064	240.576	1276.04	91.785	335.687	374.017		616.78	442.493	339.867																					853.671	298.934	407.056		356.164	337.466	279.862	168.064		348.724	217.325
	54.0017	406.097	406.097	301.771		324.692	277.1	277.064	230.296	1342.04	115.305	292.407	398.027		564.591	438.477	346.906																					708.08	284.094	490.056		358.564	298.466	285.862	121.064		355.884	277.325
	54.0883	458.379	458.379	297.231		400.772	420.1	420.064	200.376	1294.04	121.285	316.797	326.667		585.202	397.557	303.826																					666.08	252.174	510.056		318.964	317.466	285.862	166.424		354.734	226.325
	54.1748	478.094	478.094	266.981		425.252	354.1	354.064	225.456	1079.04	112.172	319.597	275.767		591.482	349.397	311.846																					628.92	296.534	547.056		315.224	308.466	303.862	180.424		411.244	276.325
	54.2614	437.274	437.274	270.021		404.792	347.1	347.064	230.179	1123.04	128.601	324.767	322.667		553.346	444.097	431.95																					677.68	283.234	589.056		346.584	312.466	321.862	194.424		450.644	192.325
	54.3479	493.367	493.367	323.781		359.272	294.1	294.064	220.505	1245.04	157.109	347.857	348.137		529.112	328.517	348.077																					606.68	298.714	540.056		305.304	317.466	255.862	248.424		350.504	242.325
	54.4344	487.285	487.285	257.841		370.952	390.1	390.064	211.616	1211.04	117.125	354.067	301.827		508.087	344.017	310.946																					560.68	254.714	400.056		298.584	345.466	303.862	170.424		334.794	304.325
	54.521	516.138	516.138	297.151		361.832	389.1	389.064	177.216	1123.04	146.665	369.467	341.107		558.574	361.053	244.466																					656.68	255.714	533.056		263.904	328.466	285.862	227.424		377.654	286.325
	54.6075	585.818	585.818	261.304		328.792	435.1	435.064	166.976	1047.04	161.985	349.427	323.417		532.052	326.307	312.786																					562.68	322.714	398.056		263.224	391.466	279.862	228.424		358.924	241.325
	54.6941	622.094	622.094	326.644		363.792	449.1	449.064	220.616	1092.04	122.105	363.627	359.677		521.102	287.317	421.786																					780.68	321.714	445.056		257.624	345.466	253.678	428.424		353.524	186.325
	54.7806	549.721	549.721	235.861		375.372	304.1	304.064	144.376	1149.04	134.309	326.947	333.147		530.652	370.317	399.786																					700.68	363.714	279.056		292.344	367.466	234.022	397.424		449.744	211.325
	54.8671	562.429	562.429	281.821		383.112	280.1	280.064	140.096	1139.04	132.049	384.907	281.247		516.912	254.317	385.043																					773.68	308.714	304.056		265.944	366.466	206.062	357.424		431.704	241.325
	54.9537	527.135	527.135	268.541		398.832	233.1	233.064	116.416	1099.04	153.745	342.157	306.667		469.172	309.317	310.086																					654.68	317.714	347.056		295.564	427.466	243.382	342.424		344.314	261.325
	55.0402	503.68	503.68	219.374		409.192	217.1	217.064	186.096	1032.04	94.865	408.537	332.687		410.532	223.317	299.566																					674.68	347.714	254.056		368.664	364.755	248.583	385.43		373.924	256.325
	55.1268	510.661	510.661	307.141		371.332	261.819	261.783	153.696	1319.04	101.895	385.557	319.487		379.952	306.317	309.466																					683.491	317.714	178.056		362.744	377.786	272.842	346.464		313.684	221.325
	55.2133	531.368	531.368	325.341		305.372	262.095	262.059	164.136	1290.04	133.235	371.067	299.207		512.636	260.317	276.504																					664.6	309.714	235.128		401.904	429.786	280.582	272.144		301.264	281.325
	55.2998	523.355	523.355	293.061		276.972	224.9	224.864	171.776	1290.04	130.545	429.587	331.207		557.752	250.317	248.913																					739.18		266.889		465.504	454.726	286.462	193.024		315.004	267.325
	55.3864	605.837	605.837	307.541		246.532	270.02	269.984	138.296	1407.04	122.265	410.877	346.207		524.852	278.317	254.496																					711.72		350.256		519.784	404.738	247.912	157.144		269.964	216.325
	55.4729	557.974	557.974	282.981		282.412	217.4	217.364	224.576	1312.04	143.435	369.267	438.207		558.852	326.317	255.946																					599.68		245.896		561.784	365.933	254.744	163.023		362.994	236.325
	55.5595	548.977	548.977	294.621		285.812	313.76	313.724	214.856	1188.04	168.765	413.197	393.207		492.592	278.317	232.616																					647.68		267.456		619.784	356.786	248.311	197.025		261.274	246.325
	55.646	468.329	468.329	337.501		279.532	208.12	208.084	204.136	1268.04	113.965	347.447	346.207		436.352	332.317	315.306																					594.68		267.656		485.784	358.226	302.902	248.004		308.154	236.325
	55.7326	453.08	453.08	280.861		243.312	246.48	246.444	251.176	1200.04	154.445	346.937	296.207		473.352	324.317	291.116																					623.68		219.216		384.784	357.466	390.082	191.804		334.154	166.325
	55.8191	474.006	474.006	259.461		334.172	268.66	268.624	195.006	1305.04	138.045	255.507	352.207		513.352	391.317	283.656																					622.68		252.276		299.038	295.466	388.702	163.504		270.154	171.325
	55.9056	439.872	439.872	259.021		290.252	271.94	271.904	197.447	1278.04	144.565	161.387	304.207		535.945	337.154	306.272																					652.68		271.376		263.384	311.466	384.082	158.584		241.154	161.325
	55.9922	439.466	439.466	256.101		334.252	291.74	291.704	206.986	1305.04	124.125	307.617	345.207		539.933	255.417	344.466																					602.68		205.096		221.904	299.466	460.842	134.424		285.154	256.325
	56.0787	426.518	426.518	283.501		226.252	294.72	294.684	205.336	1278.04	125.045	371.697	418.207		491.372	285.457	302.466																					676.68		229.396		241.684	233.466	376.772	118.424		303.154	221.325
	56.1653	387.399	387.399	301.101		327.252	264.4	264.364	240.386	1349.04	139.085	366.827	431.207		536.822	300.437	344.646																					633.68		227.936		265.764	365.466	304.582	158.424		300.154	232.325
	56.2518	423.335	423.335	269.621		288.252	248.76	248.724	246.636	1477.04	106.245	341.737	307.207		502.352	322.037	366.966																					662.68		223.342		274.044	329.466	345.442	118.424		298.154	211.325
	56.3383	475.078	475.078	220.181		220.252	277.78	277.744	241.136	1292.17	101.445	323.517	312.207		597.352	328.397	331.386																					625.68		180.869		259.964	370.466	221.122	116.767		317.228	321.325
	56.4249	415.418	415.418	236.181		331.252	241.14	241.104	214.436	1134.05	90.245	367.807	406.207		442.101	359.297	338.413																					649.68		200.056		292.364	417.466	255.502	115.784		314.039	296.325
	56.5114	434.054	434.054	216.501		205.252	266.892	266.856	294.336	1013.08		391.307	430.207		368.092	345.637	292.694																					656.68		264.056		288.044	405.466	214.282	111.784		278.824	251.325
	56.598	439.314	439.314	188.501		275.252	269.72	269.684	289.836	1046.43		451.152	432.207		373.498	329.317	256.111																					761.68		164.056		260.264	440.466	261.382	105.144		285.944	297.325
	56.6845	454.876	454.876	202.181		230.252	259.107	259.071	260.176	1162.78		419.826	320.207		429.787	328.657	255.866																					692.68		134.056		255.424	372.466	244.042	117.464		347.554	301.325
	56.771	508.297	508.297	195.261		259.252	288.52	288.484	236.976	1108.58		369.367	383.207		381.804	359.997	289.706																					762.68		172.056		275.924	322.466	249.802	137.224		301.154	306.325
	56.8576	450.49	450.49	220.461		168.252	313.48	313.444	258.976	1107.64		358.327	350.884		384.142	425.157	273.466																					754.488		132.056		246.184	324.466	297.382	166.424		349.154	216.325
	56.9441	451.405	451.405	226.461		226.252			183.136	1204.72		400.517	343.227		332.352	350.677	352.066																					753		129.056		227.104	329.466	297.862	163.424		323.154	236.325
	57.0307	414.781	414.781	231.701		198.252			221.616	1149.9		374.147	273.067		360.352	281.337	314.736																					790.64		120.056		206.004	300.745	357.862	167.424		417.154	236.325
	57.1172	378.622	378.622	232.501		253.252			231.856	1019.34		336.16	251.487		391.64	413.317	314.406																					768.1		147.056		239.004	328.996	285.862	118.424		451.154	239.305
	57.2038	412.064	412.064	273.061		177.252			227.056	1008.96		323.622	271.127		444.721	287.317	361.746																					716.98		157.056		224.164	365.226	363.862	138.424		402.154	225.736
	57.2903	419.323	419.323	287.661		233.252			209.417	947.04		371.907	259.207		488.152	285.317	344.586																					726.1		160.056		202.804	315.666	328.862	138.424		323.478	264.225
	57.3768	318.387	318.387	256.301					176.28	1005.96		322.885	247.207		401.432	324.317	341.866																					697.76		122.056		205.084	331.466	195.862	110.424		376.784	230.305
	57.4634	346.844	346.844	243.821					170.256	1062.45		266.747	247.207		380.272	302.317	296.666																					651.6		91.056		222.624	337.466	309.862	150.424		325.034	272.443
	57.5499	321.12	321.12	248.101					143.696	1098.01		342.357	220.207		396.032	369.317	284.471																					690.16		156.056		195.064	300.466	201.862	126.424		356.914	286.281
	57.6365	329.44	329.44	305.581					146.696	1102.86		286.477	207.207		309.352	370.317	275.586																					766.84		94.056		203.124	327.466	333.862	154.424		359.674	211.325
	57.723	381.52	381.52	286.341					164.176	1177.05		225.687	227.207		464.352	218.317	291.746																					790.7		131.056		240.784	342.466	237.862	186.424		348.714	236.325
	57.8095	360.797	360.797	241.901					154.056	1224.32		228.927	247.759		385.352	375.317	239.418																					773.18		122.056		220.784	336.466	277.71	134.424		293.694	352.325
	57.8961	352.867	352.867	233.541					158.896	1092.6		248.187	285.373		410.352	324.317	247.666																					1015.66		132.725		243.784	273.466	333.866	166.424		352.154	302.325
	57.9826	374.422	374.422	205.741					178.616	1338.04		247.587	306.679		348.352	248.317	265.376																					1131.32		156.976		230.784	335.466	285.562	159.424		430.154	246.325
	58.0692	385.521	385.521	262.221					192.136	1042.04		304.587	277.32		363.352	222.317	253.506																					1221.68		170.136		236.784	288.466	237.322	106.424		321.154	362.325
	58.1557	409.33	409.33	256.181					188.527	1025.08		240.827	271.604		342.352	235.317	260.886																					1124.68		147.576		213.784	280.466	237.082	194.424		397.154	377.325
	58.2422	387.5	387.5	239.501					191.451	897.76		265.907	265.853		426.352	265.317	255.186																					844.68		183.176		190.784	289.466	284.842	174.424		404.154	301.325
	58.3288	382.477	382.477	-2.099					210.636	829.2		322.747	276.267		317.352	271.317	247.846																					788.68		218.956		195.784	311.466	227.955	198.424		394.154	262.325
	58.4153	403.572	403.572	237.821					166.616	935.64		280.907	230.223		317.352	276.317	202.706																					783.68		203.056		197.784	330.466	253.164	182.424		327.154	297.325
	58.5019	448.831	448.831	211.461					154.446	828.04		196.507	234.818		376.352	228.317	262.786																					742.68		246.056		184.784	370.466	265.762	207.424		355.845	236.325
	58.5884	447	447	216.141					161.446	905.04		198.827	239.999		319.352	277.317	221.786																					611.68		273.056		253.784	414.466	304.102	251.424		330.586	316.325
	58.675	409.451	409.451	252.501						749.04		188.507	247.364		307.229	259.317	366.786																					541.68		258.056		267.784	506.466	308.432	191.424		280.484	241.325
	58.7615	479.366	479.366	287.321						998.04		207.267	242.245		275.697	312.317	429.786																					595.68		309.056		203.784	480.466	298.192	250.636		286.464	211.325
	58.848	402.085	402.085	272.961						876.04		185.987	222.689		272.522	337.317	378.786																					569.68		380.056		190.784	504.466	289.822	279.988		312.514	206.325
	58.9346	443.097	443.097	240.481						1117.04		136.107	213.719		273.092	258.317	424.786																					598.68		433.056		167.784	499.466	308.422	222.604		308.234	266.325
	59.0211	485.04	485.04	236.341						975.04		272.307	207.344		255.952	266.317	254.786																					518.68		403.056		167.784	463.466	261.862	291.464		311.154	196.325
	59.1077	476.74	476.74	192.021						1092.04		245.427	254.209		221.162	178.317	292.786																					453.68		443.495		167.784	416.466	321.862	200.464		326.154	211.325
	59.1942	456.8	456.8	238.801						993.983		210.467	233.454		247.042	196.317	293.786																					464.68		453.781		125.784	441.466	304.862	190.424		336.154	236.325
	59.2807	393.4	393.4	185.421						874.06		220.587			235.352	196.317	245.786																					447.68		435.456		93.784	383.466	334.862	170.974		328.154	271.325
	59.3673	387.867	387.867	190.721						694		235.467			227.352	174.317	266.786																					493.68		452.816		131.21	327.466	279.862	151.219		320.154	197.325
	59.4538	357.548	357.548	211.521						722.04		306.942			241.352	246.317	358.786																					507.68		479.076		140.484	308.466	315.862	133.039		295.154	211.325
	59.5404	363.565	363.565	220.081						738.04		326.566			187.352	222.317	284.786																					443.68		535.316		146.704	298.466	430.862	114.994		247.154	243.325
	59.6269	355.28	355.28	214.501						683.04		300.087			214.352	150.317	263.786																					474.68		473.756		137.584	283.466	315.862	139.324		234.154	266.325
	59.7134	383.124	383.124	251.861						710.04		339.087			239.352	145.317	270.786																					473.68		494.736		145.964	290.466	321.862	123.644		311.154	201.325
	59.8	384.781	384.781	227.437						727.04		284.927			231.352	216.317	395.786																					519.68		483.256		137.944	271.466	321.862	87.064		257.694	267.325
	59.8865	430.116	430.116	174.287						787.04		220.537			222.352	163.317	386.786																					461.68		493.056		143.644	288.466	303.862	143.424		235.923	321.325
	59.9731	428.009	428.009	148.801						857.04		284.145			228.352	215.317	405.786																					419.68		545.056		142.204	328.466	327.862	94.424		290.144	156.325
	60.0596	441.273	441.273	190.451						812.04		268.08			201.352	183.317	388.786																					380.68		479.056		164.184	283.742	417.862			305.374	251.325
	60.1462	342.499	342.499	180.501						830.04		231.667			204.352	202.317	348.786																					383.68		573.056		173.824	299.148	417.862			320.074	166.325
	60.2327	385.58	385.58	138.351						802.04		274.347			241.352	201.317	302.786																					467.68		469.056		158.584	328.696	327.862			406.544	216.325
	60.3192	422.66	422.66	137.151						732.04		244.107			277.352	245.317	238.786																					459.68		399.056		178.844	343.776	399.862			341.724	131.325
	60.4058	449.986	449.986	191.071						795.04		249.957			189.352	338.317	265.786																					489.68		551.056		185.524	333.286	351.862			354.056	176.325
	60.4923	374.887	374.887	190.671						788.04		277.067			116.352	223.317	171.786																					536.038		502.056		183.104	377.006	351.862			362.161	176.325
	60.5789	394.758	394.758	177.031						559.04		209.067			203.352	200.317	139.786																					577.153		557.056		162.664	380.466	231.862			367.234	258.325
	60.6654	383.52	383.52	258.081						720.04		208.067			229.352	221.317	187.983																					574.312		597.056		161.684	360.584	213.862			347.684	216.325
	60.7519	363.22	363.22	223.261						606.04		240.067			216.352	258.317	212.959																					613.48		628.056		179.984	361.986	183.862			339.514	266.325
	60.8385	354.5	354.5	167.461						665.04		238.067			201.352	190.317	217.146																					653.24		569.056		190.084	341.906	201.862			355.554	351.325
	60.925	355.703	355.703	203.901						652.04		297.067			209.352	186.317	270.188																					676.59		547.056		183.864	357.59	261.862			377.194	266.325
	61.0116	369.545	369.545							669.04		270.067			207.352	222.317	296.349																					634.13		690.056		148.104	366.465	219.862			283.154	303.325
	61.0981	351.242	351.242							726.04		283.067			281.352	298.317	259.496																					600.218		576.056		125.844	367.766	207.862			327.154	251.325
	61.1847	361.198	361.198							694.04		200.067			294.352	274.317	230.616																					585.836		581.056		127.404	381.986	171.862			299.154	251.325
	61.2712	369.24	369.24							658.04		277.067			228.352	258.317	262.916																					517.011		494.056		125.824	411.466	165.862			321.154	297.325
	61.3577									732.04		214.067			273.352	320.317	341.386																					556.394		584.056		135.004	380.466	279.862			276.154	261.325
	61.4443									740.507		225.067			273.352	236.317	237.786																					550.34		460.056		138.804	375.466	219.862			301.154	196.325
	61.5308									604.48		335.067			291.352	389.317	176.786																					486.92		426.056		115.224	378.466	273.862			306.154	241.407
	61.6174									655.98		270.067			236.352	237.317	231.786																					591.68		541.056		141.784	344.167	333.862			279.154	224.699
	61.7039											215.067			298.352	279.317	223.786																					407.68		449.056		96.784	343.404	219.862			375.154	233.245
	61.7904											209.067				211.317	254.786																					406.68		480.056		163.784	348.35	165.862			302.154	251.925
	61.877											317.067				190.317	215.786																					425.68		349.056		127.784	330.574	201.862			217.154	247.166
	61.9635											341.067				229.317	191.786																					399.68		365.056		137.784	321.956	262.862				223.738
	62.0501											262.067				191.317	191.786																					358.68		294.056		128.784	264.586	237.862				206.975
	62.1366											216.067					216.786																					396.68		266.056		143.784	271.178	141.862				191.825
	62.2231											187.067					186.786																					372.369		209.056		152.784	286.04					239.175
	62.3097											193.067					262.786																					390.94		174.056		161.784	307.926					265.675
	62.3962											237.067					198.786																					438.86		161.056		144.784	263.626					364.605
	62.4828											181.067					191.786																					426.64		203.056		156.784	290.266					481.085
	62.5693											134.067					257.786																					390.68		161.056		166.784	264.466					406.435
	62.6558											147.067					156.786																					425.68		189.056		156.784	288.466					387.655
	62.7424											183.067					174.786																					515.68		132.056		149.784	288.466					402.085
	62.8289																78.786																					458.68		164.056		168.784	250.466					315.935
	62.9155																140.786																					458.68				149.837	259.466					204.375
	63.002																153.786																					379.68				126.585	264.466					167.225
	63.0886																152.786																					387.68				140.054	253.466					189.025
	63.1751																148.786																					422.68				109.724	262.466					205.875
	63.2616																																					419.68				103.044	310.466					236.325
	63.3482																																					387.68				89.734	298.466					242.325
	63.4347																																					400.68				93.004	265.466					202.325
	63.5213																																					355.68				105.094	279.466					266.325
	63.6078																																					361.68				65.894	322.466					306.325
	63.6943																																					377.777				98.064	334.466					221.325
	63.7809																																					339.463				86.487	330.466					316.325
	63.8674																																					358.081				93.644	305.466					256.325
	63.954																																					352.092				103.044	319.466					241.325
	64.0405																																					351.49				103.374	280.466					246.325
	64.1271																																					247.32				109.754	282.466					295.128
	64.2136																																					333.162				111.944	279.466					305.268
	64.3001																																					372.417				107.354	279.466					275.79
	64.3867																																					368.324				81.684	266.466					215.575
	64.4732																																					343.126				79.774	266.466					254.785
	64.5598																																					330.88				93.644	259.466					256.545
	64.6463																																					372.32				87.844	284.466					306.325
	64.7328																																					344.88				71.944	296.466					276.325
	64.8194																																					341.56				101.484	252.466					303.325
	64.9059																																					330.79				58.224	227.466					281.325
	64.9925																																					305.68				94.414	209.466					373.325
	65.079																																					311.529				108.644	236.466					327.325
	65.1655																																					289.615				123.784	263.466					281.325
	65.2521																																					271.89				103.784	245.466					387.325
	65.3386																																					276.64				113.784	231.466					354.325
	65.4252																																					316.29				89.784	276.466					367.325
	65.5117																																					325.68				116.784	238.466					273.776
	65.5983																																					292.68				88.784	221.466					286.885
	65.6848																																					315.68				65.784	296.466					259.325
	65.7713																																					346.68				83.784	252.466					218.565
	65.8579																																					278.68				85.784	260.466					193.125
	65.9444																																					249.68				56.784	245.466					189.625
	66.031																																					276.155				52.784	264.466					230.925
	66.1175																																					331.948					275.271					248.025
	66.204																																					304.14					281.652					251.965
	66.2906																																					310.86					260.366					314.365
	66.3771																																					349.31					225.526					276.325
	66.4637																																					340.68					242.426					232.325
	66.5502																																					259.68					199.854					202.325
	66.6367																																					310.68					222.372					211.325
	66.7233																																					279.68					216.945					266.325
	66.8098																																					222.68					233.883					211.325
	66.8964																																					248.68					253.276					181.325
	66.9829																																					246.68					255.666					171.325
	67.0695																																					222.68					261.564					186.325
	67.156																																					286.68					234.605					196.325
	67.2425																																					298.68					259.466					137.325
	67.3291																																					219.68					314.066					231.325
	67.4156																																					228.68					274.506					186.325
	67.5022																																					217.68					290.466					201.325
	67.5887																																					182.68					266.466					156.325
	67.6752																																					207.68					254.466					176.325
	67.7618																																					191.68					259.466					116.325
	67.8483																																										227.466					146.325
	67.9349																																										236.466					126.325
	68.0214																																										223.466					216.325
	68.1079																																										198.466					266.325
	68.1945																																										228.466					166.325
	68.281																																										180.466					151.325
	68.3676																																										232.466					156.325
	68.4541																																										193.466					186.325
	68.5407																																										254.466					197.325
	68.6272																																										298.466					166.325
	68.7137																																										294.244					203.325
	68.8003																																										287.119					196.325
	68.8868																																										315.884					166.325
	68.9734																																										326.822					166.325
	69.0599																																										316.659					131.325
	69.1464																																										294.028					191.325
	69.233																																										305.431					156.325
	69.3195																																										243.132					96.325
	69.4061																																										289.846					146.325
	69.4926																																										224.536					131.325
	69.5791																																										264.466					166.325
	69.6657																																										213.466					121.325
	69.7522																																										176.466					156.325
	69.8388																																										202.466					116.325
	69.9253																																										205.466					101.325
	70.0119																																										206.466					86.325
	70.0984																																										239.466					101.325
	70.1849																																										199.466					111.325
	70.2715																																										214.33					181.325
	70.358																																										234.706					111.325
	70.4446																																										195.286					101.325
	70.5311																																										219.466					146.325
	70.6176																																										207.466					171.325
	70.7042																																										234.466					131.325
	70.7907																																										215.466					176.325
	70.8773																																										207.466					186.325
	70.9638																																										252.348					242.325
	71.0503																																										237.006					176.325
	71.1369																																										206.006					217.325
	71.2234																																										194.526					171.325
	71.31																																										210.466					181.325
	71.3965																																										195.466					181.325
	71.4831																																										169.466					156.325
	71.5696																																										188.466					151.325
	71.6561																																										159.466					146.325
	71.7427																																										177.466					166.325
	71.8292																																										183.466					146.325
	71.9158																																										165.466					156.325
	72.0023																																										168.466					146.325
	72.0888																																										169.466					236.325
	72.1754																																										186.466					126.325
	72.2619																																										224.466					171.325
	72.3485																																										200.411					176.103
																																											202.764					179.625
																																											194.306					157.825
																																											170.746					141.325
																																																156.325
																																																154.312
																																																148.571
																																																179.825
																																																166.525
																																																156.325
																																																181.325
																																																176.325
																																																236.325
																																																151.325
																																																201.325
																																																126.325
																																																156.325
																																																111.325
																																																116.325
																																																216.325
																																																101.325
																																																156.325
																																																151.325
																																																136.325
																																																121.325
																																																136.325
																																																176.325
																																																111.325
																																																141.325
																																																116.325
																																																151.325
																																																106.325
																																																140.214
																																																110.237
																																																143.01
																																																172.725
																																																148.425
																																																160.025
																																																141.825
																																																160.925
																																																156.325
																																																171.325
																																																161.325
																																																131.325
																																																197.325
																																																236.325
																																																166.325
																																																201.325
																																																201.325
																																																286.325
																																																266.325
																																																256.325
																																																232.325
																																																206.325
																																																293.325
																																																246.325
																																																287.325
																																																246.325
																																																281.325
																																																181.325
																																																221.325
																																																181.325
																																																277.325
																																																216.325
																																																236.325
																																																302.325
																																																333.325
																																																262.325
																																																246.325
																																																176.325
																																																296.325
																																																181.325
																																																196.325
																																																196.325
																																																186.325
																																																176.325
																																																176.325
																																																126.325
																																																131.325
																																																91.325
																																																86.325
																																																91.325
																																																146.325
																																																131.325
																																																139.432
																																																145.736
																																																105.125
																																																140.725
																																																157.425
																																																164.625
																																																175.225
																																																166.925
																																																150.225
																																																155.125
																																																174.225
																																																142.545
																																																163.405
																																																109.525
																																																154.125
																																																139.725
																																																131.825
																																																99.925
																																																110.125
																																																91.325
																																																76.325
																																																131.325
																																																106.325
																																																101.325
																																																106.325
																																																126.325
																																																101.325
																																																131.325
																																																86.325
																																																96.325
																																																76.325
																																																126.325
																																																76.325
																																																96.325
																																																86.325
																																																131.325
																																																101.325
																																																126.325
																																																106.325
																																																101.325
																																																141.325
																																																116.325
																																																151.325
																																																116.325
																																																121.325
																																																192.325
																																																157.325
																																																176.325
																																																231.325
																																																191.325
																																																166.325
																																																136.325
																																																141.325
																																																136.325
																																																86.325
																																																101.325
																																																122.325
																																																122.8
																																																111.967
																																																92.925
																																																105.825
																																																126.025
																																																106.725
																																																101.325
																																																106.325
																																																121.325
																																																82.079
																																																106.125
																																																76.725
																																																79.425
																																																58.425
																																																106.325
																																																81.325
																																																66.325
																																																106.325
																																																96.325
																																																91.325
																																																76.325
																																																111.325
																																																76.325
																																																91.325
																																																76.325
																																																71.325
																																																81.325
																																																51.325
																																																56.325
																																																73.322
																																																81.125
																																																94.625
																																																66.625
																																																57.925
																																																104.225
																																																103.225
																																																53.725
																																																56.025
																																																41.325
																																																107.325
[truncated: 29 more columns]

## Sheet: Figure 4e
hlh-30(tm1978) ARD	hlh-30(tm1978) daf-1(m40) ARD
2.79353	1.7168
4.67503	1.85851
3.06735	1.07855

## Sheet: Figure 4f
N2	hlh-30(tm1978)	hlh-30(tm1978) daf-1(m40)
3.298	4.172	3.182
3.23	5.66	1.263
2.597	3.22	3.267
2.506	2.741	2.593
3.325	3.327	2.9
2.267	2.29	3.296
3.395	2.954	2.432
2.63	2.647	1.665
5.211	2.249	2.459
3.535	2.249	2.127
2.583	4.159	3.271
3.879	3.844	2.523
2.904	4.363	2.531
3.246	5.272	3.022
3.116	3.681	2.352
1.503	5.035	2.762
2.622	3.7	3.656
2.142	4.135	2.917
2.558	2.702	2.733
5.126	3.253	2.702
3.152	3.354	2.655
2.84	3.832	3.18
2.5	4.343	2.537
2.667	2.55	2.42
3.395	3.588	1.921
2.842	3.446	2.205
2.521	3.844	2.327
2.898	3.72	3.586
2.993	5.408	2.651
2.597	6.46	2.438
3.475	5.553	3.137
4.271	4.77	3.541
3.001	5.437	3.422
2.857	3.071	2.822
2.428	3.601	3.362
2.453	2.956	1.626
2.941	4.001	2.059
2.849	3.226	2.346
3.56	3.201	3.16
3.29	3.152	3.782

## Sheet: Figure 4g
	BR1						BR2							BR3
Genotype:	N2	hlh-30(tm1978)	hlh-30(tm1978) daf-1(m40)	N2	hlh-30(tm1978)	hlh-30(tm1978) daf-1(m40)		N2	hlh-30(tm1978)	hlh-30(tm1978) daf-1(m40)	N2	hlh-30	hlh-30 daf-1		N2	hlh-30(tm1978)	hlh-30(tm1978) daf-1(m40)	N2	hlh-30(tm1978)	hlh-30(tm1978) daf-1(m40)
Condition:	ARD	ARD	ARD	Refeeding	Refeeding	Refeeding		ARD	ARD	ARD	Refeeding	Refeeding	Refeeding		ARD	ARD	ARD	Refeeding	Refeeding	Refeeding
	0	0	0	5	0	3		0	0	0	4	0	2		0	0	0	8	0	0
	0	1	0	8	0	3		0	0	0	3	0	2		0	0	0	8	0	2
	0	0	0	4	0	6		0	0	0	1	0	4		0	0	0	3	0	4
	0	0	0	5	0	4		0	0	0	4	0	6		0	0	0	5	0	2
	0	0	0	1	0	2		0	0	0	4	0	8		0	0	0	0	0	0
	0	0	0	1	0	7		0	0	0	12	0	2		2	0	0	6	0	2
	0	0	0	8	0	2		0	0	0	1	0	1		0	0	0	5	0	3
	0	0	0	5	0	7		0	0	0	1	0	5		0	0	0	2	0	1
	0	0	0	2	0	2		0	0	0	5	0	2		0	0	0	3	0	2
	0	0	0	6	0	1		0	0	0	6	0	4		0	0	0	3	0	3
	0	0	0	9	0	6		0	0	0	6	0	2		0	0	0	7		0
	0	0	0	6	0	5		0	0	0	4	0	2		1	0	0	2		0
	0	0	0	2	0	2		0	0	0	10	0	2		0	0	0	3		4
	0	0	0	4	0	2		0	0	0	6	0	2		0	0	0	2		7
	0	0	0	9	0	2		0	0	0	10	0	2		1	0	0
															0

## Sheet: Figure 4h
N2	hlh-30(tm1978)	hlh-30(tm1978) daf-1(m40)
0	3	0
0	4	0
1	5	0
0	3	0
0	3	0
0	5	0
0	11	0
0	1	0
0	4	0
1	2	0
0	3	0
0	3	0
0	12	0
0	0	0
0	1	0
0	9	0
0	1	0
0	4	0
0	0	0
0	0	0
0	5	0
0	2	0
0	5	0
0	2	1
0	4	0
0	1	0
0	5	0
0	2	0
4	9	0
0	5	0
0	1	0
1	3	0
1	4	0
0	21	0
0	2	0
1		0
0	0	0
0	18	0
0	17	0
0	3	0
0	2	0
0	3	0
	4	0
	7	0
	6	0
	3
	4
	7

## Sheet: Figure 4i
Genotype:	N2	hlh-30(tm1978)	hlh-30(tm1978) daf-1(m40)
Condition:	48h ARD	48h ARD	48h ARD
	76.8954	164.274	87.2415
	97.161	152.782	80.4728
	96.421	152.768	94.8954
	85.6923	146.637	94.3724

## Sheet: Figure 4j
Gene	ARD log2(hlh-30(tm1978)/N2)	ARD log2(hlh-30(tm1978) daf-1(m40)/hlh-30(tm1978))
F43G9.8	-0.8602	0.0957468
C13B7.6	0.33814	-0.537088
Y45G12C.16	0.33814	-0.537088
B0507.15	1.06032	1.51122
Y71G12B.13	-0.235324	-0.118817
ceh-100	0.48389	0.24131
C55B6.5	0.954577	-0.735754
rde-12	0.313438	-0.152491
usp-48	0.254382	-0.429833
C04E6.11	0.226962	-0.206914
Y95B8A.8	0.147954	-0.351695
Y71F9B.6	-0.344911	0.114061
F27B10.1	-0.445672	0.47771
nhr-157	-0.670913	0.141424
F32E10.8	0,5990914C:C	0.173612
F54F7.2	-0.516534	0.756329
C41H7.1	-0.511138	-0.635674
ZK1248.5	-0.663812	-0.237498
vav-1	0.264208	0.212352
dhs-3	0.261191	0.916437
K02E2.6	-0.339738	0.597137
B0496.11	-0.824117	0.0778776
K10D11.5	-0.372024	0.709487
grl-8	-0.713352	1.12422
malt-1	-0.381562	0.147205
C09H10.4	1.04311	-0.327782
glo-1	0.378848	-0.228724
F10D7.5	-0.356444	0.203512
srg-50	1.51197	-0.706534
let-413	0.274125	-0.164734
C07D10.1	0.387386	0.395113
set-30	0.442401	0.0933905
tkr-2	-0.611103	0.57118
F33H2.6	-0.263828	0.351821
lgc-19	0.864771	2.73398
F09C6.11	0.914293	1.42534
Y48B6A.5	-0.721065	-0.176932
F14H8.4	0.836796	-0.271474
gst-32	-1.05846	1.40594
Y39A1A.2	-0.734804	-0.0907836
mrps-17	0.211909	-0.189112
col-160	0.497	1.72136
ZK616.61	-0.687789	-0.0575076
F30B5.4	0.298581	-0.207866
cyn-9	0.154312	-0.299868
C17C3.6	-0.97762	0.37022
F36D3.4	-0.834789	0.110187
H10E21.5	-0.327846	0.323731
Y38F2AL.12	0.766913	-0.313336
sre-6	-0.747419	0.781952
T24B8.2	0.18167	-0.301331
T08H10.3	-0.742468	-0.209821
K02D10.8	-0.381234	0.362147
srh-132	0.915435	1.15989
dpff-1	0.307404	-0.453482
csp-3	-0.734006	-0.409477
ptp-3	-0.326566	0.295566
enu-3.3	-0.319948	-0.229325
R01E6.2	-0.838979	1.59921
sdha-2	-0.202785	-0.198242
C18H7.7	-0.75617	-0.42016
ppk-1	0.246376	-0.146321
H04J21.1	-0.594225	-0.292888
B0393.6	0.457988	-0.746049
F52F12.8	-0.817225	0.129826
T12E12.3	0.249653	-0.299762
pho-5	0.291367	-0.429728
nlp-11	0.374117	0.270487
T19C3.7	0.829437	-0.0885217
Y38C1BA.1	-0.488261	0.42641
dnj-13	-0.597597	0.175534
C01F1.6	0.418593	-0.313755
F46F2.4	1.17418	-0.678393
C31H5.6	-0.38623	0.280198
grd-13	0.850351	1.93795
R07A4.4	-0.745521	1.44242
grl-15	-0.665634	0.802228
C12D5.10	-0.766926	1.45263
Y75B8A.18	0.307065	-0.407076
F41C3.8	0.396548	-0.197768
F40G12.10	-0.657481	-0.25098
syx-18	0.322841	-0.521281
F59A7.7	0.477503	-0.429184
Y50D4B.1	0.282682	0.0944062
srx-38	-1.09901	0.37085
srd-1	-0.953034	-1.01337
F11G11.4	-0.689813	-0.128846
T18D3.1	0.361683	-0.683536
B0218.7	-0.770851	-0.128899
Y53F4B.12	-0.357853	0.300529
Y55F3AR.1	-0.232537	-0.104499
M02E1.2	-0.463915	0.532435
K11D12.6	-1.15637	-0.490486
C15C6.2	-0.778783	-0.1716
tbx-2	-0.529188	0.473689
F38H4.5	-0.826546	0.0225646
D1005.10	-1.32624	0.665439
R74.7	0.268623	-0.325302
R105.1	-0.696145	-0.27537
ddl-2	0.371651	-0.210604
flp-24	-0.273575	0.419652
nlg-1	-0.404517	0.512866
Y43F8C.9	-0.67056	-0.311049
cyp-33D3	-0.641208	1.79844
F47H4.2	0.334954	0.776589
npr-21	0.382609	-0.0817875
B0222.10	-1.46649	1.25591
npr-11	0.530891	0.0373103
lov-1	1.25638	0.112879
dmd-5	-0.956007	-0.256254
ZK856.6	-0.513191	0.428607
Y69A2AR.19	-0.71372	-0.368527
rde-1	-0.175756	-0.0191329
kin-21	-0.698708	-0.285921
F54F7.14	0.767421	0.208413
mks-1	-0.595522	0.0258843
K04H8.3	1.15136	-0.928739
Y17G9A.3	0.600431	0.116875
ZK484.7	-0.550537	-0.16378
egl-9	-0.435326	-0.263612
T28C6.8	-0.377692	0.280464
daf-19	-0.44202	0.323733
nhr-246	1.03999	0.885899
R10H10.7	0.388955	-0.395362
R11H6.5	0.28676	-0.385655
bra-1	-0.351777	-0.195971
Y73F4A.3	-0.457351	1.16397
wht-1	0.499705	0.0520621
emre-1	0.311796	0.228907
F53G12.8	-0.683655	-0.128325
C48B6.9	0.330626	-0.424
dli-1	0.224954	-0.21744
vrk-1	0.290035	-0.494867
M01A12.4	-0.931792	0.588506
ZK177.8	0.354563	-0.307366
M28.9	-0.66691	-0.299536
C37C3.12	0.322771	0.24825
clec-161	-1.15296	-0.527015
C24H12.2	0.85751	-0.656867
bbs-8	-0.406015	0.339387
chil-5	0.616063	-0.113084
ceh-18	0.274411	0.315583
C16A3.2	0.387038	-0.518074
maa-1	-0.386664	0.752004
toe-4	-0.241751	0.0520296
Y75B8A.10	-0.711184	-0.338199
VF13D12L.3	-0.261811	0.655882
F21C10.18	-0.45418	1.71413
npr-7	-0.472438	0.621908
F28B3.10	-0.212019	0.2451
T13G4.1	-1.28828	0.989182
emb-8	-0.568106	-0.135671
symk-1	0.248299	-0.193214
F56G4.4	0.15819	-0.259185
F59D12.2	0.565222	0.190811
R05D7.5	-0.463824	0.475402
Y65B4A.1	0.131657	-0.407153
C50E3.6	0.399539	0.403201
dex-1	-0.434861	1.6928
nhr-25	-0.67807	0.427613
npp-8	0.34843	-0.178213
rpl-13	-0.238759	-0.118631
cysl-1	0.253804	0.602532
srh-17	0.972511	-0.266867
C08B6.8	0.237829	-0.302746
art-1	-0.275399	0.637838
acd-4	-0.708283	0.972954
C03H12.1	0.267686	-0.0516892
F42G8.19	-0.855168	0.429397
Y73C8B.3	-0.29335	0.240924
C17B7.8	0.838147	-1.72055
F58H1.6	-0.543728	-0.261113
rpl-41.1	-0.268369	-0.331955
copb-2	0.257705	-0.299746
ZK418.10	-1.07274	-0.199773
mrp-6	0.26392	-0.133652
srv-7	-0.583332	0.376077
C04E6.5	-0.694334	-0.20991
C27F2.6	-0.72317	-0.360266
B0205.12	0.40316	-0.212305
sru-33	-1.45498	0.329159
C04E6.7	-0.22106	0.458882
ZK688.9	0.515853	-0.803973
F52D10.2	0.303229	-0.229229
npr-5	0.377444	0.181187
rnf-121	0.245611	-0.365682
sam-4	0.241344	-0.402355
his-41	0.33665	-0.0779301
H28G03.2	0.426924	-0.0649441
tsp-3	0.370493	-0.0548428
clk-1	-0.250108	0.11154
trpl-3	-0.462921	2.0508
trpl-4	-0.462921	2.0508
srr-10	1.68041	-0.429878
pek-1	-0.45374	-0.50256
npr-13	-0.772896	0.262133
ssr-2	-0.423818	0.535724
Y57G11C.6	-0.700698	-0.315067
Y57A10A.2	0.216974	-0.374428
ZK666.14	-0.887899	1.91644
nlp-38	-0.394471	0.279499
M153.1	-0.315618	0.89377
dpy-31	0.34377	-0.145244
let-381	-0.528437	0.128328
Y48C3A.20	0.210083	-0.334871
ztf-2	-0.614537	0.84769
R07B1.11	0.445051	0.472113
T25E12.16	-0.67383	-0.0648687
F54E12.2	0.495447	-0.719368
F15H10.12	1.67253	4.03749
csnk-1	0.336261	-0.089611
C54D2.6	0.743555	0.0856546
pbs-3	-0.202119	-0.117521
Y18H1A.8	-0.915625	1.16094
Y65B4A.7	-0.682094	-0.143424
C45G9.15	-0.529616	-0.159129
F59E12.9	0.268637	-0.316079
C16A11.3	0.258729	-0.106175
mans-1	0.307956	-0.495945
R10E4.9	0.316619	0.0405035
skpo-1	0.890916	-0.84039
sri-2	-1.0047	-0.0802438
R09E10.13	-1.23967	0.83701
H08M01.1	-0.745412	-0.201688
rpn-8	-0.227128	-0.218505
kmo-2	-0.640558	-0.0688504
M01A10.1	0.277657	-0.605548
Y94H6A.12	0.389464	-0.36193
unc-25	-0.299212	0.739172
col-76	0.244393	0.634225
wht-6	-0.643601	-0.200448
dus-2	0.290651	-0.307672
E03H12.5	-0.692422	-0.0422092
rip-1	0.459647	-0.569017
sec-31	0.161276	-0.261222
ptr-18	-0.585468	1.56132
T28H10.3	-0.157005	-0.491584
Y105C5A.8	0.244364	0.513915
C07A12.7	0.360583	0.0399987
pqn-98	-0.854603	1.6767
C55C3.4	-0.793829	0.181287
ccpp-6	-0.616149	0.259519
ocr-4	-0.640306	0.581995
ifta-1	-0.365674	0.217356
dlat-2	-0.206731	0.151487
mrpl-21	0.243346	-0.331766
nos-3	0.214707	-0.36234
F15A8.1	1.07151	0.320136
nas-37	-0.598066	-0.642241
morc-1	0.136972	-0.144345
smu-2	0.162272	-0.278836
ZK1225.1	-0.834798	1.0921
Y116A8C.29	0.311903	-0.101716
trpl-5	0.868094	-0.230012
wht-2	-0.250153	-0.0721452
csn-2	0.199033	-0.375829
nhr-230	-0.367344	0.0470714
sra-4	1.20683	-0.492158
dhps-1	0.231817	-0.399895
C18E9.8	-0.645872	-0.163009
AC8.3	-0.423838	0.322086
AC8.10	-0.423838	0.322086
msrp-2	-0.717832	-0.397169
nol-9	0.174568	-0.257169
T25C8.1	0.591981	-0.0585575
his-37	-0.274341	0.0521576
Y61A9LA.12	-0.485682	0.740282
K05F1.1	-0.756002	-0.398016
snx-6	0.225489	-0.0977646
Y50D4C.3	0.168486	-0.268392
C30F2.2	0.555748	-0.144183
C30F12.3	0.600093	0.141171
T21G5.1	-0.717854	-0.276884
F58H1.5	0.37081	0.248024
F09E8.1	-0.709892	-0.09458
lpd-5	-0.21378	0.0558849
fbxb-88	0.598355	0.0014789
R04E5.9	-0.46157	0.384765
rpl-38	-0.282472	-0.046908
cku-80	0.356496	-0.624101
T23B3.5	-0.750722	-0.091311
B0432.8	0.338167	-0.381493
clec-29	-1.62305	0.916005
zgpa-1	-0.181744	-0.0609664
H31G24.3	0.48884	-0.770124
C30B5.2	-0.167908	-0.0855206
F49B2.7	-1.05431	-0.0682019
C35A5.3	0.522434	1.15356
C25G6.3	-0.455653	0.859513
grl-24	1.21269	0.837029
M60.7	-0.539999	-1.06859
C17E4.20	-0.453013	-0.228587
irld-14	-0.653208	-0.344446
C18A3.1	0.455901	-0.48011
lin-39	0.326754	-0.30404
obr-2	0.369975	-0.20386
ZK675.4	-1.30095	0.0126698
T14B1.1	-0.514431	1.74184
Y46H3A.5	-0.996084	0.0936119
pola-1	0.15489	-0.509694
del-1	0.432583	0.304429
C50D2.5	0.18116	-0.236212
C24H11.2	-0.823848	-0.261284
clec-75	-0.680822	2.26362
F42C5.5	-0.773584	-0.0092703
F53F4.2	0.851236	0.0807556
his-29	-0.54903	-0.911715
his-34	-0.54903	-0.911715
ZK783.6	-0.615609	-0.0886392
psf-2	0.457561	-0.626924
W03C9.1	-0.668047	0.0514116
Y41G9A.5	0.652222	0.566156
ssu-2	0.422639	-0.0012907
M01F1.9	0.28751	-0.467906
F59B2.15	-0.592663	-0.138118
praf-3	0.251999	0.239319
C33D9.6	-0.384854	0.464132
Y75B8A.16	0.214954	-0.25613
tsen-54	0.260953	-0.272465
sem-2	-0.489763	1.83686
Y71G12B.22	-0.692641	-0.190991
F29B9.12	-0.602437	1.00456
cnnm-5	-0.677682	-0.225664
C03G6.17	-0.470993	-0.027846
nspc-19	-0.452286	0.461709
Y57G11C.9	0.23765	-0.233769
K08C9.1	-0.739623	-0.22518
eak-6	-0.938727	0.703706
pyk-1	-0.202607	0.0117857
ccch-1	-0.279892	0.308786
ins-7	-0.783858	1.91038
ZK353.10	-0.461958	0.515723
C02F5.13	0.297573	-0.381919
npl-4.1	-0.205469	-0.104244
C07H4.1	-0.276193	0.196679
Y116A8C.23	-0.747593	-0.184479
let-70	-0.123277	-0.257396
K02E10.4	-0.688192	1.28697
C41G7.7	-1.01125	0.992438
T07A9.14	0.21169	-0.725198
BE10.5	-0.679245	-0.213339
nuo-2	-0.159066	0.160969
C16A11.2	0.185025	-0.251518
F37C12.21	0.55239	0.409927
H32C10.1	-0.648141	-0.182368
msrp-4	-0.869563	0.210853
F58A3.4	0.445236	0.00527172
Y71F9AR.2	0.410196	0.0618721
F53A9.7	0.36629	0.325825
srx-134	1.29441	0.323571
T09B9.4	0.302818	-0.422004
T13C5.3	0.820733	0.683089
F44D12.6	-0.627078	-0.187373
K08F4.5	-0.694528	-0.278012
arrd-11	0.75667	0.175862
F45F2.10	0.230156	-0.458059
srh-258	1.32876	-0.582368
C08H9.18	0.834139	0.101819
cdk-11.2	0.293752	-0.421899
Y49F6C.2	1.10887	0.213075
T22F3.8	-0.512371	0.482033
gsp-3	-0.710549	-0.178491
ZK1098.1	-0.151008	-0.0951986
gcy-11	0.318508	-0.257417
ZK185.2	-0.494551	0.973832
ekl-1	0.158255	-0.368566
cct-7	-0.192825	-0.309447
ZC334.13	0.817201	0.177817
ttr-27	-0.38953	0.794788
ZC412.9	-0.73966	-0.0131374
hil-3	-0.471092	-0.192613
Y6B3B.3	-0.670885	-0.413288
Y15E3A.5	0.468815	0.244162
ndx-6	-0.194631	-0.159937
C46H11.6	-0.715427	-0.19655
grsp-1	-0.575589	1.01014
T04B2.3	0.596393	0.787294
F53B3.5	-0.334374	0.706465
hpo-20	0.224037	-0.234816
R151.10	-0.165989	-0.143319
best-25	-0.646123	-0.252189
ZK84.2	-0.667636	-0.282074
F02A9.7	-0.503953	0.670715
Y54E5A.8	-0.344151	0.503312
W06E11.1	0.213042	-0.459362
arl-13	-0.3618	0.0855589
pif-1	0.261251	-0.487051
C36B1.6	0.229825	0.617594
C28A5.6	-0.580307	-0.24482
F54D5.17	0.452087	0.0589463
ZK673.6	-0.629816	-0.304564
F57E7.4	0.960048	-0.468139
npr-33	-0.553043	1.21121
alh-9	-0.242008	0.966434
unc-93	0.381915	0.37808
brd-1	0.168437	-0.404362
F54E7.6	0.877864	0.491827
glr-7	0.53755	0.0891516
gad-2	-0.621998	-0.0403576
C53D5.3	-0.580359	0.335616
R09B5.11	0.366653	-0.522134
F53B7.7	0.735461	-1.2714
K07C5.4	-0.151345	-0.412461
C01G10.14	-0.649674	-0.456909
F57G12.2	-0.572873	1.22112
Y105C5B.20	0.855889	-1.9729
F10E7.11	0.386317	-0.655116
B0025.5	-0.709588	-0.220705
K07A1.15	-0.46528	0.288759
F12A10.8	0.301397	-0.46084
rps-14	-0.218759	-0.148447
F49D11.2	-0.707534	0.147558
F54D1.1	-0.659924	-0.148044
prx-10	0.249378	-0.338977
F37B4.10	-0.239878	0.135203
let-716	-0.120923	-0.303991
T16H12.4	0.170015	-0.42347
cyp-33C4	-0.225561	-0.119219
nstp-6	0.294538	-0.326758
dif-1	-0.267985	0.515121
C49C8.1	-0.649922	-0.20975
C48B4.8	0.357045	-0.393583
C45E1.5	0.987509	-2.12661
zhit-3	0.193409	-0.402469
lin-36	0.307647	-0.587957
Y5H2A.1	-1.55363	3.07552
unc-22	0.644301	0.411295
egrh-3	0.238044	-0.2905
mus-101	0.140112	-0.338195
clec-160	-0.565368	2.03477
T28F4.5	-0.33177	0.506566
Y50D4A.1	0.212203	-0.219007
F58B4.7	-0.822164	0.0497382
C30G12.2	-0.447013	2.19715
col-147	-0.528421	2.11635
sms-2	-0.372529	0.0886816
Y65B4A.9	-0.651516	0.149843
C46H3.1	-1.42163	1.61957
math-17	1.51177	1.77048
hpl-2	0.245333	-0.198015
C48B6.10	-0.26585	0.47738
T05F1.4	0.258859	-0.44124
srj-32	1.09025	1.35402
Y61A9LA.3	0.230862	-0.115579
F57F4.1	-0.736075	-0.138334
F49F1.8	0.584888	0.120417
twk-13	0.323056	-0.032239
Y105E8A.14	-0.320739	-0.255641
ncr-2	-0.493834	-0.546232
C08E8.9	1.05318	-0.199935
T04A8.13	-0.829906	-0.520806
K09E4.3	-0.270838	-0.0933974
C34E11.2	0.493277	0.229403
R04A9.3	-0.424198	0.408412
dct-17	0.54559	0.497976
ZK637.12	-0.634058	-0.0962685
sas-7	0.285723	-0.0706528
F02C12.3	0.563279	-0.128094
F07A5.2	-0.731432	-0.165056
glb-29	0.324444	-0.1549
tag-349	0.436192	-0.812827
lhfp-4	-0.934426	0.328242
tut-2	0.183649	-0.213636
C54F6.3	-0.887871	0.404422
srw-108	-1.16122	0.328728
C29E4.9	1.04697	-1.19531
T23E7.6	-0.715067	-0.0022199
C55A1.7	-1.30283	-0.0003287
cct-1	-0.165765	-0.246371
W04E12.4	-0.63226	-0.233992
tag-329	-1.06592	-1.3585
C55A6.12	0.327733	1.01909
slc-17.6	-0.718174	0.762195
cutl-24	0.504816	0.585089
C36B7.6	0.269714	-0.202398
mpst-4	-0.610046	-0.145901
F42A9.7	-0.732652	-0.156897
C34B4.3	-0.242542	-0.504847
glb-21	-0.902597	0.989581
sru-36	-1.21665	3.61774
F36H1.3	-0.704947	-0.362572
K10H10.7	-0.701573	-0.70252
H27M09.5	-0.641747	-0.0785862
pgp-13	-0.453097	0.247637
ufc-1	0.15875	-0.120177
Y54G2A.16	0.393002	-0.445923
ZC513.3	-0.648565	-0.423951
K04D7.6	-0.433503	0.517731
haf-4	-0.200323	0.712021
san-1	0.330249	-0.495757
nhr-139	-0.454692	0.745169
lrp-1	-0.375525	0.342527
T28F4.3	-0.593519	-0.292106
ceh-32	-0.30322	0.222459
F41E7.7	-0.259467	0.423728
Y47G6A.21	0.208978	0.199749
T22H9.1	-0.200545	-0.299413
Y92H12BL.1	0.173338	-0.276921
R03H10.7	0.611017	-0.334249
M05B5.1	-0.689534	-0.0829278
cki-2	0.298586	-0.630937
F54D11.4	0.210392	-0.280876
C50H2.4	-0.656779	1.15888
acn-1	-0.651784	1.89421
Y39E4B.11	-0.598343	-0.375814
syg-2	0.356067	0.241763
T11F8.4	-0.717929	-0.271005
arrd-4	-0.471592	0.266409
madd-2	-0.357139	0.459481
F52D2.7	0.44892	-0.160388
glb-25	-0.345749	0.635516
blmp-1	-0.634374	1.08869
sin-3	0.220438	-0.412778
eif-2Bdelta	0.293494	-0.504512
nmgp-1	0.545926	-0.0281169
Y37E11B.6	0.343218	-0.485519
F33G12.3	0.159298	-0.413933
elo-7	-0.560881	-0.224679
T20D4.10	0.669937	-1.03119
mrpl-35	-0.350594	-0.0292395
Y38H8A.2	-0.730738	-0.0003286
cul-3	0.215711	-0.418569
C55A6.6	-0.538682	1.24118
F10C1.3	-0.663276	-0.21754
C01H6.8	0.483198	0.194198
F44E2.6	0.241665	-0.116768
nstp-1	0.274125	-0.297901
dpy-20	-0.811329	1.75458
myrf-1	-0.747802	0.652006
syf-2	0.214668	-0.232616
K01D12.7	-0.666816	-0.256727
ulp-3	-0.227031	0.107693
dyf-2	-0.456434	0.255627
Y50E8A.2	-1.01103	0.514458
ztf-6	-0.36108	0.395033
K04C1.2	-0.357059	0.31537
T28C12.1	-1.29774	1.91926
srd-15	0.935296	0.528873
C15H11.11	-0.601777	0.641031
scl-23	-0.617158	-0.498752
slc-17.8	0.633998	0.676066
str-182	0.767124	0.743339
T05C12.9	-0.772211	-0.188089
pas-7	-0.223778	-0.268401
C09D4.6	1.34837	-0.688177
gcy-17	-0.62044	0.291319
dbr-1	0.152963	-0.336264
irld-58	1.49853	-0.708695
F22F7.2	-0.414842	1.10035
F14D7.12	0.586562	-0.254267
Y50D4B.7	1.08003	0.160854
R11H6.4	-0.550069	0.900061
C12D8.9	-0.68444	-0.712368
T20D3.5	0.212505	-0.282474
flp-26	-0.33597	0.431179
T16G12.7	-0.664677	-0.251288
htas-1	-0.653371	-0.0837983
R10E4.7	-0.73273	-0.0945241
ttr-1	0.342574	0.0275101
spp-18	0.535471	-0.779096
tub-1	-0.352442	0.382792
pfk-1.1	0.24475	0.491928
srh-48	0.787437	0.390497
M7.9	-1.16059	-3.20846
C14C10.5	-0.234045	-0.0608237
T24H7.2	0.12955	0.0718906
tufm-2	0.184686	-0.373006
klp-7	0.461983	-0.7821
T06H11.2	0.842052	0.0992838
hbl-1	-0.311202	0.675124
hizr-1	-0.468633	0.867688
F38H4.4	-0.68982	-0.175284
Y37D8A.25	0.335042	-0.252233
ftt-2	0.215203	-0.012934
Y45F10B.3	-0.699051	-0.133447
W09D10.1	0.250128	-0.375158
C09F9.1	-0.807761	-0.208794
T23F11.2	-0.690956	-0.236195
dmsr-3	-0.394221	0.241831
tag-281	-0.288386	-0.189673
W01D2.3	-0.625518	0.298432
C43F9.7	0.440795	0.652826
clec-117	-0.74965	-0.249003
cyp-33E2	0.343025	0.20741
C27F2.10	0.229552	-0.418416
Y53G8AL.4	0.584657	-0.504793
ZK809.1	-0.716471	-0.173986
W03C9.5	-0.332118	-0.614296
C46A5.5	0.32543	-0.436208
frk-1	-0.606681	-0.225907
tag-138	-0.79705	1.27301
T26C5.4	0.29112	1.14882
Y50E8A.12	-0.487351	-0.142847
ilys-4	0.325487	0.321582
F01D4.5	0.36876	-0.598906
gei-8	-0.311436	0.225224
ZK994.6	0.509842	-0.136166
ttr-39	0.420686	0.34494
F47G4.5	-0.80789	0.719517
F45H10.3	-0.266994	0.530279
gly-4	0.295161	0.416756
K04A8.18	0.756112	2.11314
tag-229	-0.253115	0.0685125
F55D10.4	-0.388087	0.0921911
unc-23	0.48983	-0.336987
klp-3	0.247203	0.991725
F32D8.1	-0.774017	0.784739
cal-5	0.339876	1.05713
unc-85	0.191706	-0.43385
T25D3.3	0.549401	0.0133215
F53F4.14	0.143394	-0.45213
F27D9.13	0.896621	0.107082
F26F12.4	-0.588492	1.40918
mms-19	0.222176	-0.423312
ZK1225.5	-0.775013	-0.357877
E02H9.7	0.944854	-0.667925
F13A7.1	-0.653235	-0.279215
fbxa-100	1.21453	0.0377616
F55G7.4	-1.14135	0.294849
R05H10.3	0.297467	-0.37422
F40A3.2	0.366972	0.441679
far-4	0.629122	0.50199
dpy-1	-0.8243	1.32126
W04G3.11	0.809034	0.0311363
ugt-14	0.690406	1.10287
btb-22	-0.932881	0.561752
tag-164	-0.643476	-0.163494
C17C3.5	-1.04195	0.234907
T04C9.2	-1.35632	0.61054
col-185	0.973937	7.78079
Y54G2A.15	-0.657778	-0.19828
C34B4.4	0.627316	0.382869
R11A5.3	0.867273	-1.07542
str-12	-0.902564	-4.80584
K08D9.9	0.928396	-1.84713
dre-1	-0.293198	0.509094
pals-10	1.46205	1.08273
Y17D7C.6	0.950301	-0.52029
ZK354.9	-0.929442	-0.170108
C05E7.3	-0.512207	0.738083
ceh-20	-0.290932	0.507423
T26A5.8	0.251436	-0.573031
ttr-29	-0.340465	0.527204
F08F1.3	-0.48957	1.41454
mab-5	0.391533	-0.17046
col-54	-0.850402	2.89934
ZC334.7	-1.16239	2.18035
C09D4.3	-0.625907	-0.191158
W03G9.5	-0.757279	-0.0620468
spin-4	-0.236171	-0.13528
str-141	1.1199	-0.0918674
C06E4.6	-1.01551	0.648438
C48B6.4	-0.680996	-0.138302
exc-6	0.345721	0.77768
egl-21	-0.315277	0.322853
H05L14.1	-0.708794	-0.0637321
Y69F12A.1	-0.586209	-0.224829
rpl-21	-0.162182	-0.151979
C16D9.5	-0.558848	-0.281184
tin-9.2	0.161764	-0.34207
T28D9.9	-0.680347	-0.416325
pqn-41	-0.384371	0.339541
T28B8.6	-0.626304	-0.262991
catp-1	-0.238638	0.21427
F31D5.2	0.342876	0.734698
sfa-1	0.22239	-0.212199
F58F9.3	-0.409304	1.14791
M02D8.7	-0.747486	0.622636
ceh-22	-0.558904	0.598469
irld-15	-0.89781	-0.276688
ocrl-1	-0.254543	-0.0899395
nhr-189	0.994607	-0.260568
C50E10.2	-0.61056	-0.192186
T05H10.1	0.238374	-0.389673
Y48B6A.1	0.131158	-0.470642
K11D9.3	-0.287723	1.1433
gcy-25	-0.655984	0.735475
gem-1	0.270494	0.0350014
Y7A5A.10	0.997707	-0.318578
hpo-2	-0.969718	-0.0483585
ZK697.14	1.20345	0.605357
shc-2	0.25281	-0.193788
tct-1	-0.329484	0.0158214
C08F8.2	0.156225	-0.471326
F59A6.12	-0.709523	0.624763
Y39A1C.1	0.358496	0.147508
mafr-1	0.205131	-0.300584
E04D5.4	-0.545114	0.72543
F19C6.4	0.35063	0.503062
kdin-1	-0.155673	0.0715934
R05D3.3	0.311845	-0.284848
nhr-93	-0.552844	0.483841
Y102A11A.7	-0.816115	1.44311
K11C4.1	-0.614033	-0.232388
hpo-29	0.152878	-0.36837
F13D12.10	0.414978	-0.110866
C15H9.4	0.512869	-0.146934
vha-20	0.252372	0.770882
C38C3.6	-0.678665	0.698456
clec-68	-1.21911	2.08273
W01B6.2	-0.614129	-0.202724
srg-15	-0.774592	0.481718
F13D12.5	-0.228024	-0.258223
Y53H1A.2	-0.245762	0.0884852
Y71H10B.1	0.209389	-0.288502
T24D5.1	1.11247	-0.614603
Y108G3AL.2	0.228574	-0.405154
pyp-1	-0.245617	0.472928
aspm-1	0.198968	-0.364534
F10B5.2	0.220882	-0.409024
fbxa-43	-0.845882	0.179917
W04G5.5	0.962395	-0.0473985
F34D10.9	-0.642426	-0.0094969
B0244.16	0.594746	-0.454819
Y6E2A.5	0.51529	1.11506
gmeb-2	-0.445521	0.43227
C10C6.3	-0.668279	-0.385499
glb-12	-0.652755	0.613982
ncx-4	-0.257644	0.430669
ubc-25	0.213815	-0.481494
syx-16	0.158033	0.0246185
H35N09.2	-0.581693	0.37886
R05D3.12	-0.21716	-0.196181
nhr-281	-1.0896	0.38537
D1081.4	-0.695392	0.701169
rsd-2	0.272898	-0.385688
Y38H8A.4	-0.603493	-0.310841
des-2	0.348528	0.0995986
R05D8.11	1.12121	-0.189546
Y37D8A.5	-0.597054	-0.654833
fbxa-27	0.758817	-0.339321
gst-18	-1.35331	2.22246
ndx-1	-0.337505	1.07722
C28D4.8	-0.657211	-0.124272
H34I24.1	-0.667085	-0.103844
K08E7.4	-0.860716	0.057745
klp-18	-0.268412	-0.475006
C33H5.16	-0.695373	-0.240999
Y69H2.3	0.385468	0.541371
ZK154.4	-0.273317	0.564613
scl-18	-1.251	0.307178
B0303.3	-0.28151	0.213831
nhr-46	-0.217334	0.40447
F07G6.10	0.550746	0.881544
T27A3.5	-0.561204	-0.317716
Y48E1C.2	0.170647	-0.295752
laf-1	0.384568	-0.37084
Y40B1A.1	0.175493	-0.247077
T22C1.4	0.514633	-0.457383
B0391.14	-1.20427	0.553332
F54C8.1	-0.695751	0.0512613
C05C12.5	-0.652856	-0.166981
ggr-1	-0.437159	0.328229
uggt-2	-0.533102	-0.351974
math-13	-1.40643	0.62671
golg-4	-0.234763	0.210809
srd-2	0.954876	-0.263671
C02G6.1	0.496091	0.759315
C27A2.5	-0.991244	1.8861
ZK1098.9	-0.577921	-0.0578131
W03G1.2	-0.596104	-0.316297
D1079.1	-0.492198	0.506587
acr-8	0.598091	0.65139
ska-1	0.231374	-0.339221
srt-48	0.863455	-0.614895
R06A10.5	-0.741841	-0.0279157
F53F8.5	0.23611	-0.389342
pals-21	1.13255	-0.282848
F44F1.4	-0.433103	0.328421
igdb-3	-0.855773	0.337347
cyp-13A8	-0.961055	-0.654797
T14G8.2	0.477358	0.475459
C05B5.2	-0.681362	-0.186914
erl-1	0.26169	-0.290254
R09H10.2	0.600125	-0.891339
F54B11.8	-0.51081	-0.379318
sam-10	0.426911	-0.286959
ptr-10	-0.757098	0.790821
paf-1	-0.70466	-0.023306
dad-1	-0.20818	0.192651
sbp-1	0.30661	0.525393
ZK287.7	0.224935	-0.31949
Y74C10AR.2	-1.16352	-0.107684
F35A5.8	0.239098	0.123218
plc-2	-0.277102	0.561038
act-2	-0.213317	-0.243898
D2024.1	-0.651446	0.0008673
T28C6.7	-0.299557	0.418548
Y94H6A.7	0.17637	-0.0408795
gst-1	0.447947	-0.441669
K10D11.7	1.05835	0.236228
C31C9.7	0.335804	0.465425
F39B3.3	-0.56878	0.0265508
mab-20	-0.352523	0.186625
C27D6.3	-0.616859	-0.252319
srg-25	-0.979221	1.84501
F58G1.3	-0.584161	-0.295929
C31E10.6	0.354203	-0.379378
Y105E8A.2	0.152002	0.0243089
C55B7.10	-0.663831	-0.0706065
atx-2	0.334004	0.01499
Y110A7A.7	0.182145	-0.274483
elo-3	0.160505	0.216409
apl-1	-0.246572	0.311612
pup-2	0.470708	-0.831518
frpr-3	-0.469031	0.496161
acc-3	-0.452131	0.223515
Y26E6A.3	0.353708	0.295033
F32B5.1	-0.606456	-0.215643
W03B1.9	-0.710147	-0.254319
C31E10.5	0.297346	-0.310804
B0280.11	-0.674473	-0.0817002
F17C11.7	0.406307	-0.546346
ceh-86	-0.50355	-0.746038
C34F11.2	-0.630787	-0.159632
Y39G10AR.15	-0.616884	-0.161453
F28A12.10	0.849874	-0.476293
D1022.3	-0.472019	1.16956
Y49F6B.8	-0.609428	-0.385454
K07E1.1	0.504202	0.655481
mig-39	0.285552	-0.0783835
C28H8.5	-0.884355	2.25953
C05C10.8	-1.28062	0.702483
B0310.1	0.429494	1.1973
kin-29	0.353147	0.0378233
nhr-219	-0.769836	0.3247
dna-2	-0.219972	-0.283652
cul-1	0.1638	-0.438785
clec-44	-0.984228	1.81919
prp-8	-0.196796	-0.265946
fbxb-36	-0.603166	-0.315159
bpl-1	0.131048	-0.210896
F54C1.8	-0.661028	-0.0975295
srw-19	-1.13211	0.23781
B0454.26	-0.600478	-0.211854
F10C2.5	0.14598	-0.0243278
Y55F3BR.1	0.710261	0.372759
T14B4.5	-0.575267	1.26504
ZK792.7	-0.465104	0.635921
cbs-1	0.640675	-1.22276
ttr-57	-0.975244	0.0414527
R07E5.15	-0.610747	-0.264498
R01H2.2	-0.595926	-0.171489
sri-33	1.33661	-0.361355
elt-3	0.409327	-0.352192
F29D10.2	-1.19038	2.95194
frpr-10	-0.510788	0.954636
cut-5	-0.767051	1.38974
tnc-2	-0.320646	0.584932
H41C03.3	0.326012	0.284507
nhr-23	-0.243225	-0.0973447
mam-7	-1.05005	0.925293
ppm-1	0.176507	-0.39009
glb-9	-0.346554	0.5409
ZK632.2	-0.125684	-0.189722
let-607	0.220701	-0.0857857
CD4.1	0.282086	-0.292137
W01A8.8	0.32926	0.044145
F56D6.14	-0.633665	-0.272955
pqn-31	0.304005	0.678045
F36H12.5	-0.64103	-0.310034
Y102A5C.36	0.315491	-0.176673
F46G10.1	-0.462842	1.46528
unc-18	0.261769	0.129846
C25F6.6	-1.15806	1.07692
K09C8.9	-0.929663	3.02836
ZC15.1	-0.45296	-0.219089
Y41E3.6	0.433943	-0.0884536
B0334.4	0.235539	-0.387755
F59A1.13	0.498775	0.110612
his-3	-0.472631	-0.690055
C04E7.5	0.738435	-0.541706
C47E8.1	-0.606061	-0.180412
K11H12.8	-0.228724	-0.119794
F15D3.9	-0.700291	0.190097
dpy-28	-0.272372	-0.45996
cyy-1	0.220504	-0.410365
scl-1	-1.2107	5.22196
srd-70	-0.997527	0.185924
ZK512.8	-0.653853	-0.228575
W09C3.3	0.626176	-0.414026
Y75B7B.1	-0.505123	-0.198059
ceh-24	-0.485919	0.459995
str-165	1.1184	-0.419974
bli-5	-0.773521	2.08915
nekl-1	-0.341513	-0.189073
ugt-15	-1.03918	1.56125
nspe-8	1.02613	-0.923673
Y38C1AB.3	0.455277	1.02445
Y38C1AB.7	0.455277	1.02445
F23B12.7	0.158903	-0.507105
F13C5.2	-0.269293	0.271022
Y71G12B.18	-1.11237	4.25126
Y7A5A.9	-1.07429	1.62463
grl-9	1.12553	3.93884
F44B9.9	-0.525913	0.0397158
F39G3.2	0.336628	0.0785348
Y43F4A.1	-0.385805	0.78596
ubxn-5	-0.695928	-0.0012193
mrpl-17	0.170878	-0.0845913
grl-21	-0.627165	2.75166
T11G6.2	0.247581	-0.319876
cyn-2	-0.569144	-0.302977
haf-1	-0.372503	0.327451
pamn-1	0.271601	0.253582
F25H2.4	0.396234	-0.496285
ZK945.8	-0.717827	-0.406167
cal-7	0.827198	-0.229486
npp-18	0.210382	-0.508828
B0024.13	0.406173	-0.535508
inx-20	-0.393589	0.350576
W07G4.2	0.726657	-0.100459
ztf-30	-0.69573	0.867574
C01G10.1	-0.635346	-0.600647
kin-24	-0.464445	-0.441823
comp-1	-0.682857	-0.0276869
T26H5.4	0.704399	1.25835
C27D8.2	-0.652826	-0.144148
viln-1	0.329966	-0.284952
C27A7.5	0.407545	-0.626969
Y77E11A.12	0.356966	0.370763
VY10G11R.1	-0.826852	-0.543009
F26A3.5	-0.578509	-0.187027
F38G1.3	0.35272	0.0755308
F10B5.8	-0.278974	-0.211046
Y73B6BL.29	-0.22444	-0.396968
F40H3.1	-0.2036	0.346676
ham-2	-0.326463	-0.478675
C47G2.4	0.24112	-0.340683
T05B9.2	-0.623401	0.458528
K09F6.5	0.616279	-0.0331599
cpn-4	0.326812	0.529811
R10D12.13	0.231091	-0.308765
B0304.2	-0.28751	-0.338897
fog-3	-0.30596	-0.0348864
F21F3.6	0.228268	-0.3028
vha-8	0.170644	0.618057
F23F1.5	0.304073	-0.453344
ehs-1	0.232332	-0.179731
dhhc-7	-0.239717	0.0564422
rap-1	0.225308	-0.333822
E02H4.4	0.631337	2.21867
ppfr-2	0.260599	-0.342042
T25E12.14	1.31634	0.927747
T27F6.7	0.272974	-0.309393
F29B9.7	-0.587572	-0.178027
C14A11.9	0.374846	0.231372
klo-1	-0.403507	1.56562
Y57G11C.42	0.363836	2.54383
K09C8.7	-0.690316	1.20459
F23B12.1	-0.486362	-0.341338
wrt-9	0.780051	0.623227
Y110A7A.9	0.264698	-0.57917
R03G8.3	0.386603	1.08911
fipr-11	0.588038	0.505941
F14B6.4	-0.561452	0.465938
M01B2.10	-0.347852	0.238501
C39H7.1	-0.709232	-0.196699
F25H5.10	0.594129	0.077039
rpl-16	-0.182526	-0.0910335
H12D21.11	-0.772888	0.1961
R08C7.8	-0.54496	-0.237956
Y53G8AR.7	-0.431466	0.676148
F08D12.2	0.461575	1.84835
str-99	1.0608	-0.388768
Y106G6D.4	0.467635	-0.450362
C50E3.5	0.31183	-0.472892
him-19	0.206894	-0.238797
F23C8.8	-0.556973	-0.357922
str-119	1.04688	-0.432855
cup-14	-0.276038	-0.471031
F36A2.12	-0.578333	-0.389268
acsd-1	-0.306407	1.30603
acs-1	0.265654	0.528245
dnj-19	0.158815	-0.409049
D1086.17	-0.672761	-0.286282
F28E10.1	-0.283811	0.571411
Y94H6A.5	0.224088	-0.457951
F56F4.4	-0.736903	-0.177388
srt-65	-0.631883	-0.208961
pst-2	-0.227114	-0.184067
tpst-2	-0.670866	0.848013
qdpr-1	0.425276	0.220389
Y39G10AL.1	-0.878014	0.507002
ekl-5	0.400854	-0.610276
K04H4.5	-0.637927	-0.272639
pph-6	0.230457	-0.709182
ppt-1	0.390422	0.45689
C07A9.9	0.624697	-2.16542
F13B12.7	-0.886877	-0.281629
T06D8.10	-0.623775	1.75763
dop-3	-0.362615	0.373029
B0365.9	-0.675284	1.70515
gipc-1	-0.608603	-0.432099
C29F9.6	0.698266	-0.464507
C04G2.10	0.230232	-0.24777
Y50E8A.6	-0.526283	0.0442786
plin-1	-0.396263	0.164097
Y39H10B.2	-0.374301	1.22254
B0524.4	-0.644219	-0.443162
mec-14	-0.756899	0.590397
ent-4	-0.385037	0.499541
C04H5.7	0.525201	0.149967
D1081.9	0.288533	-0.470998
zipt-7.2	-0.348587	0.553828
lys-9	1.09776	5.29653
fbxa-147	-0.861021	0.903099
K04C2.7	-0.355157	0.729499
T10D4.15	-0.535279	-0.393184
prp-21	0.122037	-0.305017
T27F7.4	-0.196542	-0.064837
oac-49	-0.604463	1.16715
F35F11.2	-0.554048	-0.381576
F44E5.15	-0.68839	-0.544725
srt-70	-1.10157	0.923407
xnp-1	0.128438	-0.250365
ZK1010.8	-0.298571	0.091343
F10G8.1	-0.607593	-0.204058
nhr-211	-0.328137	-0.182957
F21C10.7	0.375069	0.761316
F25D1.8	1.08365	-0.321918
arrd-17	-0.267403	0.595539
clec-263	-1.10039	-0.173671
Y62E10A.3	-0.643224	-0.264049
D1081.10	-0.641426	-0.342923
F07C4.6	-0.631185	3.7761
T23G7.2	0.255749	-0.312501
rege-1	0.28739	1.03118
F40G12.2	1.12318	-0.364215
C24A11.2	1.07069	-0.0929317
B0513.4	-0.782239	-0.125466
Y54G11A.19	0.392532	-0.339246
Y55B1AR.2	0.255323	-0.084718
nhr-175	-1.03451	1.26544
catp-2	0.875647	1.81413
C04G6.2	-0.781345	1.33506
tag-191	-0.522141	-0.517028
F58D2.2	-0.607848	-0.12583
C50E10.1	-0.670091	-0.0734842
glb-20	0.357332	0.252076
nhr-172	0.691952	-1.46086
R173.3	-0.596933	0.90204
ZK1225.4	-0.613236	-0.469287
C28D4.5	-0.637024	-0.286681
C54D10.4	-0.639474	-0.260515
lin-26	0.259655	-0.202764
irld-4	-0.598656	-0.314606
K06G5.1	0.445734	1.10864
R03A10.5	-0.163466	0.155658
unc-47	0.300548	0.164796
dyf-5	-0.417036	0.915445
F29D10.1	-0.705471	0.00252176
T26A5.6	0.218569	-0.378348
col-183	0.931989	7.27661
Y47G7B.2	0.421097	-0.133222
Y5H2A.4	-1.02909	1.42744
F26F4.2	-0.627245	-0.152679
ubc-24	-0.700049	-0.088087
che-7	-0.390799	0.186524
F49E2.5	0.50635	0.0245422
unc-51	-0.355457	0.364687
F47B8.13	1.13897	5.31303
Y75B8A.14	0.152875	-0.289143
F56C11.6	0.308819	-0.266162
Y42H9AR.4	0.228447	-0.18975
Y45F10B.13	0.550739	0.312915
spe-8	-0.603083	-0.177841
pam-1	0.16988	-0.628276
clec-126	0.595087	-0.950712
msp-63	-0.79258	-0.18742
nhr-120	0.289186	0.1295
him-1	-0.198465	-0.131153
twk-46	0.313233	-0.170814
tag-180	-0.313273	0.454455
F18E2.15	-1.05178	0.156769
grl-18	-0.938959	0.965679
K07A1.5	-0.629942	-0.158235
F26A1.3	-0.601862	-0.12067
M01B2.12	-1.04946	0.506244
dpf-3	-0.205685	-0.236061
T05H4.11	-0.281929	-0.284529
ssp-37	0.711742	-0.994756
tag-297	-0.675613	3.31986
Y50D4B.2	-0.77441	0.240232
cey-4	-0.195244	0.0891116
blos-1	0.226331	0.0578041
C45G7.4	-0.680566	0.750184
srx-41	0.616831	-0.374552
exos-1	0.183847	-0.425335
ribo-1	-0.152339	0.135826
F40C5.1	-1.01631	-0.520263
srab-3	-1.04015	0.36755
taf-4	-0.172025	-0.0530307
arrd-12	-0.597288	-0.0149225
daf-21	0.177959	-0.555664
mec-12	0.2823	0.344702
F29G6.1	0.679539	0.129865
cil-7	-0.54356	0.399459
irx-1	-0.352453	0.869068
C07C7.1	-0.548509	-0.12572
K05F1.9	-0.609336	-0.242237
C27H5.4	-0.52466	0.933373
F20C5.6	-0.183097	0.0170834
K09B11.5	-0.477686	-0.249036
F36A2.9	-0.288157	0.164847
F28F5.6	0.294253	-0.55262
srw-23	0.862605	0.185068
C35D10.10	0.311514	-0.34944
B0218.5	-0.500665	-0.201184
C02G6.2	-0.596719	-0.316715
hpo-19	-0.250136	0.0322076
got-2.1	-0.126944	-0.208721
F32B6.4	-0.605696	-0.251245
F44G4.5	-0.612904	-0.0551907
F41D3.9	-0.885398	0.563318
T02D1.4	0.499847	0.294028
mttu-1	0.258008	-0.209749
T22B7.7	0.397471	0.675231
twk-11	0.516089	0.451224
F39C12.1	0.349599	0.0794972
Y73B6BL.35	-0.323318	0.313541
F53B6.7	-0.586315	-0.340668
F57A8.6	-0.637072	-0.211321
ZC455.1	-0.329677	0.584399
Y104H12D.2	-0.146009	-0.0627369
str-174	1.13002	-0.228086
clp-1	0.278425	0.101916
C10A4.10	0.246424	0.0692124
C10G11.10	-0.710834	-0.111448
W03D8.9	-0.605883	-0.297876
str-180	-1.00303	2.93431
M02G9.1	-0.909166	1.88839
Y71G12B.27	-0.624145	-0.0955129
nars-2	0.174783	-0.330292
C03C10.2	-0.532852	-0.247282
K07F5.8	-0.639454	-0.0500535
C01C4.2	-0.891653	0.142719
R08E3.1	0.357226	1.01252
C06A8.3	0.329706	1.33374
him-3	0.304284	-0.528332
Y87G2A.18	0.318167	-0.520168
nhr-73	0.908293	-0.578699
Y53C12A.8	-0.612092	-0.292223
grl-2	-1.0938	2.77072
T27C10.8	-0.504906	-0.305938
ZK616.8	-0.515828	-0.101819
R02D3.3	0.154141	-0.308591
pdxk-1	0.199276	-0.142028
tra-2	-0.216267	-0.0872418
gly-1	0.546301	0.424271
Y67D8C.22	-0.798021	0.782503
C14B1.12	0.252628	-0.442099
ZK757.2	0.304379	0.100585
acs-7	-0.476081	0.673081
sli-1	0.222073	0.0620641
pqn-42	0.344528	-0.240775
C30G7.3	-0.644189	-0.219919
smgl-1	0.178992	-0.334609
Y74C10AL.2	-0.143416	-0.0703593
tbc-17	0.209933	-0.173702
aipr-1	0.23357	-0.337628
C49C3.6	0.333607	-0.532835
F56F11.4	0.351732	-0.562042
F47B10.4	-1.1128	0.395702
C54E10.11	-0.835606	0.508548
Y53F4B.27	-0.612085	1.78916
snu-23	0.535352	0.208406
D2023.4	-0.181952	-0.0975228
glt-4	0.231036	-0.070997
Y53G8AM.8	-0.239397	0.174235
maph-1.2	0.459997	-0.328447
Y76B12C.4	-0.583235	-0.418677
grl-31	1.1596	0.40152
W05G11.2	-0.439456	-0.0806723
skr-1	-0.131779	-0.0690701
F39E9.6	1.15798	-0.0294517
scl-7	-1.03517	-0.552534
lem-3	0.302499	-0.42333
sri-29	-0.854832	-0.0683987
B0252.5	-0.562088	-0.204272
Y87G2A.13	0.275116	-0.414564
C29F5.3	-0.469282	-0.347157
lec-7	0.408886	0.330031
sulp-4	-0.283663	0.295498
F10G8.2	-0.568725	-0.155502
dmd-6	0.390317	-0.325615
T13C5.2	-0.99092	0.331056
T25B9.3	-0.502516	0.687948
F56F10.1	-0.34008	1.61017
frg-1	0.16364	-0.423268
dsh-1	0.288588	-0.0131151
unc-44	0.285259	0.28825
psr-1	0.299249	-0.523571
Y39A3CR.8	-0.671053	0.204343
VZK822L.2	0.600503	0.389588
T19B4.5	0.336287	-0.596169
kin-10	-0.111863	-0.155574
C54E10.1	-0.883066	1.34916
fbxa-127	-0.530036	1.59575
nep-20	-0.520522	-0.52404
W05F2.4	0.364832	0.239577
set-26	0.656278	0.245491
F40A3.1	0.309942	0.264936
F48A11.4	0.381062	-0.553865
F58E6.11	-0.458515	1.08656
lips-12	-1.08547	1.2088
ZK637.15	-0.540956	0.148996
ttc-37	0.379869	-0.0732939
Y37F4.5	-0.637858	-0.204356
ubc-12	0.236447	-0.232176
nkb-2	-0.536716	-0.193186
ZK973.8	-0.554547	-0.259552
glr-1	0.339245	0.200438
sel-12	0.239246	-0.138944
F37A4.3	-0.659819	1.2277
C17H12.12	-0.659734	-0.0668038
hyls-1	-0.205897	-0.137478
hot-7	0.594181	0.389584
ZK829.1	-0.602224	0.512396
Y43F4B.7	0.180159	-0.147112
T22C1.5	0.341293	-0.578141
ZC239.20	1.08774	-2.3136
col-19	0.381835	1.08543
F36D1.23	0.733312	-0.175346
C42D8.9	0.673377	0.146609
nep-8	-0.607085	-0.272896
Y67A10A.7	-0.325386	0.488506
erg-28	-0.319632	-0.231343
T21C12.4	-0.542515	-0.100425
Y76B12C.3	0.253153	0.007865
T27A10.6	-0.588989	0.92869
C17G10.3	-0.491518	-0.272084
C36E8.4	0.453215	-0.10076
decr-1.2	-0.631717	-0.13545
tbc-13	0.311322	-0.0880946
C07F11.2	0.490598	0.666102
cnep-1	0.183996	-0.251418
F02E11.3	-0.829122	1.2244
sth-1	-0.31678	1.2193
E02H4.6	0.805697	-1.59977
sra-38	1.03919	-0.0305958
F47B7.1	0.360282	0.455523
ruvb-1	-0.17246	-0.312919
oac-15	-0.928244	3.87793
sru-27	-1.03124	1.61633
F10E7.9	0.200582	0.264163
slcf-1	0.19281	0.555413
C01B10.8	0.119127	-0.463118
lst-1	0.257392	-0.471874
C03B1.5	-0.941989	0.440654
Y5F2A.4	0.329947	-0.545289
T02H6.7	-0.556775	-0.389403
C34C6.9	0.917643	-0.264696
mltn-12	0.478086	0.95323
nra-1	0.364615	-0.564362
nhr-287	-0.582569	0.726439
ugt-40	-0.401577	1.01667
C16C10.1	0.425088	-0.959752
T22A3.12	-0.661846	-0.141372
Y38C1AA.19	0.925601	-0.0740321
taf-5	0.249375	-0.404219
F35G12.12	0.167954	-0.426052
F57A8.7	0.993376	0.793002
Y37D8A.16	0.36326	-0.258313
C25G4.17	-0.890069	0.618909
F29C6.1	-0.245345	-0.263561
K12H4.6	-0.953339	0.292373
cut-2	0.504197	2.49189
btb-2	-0.547388	-0.215958
F49C12.2	-0.895026	0.393149
srd-49	-0.75367	0.00782383
bath-1	0.216872	-0.320306
fbxa-218	-0.532827	-0.645605
Y46H3D.1	-0.568092	-0.548458
F43C11.9	-0.304804	0.135644
C16D9.9	-0.528466	0.0796212
F36A4.2	-0.58078	-0.0825934
Y57A10C.8	0.927387	-1.00351
C34E11.7	0.39131	0.00761288
ctl-3	-0.264851	0.219193
clec-173	-0.326106	1.49372
Y48A6B.14	1.03409	-0.214229
Y57G11C.3	0.182564	-0.122364
Y62H9A.14	-0.996467	0.412706
H20J04.9	0.241311	-0.215336
nhr-167	-0.547077	-0.171448
C06A8.8	0.216234	0.519964
W02B8.2	-0.445523	-1.01411
abts-3	0.276532	0.0755264
F13H8.8	-0.539981	-0.183881
Y23H5B.8	-0.926641	2.04491
F20G2.1	-0.312312	1.1605
vha-18	0.388089	-0.664187
F08F8.7	0.181907	-0.313845
Y54G2A.36	0.403516	-0.493421
unc-75	-0.367488	0.383393
crtc-1	-0.327191	-0.195331
Y73F8A.12	-0.695676	-0.319328
srx-35	0.941042	0.599656
C55C2.4	-0.519835	-0.0336431
Y52B11A.19	-0.942302	0.651179
fbxb-77	-0.555169	-0.0416716
R05H5.5	0.301699	-0.570059
sfxn-1.1	-0.642344	-0.211144
srg-10	1.02216	-0.304997
F40F9.3	-0.580505	-0.281619
F56F10.2	0.230205	0.31331
actl-1	0.26206	-0.285267
Y102A5C.2	0.424036	-0.612932
Y106G6H.13	-0.626004	-0.267107
rsp-5	-0.28245	-0.358546
nlp-40	-0.291563	1.0416
col-152	-0.789948	2.57729
unc-69	0.203915	-0.183354
lat-1	0.3149	-0.634902
R08E5.1	0.536331	-0.0382094
T24C4.2	0.905649	-3.27864
sym-4	0.24662	0.189935
srt-49	-0.961422	1.55539
ZK858.5	0.201948	-0.210149
ZC190.7	-0.514393	-0.321317
Y24D9A.6	-1.03017	1.09775
C23G10.8	0.15106	-0.27811
gst-8	-0.670271	0.526438
vps-29	0.250143	-0.299074
Y51H7C.8	-0.692884	0.121277
Y38C1AA.12	-0.303713	-0.299076
W04A8.3	1.06176	0.0591512
col-164	0.996055	5.34237
gpa-7	-0.232693	0.313252
kbrl-1	0.227139	-0.033146
act-1	0.215142	1.3637
C08E3.13	0.636421	0.955174
sre-19	-0.493893	0.345464
sesn-1	0.215079	0.594134
Y106G6G.1	-0.616819	-0.316665
npp-20	-0.164691	-0.126365
F52F12.5	-0.563499	-0.103699
rmd-3	-0.583383	-0.14808
nlp-46	-0.486561	0.334144
attf-6	0.324957	-0.24984
clec-222	-0.728954	0.495362
ptc-1	0.352608	-0.815012
Y71G12B.10	-0.15547	-0.180317
gpap-1	-0.220334	-0.0580231
F53F4.16	-0.21918	-0.165965
hpo-28	-0.407993	0.635849
col-176	0.74794	2.05172
M01E10.3	1.06883	-0.442422
K12H6.2	0.47958	-0.487287
F26E4.7	0.258482	-0.506727
xpd-1	-0.109231	-0.149079
R10H1.1	0.134847	0.0215941
C09F12.3	-0.488882	0.490887
cutl-4	-0.937388	2.32238
mtm-5	0.181934	-0.0056584
R08D7.4	-0.172292	0.113593
col-80	0.438284	1.98995
acr-25	-0.504993	0.570545
his-69	-0.608639	0.225527
C04F12.7	-0.599947	-0.224442
sro-1	-0.295591	0.377115
acl-9	0.248444	-0.278581
C36B1.9	0.277965	-0.0029819
tag-314	-0.532927	-0.0987601
C15F1.5	-0.450783	-0.316195
ZK1055.4	-0.638553	1.37937
F44E2.4	-0.641073	2.14404
F38A5.8	-0.706374	-0.285004
calu-1	-0.306378	0.609873
Y57A10C.9	-0.5923	0.247326
W01B6.8	-0.714559	-0.110048
fbxa-196	-0.548971	-0.154158
F17C8.7	-0.552982	-0.129722
T02E1.2	0.187015	-0.347826
C05E11.3	-0.260251	0.487888
clec-138	-0.888168	-1.88073
fbxa-12	-0.963041	-0.0206551
ptr-11	-0.304089	1.03005
F15H9.1	-0.550848	-0.110121
tag-189	0.275304	-0.473866
B0222.1	-0.435244	0.29605
F58A4.1	-0.895687	0.0225366
F59F3.6	0.385466	0.0247581
Y66D12A.8	0.166817	-0.438671
flp-3	-0.298805	0.0943182
clec-65	0.417242	1.4045
vamp-7	-0.225767	-0.426436
toh-1	-0.25891	0.697379
nhr-187	-0.886062	0.267442
F26D11.4	0.920525	-0.448811
C14A4.12	-0.356449	0.646048
F26A3.7	0.177059	-0.244956
ndx-9	0.165186	-0.305875
Y116A8C.469	0.788636	-0.370613
sre-50	-1.02161	0.760768
C45G9.5	0.248945	-0.313708
Y56A3A.30	-0.354764	0.422613
Y44A6D.5	-0.605018	-0.211881
F22G12.5	0.36812	-0.155618
F13G3.3	-0.618056	1.13999
sta-2	-0.293842	-0.0087865
sra-3	0.906973	-0.591374
set-15	-0.468933	0.383234
eak-7	0.196106	-0.331198
C38C6.5	-0.614717	-0.223788
F37A4.2	0.195871	-0.396228
F57B9.8	-0.521445	-0.313565
acs-13	0.474663	-0.818357
rnh-1.2	0.37629	-0.768282
H20J04.4	0.121808	-0.393622
msrp-3	-0.657895	-0.0144553
F53A9.6	-0.366539	0.634414
ZC477.3	-0.130952	0.090117
bath-42	0.314303	-0.667025
gba-1	0.364265	1.33952
F47B3.1	-0.526768	-0.157941
F47B3.6	-0.526768	-0.157941
ztf-15	0.387397	-0.472478
T09A12.1	-0.606271	-0.36943
Y39A1A.14	0.15773	-0.463683
axl-1	-0.364933	0.672268
F54D10.4	0.361189	-0.237098
T20B3.14	-0.323193	0.213972
R03H10.1	-0.288715	0.720945
Y32G9A.3	-0.589943	-0.0851535
ccnk-1	0.222226	-0.329765
AC8.4	-0.43176	0.34366
AC8.11	-0.43176	0.34366
sprr-1	-0.390307	0.191388
mys-4	-0.293271	-0.358803
try-5	-0.617143	0.537339
pig-1	0.304783	-0.736232
Y57A10B.7	-0.51751	-0.136297
C14C11.1	-0.544194	-0.407553
Y81G3A.1	-0.484195	-0.166838
hmit-1.1	-0.924486	-0.0312316
C01F1.3	0.464605	-0.123156
rpl-26	-0.174198	-0.127755
xpo-3	-0.153676	-0.315202
asm-2	-0.520085	2.04997
C32C4.3	-0.53664	-0.207114
Y48G1BL.7	-0.512364	0.28647
nlp-1	-0.247014	0.382673
C04A11.2	0.46336	-0.494998
W02D3.12	-0.233415	0.0127583
Y38C1AB.1	-0.533014	1.68599
Y38C1AB.5	-0.533014	1.68599
T08G3.13	-0.892074	-0.184663
K10C9.7	-0.503347	-0.37186
dmd-3	-0.880241	1.14855
isy-1	0.187924	-0.503893
Y32B12A.5	0.596994	5.47521
M4.1	0.15287	-0.50595
T08A11.1	-0.248266	-0.0766982
glb-1	0.31532	1.66321
kcc-1	0.295395	0.263015
T01G5.6	1.06288	-0.559048
Y51H7BR.8	-0.953206	2.17458
math-14	0.345801	2.27305
F59A6.2	-0.704564	-0.0302793
cyp-31A3	0.433457	-0.816649
Y66D12A.11	-0.597062	-0.357906
Y39G10AR.16	-0.562918	-0.378948
M153.3	-0.958398	1.93602
K10B3.1	-0.443563	1.03387
C10F3.7	-0.858537	1.9031
perm-1	0.552409	-0.826477
C17G1.2	-0.642819	-0.471508
clh-3	-0.326605	0.133857
atgl-1	0.254574	-0.463467
F15D3.4	-0.541538	-0.180459
T25G12.2	0.678057	-0.0159519
T02B11.11	1.07952	0.0221948
T24H10.5	-0.437418	-0.728136
C46F4.3	0.771132	0.061035
srz-99	-0.397624	1.44444
T10B10.8	0.260526	-1.00866
Y75B12B.11	-0.851143	1.1095
ech-4	-0.273502	0.278035
cni-1	0.198965	-0.21353
Y67D8B.3	-0.634082	-0.142038
T25B9.5	-0.618101	-0.0263191
fbxa-224	-0.58304	-0.599824
JC8.7	0.145409	-0.301125
F42G8.8	-0.563596	-0.303396
tbck-1	-0.249135	-0.163538
gpa-11	-0.459955	0.131104
srv-2	0.609338	0.140058
mdt-27	0.150694	-0.107483
lin-29	0.410972	0.0409225
haf-9	-0.236163	0.723134
T03F6.6	-0.628069	-0.22998
vha-9	-0.174944	0.667797
srsx-24	-0.745123	0.593099
Y39F10B.1	-0.179481	0.296387
ceh-27	-0.390174	0.102732
rmd-2	0.134784	0.208202
C17H12.3	-0.533067	-0.103281
sri-19	0.899121	-0.297105
T25D1.2	1.04318	0.036697
Y52B11C.1	0.249358	-0.356035
F35C5.11	-0.367877	0.175077
egl-10	-0.233914	0.442058
C34D4.4	0.253064	-0.313617
T22G5.3	-0.344138	0.354117
oac-9	-0.578121	-0.204286
B0205.1	0.244729	-0.385319
ung-1	0.362441	-0.567593
rpl-36	-0.175411	-0.0894871
F36D1.13	-1.03704	0.479805
ZK563.2	0.41573	0.0575479
Y44A6D.7	-0.839846	0.307793
srh-70	-0.749573	0.733481
C01B7.5	-0.407933	0.401692
Y18D10A.4	-0.643013	0.586338
B0198.2	-0.369198	0.0407631
F17C11.2	-0.291628	0.290853
cey-3	-0.393877	-0.59031
ZK354.8	-0.599217	-0.347202
ZC581.2	-0.52076	-0.195906
rae-1	0.190644	-0.392584
M162.7	-0.649099	-0.450678
gcn-1	0.386769	-0.522012
lgc-24	0.481086	-0.0885586
aqp-3	0.412401	-0.140492
ras-1	-0.282933	0.569695
Y41C4A.22	0.659946	0.0438466
exos-4.2	0.225375	-0.574833
F57F5.3	-0.688176	2.03538
fkh-9	0.419729	-0.0648686
F49D11.14	-0.728177	0.0731649
F58D12.3	-0.525226	-0.0797491
vglu-2	0.520265	-0.756486
flp-32	-0.240956	0.794268
Y105C5A.1272	0.898322	-0.577844
srh-72	-0.88896	1.16987
srt-58	1.02939	-0.284263
D1037.1	0.209698	-0.109683
C10C6.7	-0.446371	0.147306
srz-75	-0.921093	1.07408
H06I04.1	-0.144242	-0.0575034
W03G1.8	-0.837657	0.257467
D2005.4	0.153083	-0.399585
nhr-168	-0.409986	0.485561
R05G9.1	-0.635282	-1.0762
shw-1	0.253141	0.184233
trp-1	-0.269583	0.105118
scl-21	0.909181	-0.0637032
ZK1053.6	-0.509004	-0.46316
K06A5.1	0.156258	-0.415973
C36E6.8	-0.557185	1.90213
Y105E8A.8	0.351255	-0.547561
K08B5.2	0.395112	0.517684
npr-9	-0.816933	0.913562
nhr-31	0.337032	0.461986
F35H8.4	-0.609458	-0.0224741
F02A9.1	-0.471241	0.612285
C06G4.4	-0.542448	-0.187093
nra-3	-0.380931	0.135678
npr-3	-0.263594	0.188369
K10D2.8	-0.382101	-0.405583
Y119C1B.1	-0.618414	-0.142333
Y53H1B.4	-0.919645	0.308616
F52D1.2	0.58286	1.1991
Y38A10A.7	0.249889	-0.400736
mtm-6	0.283814	-0.494636
ZC373.3	0.603826	-0.968394
clec-104	-0.502115	-0.343922
best-10	-0.524885	-0.230136
K03A1.4	-0.434831	1.12967
cmk-1	-0.340391	0.253306
Y51A2B.9	-0.711994	-0.702117
ZK546.14	0.148073	-0.519096
F10D11.5	-0.612753	-0.121552
nhr-140	-0.326397	0.888136
ndx-7	-0.131217	-0.125445
F20D6.6	-0.590731	-0.104361
fbxa-69	0.313601	-0.269906
oac-37	0.600116	0.490877
Y41D4A.4	-0.206578	0.420725
ferl-1	-0.498038	-0.256532
str-18	0.997111	0.280266
B0403.5	0.369292	1.97539
ZK930.4	-0.51753	-0.0532679
ubh-4	0.113836	-0.408988
Y44F5A.1	0.148598	-0.388778
C14A4.13	-0.532121	0.0667157
Y73C8B.5	0.741489	-0.105294
F19B6.3	-0.413845	-0.427165
dmd-4	-0.520564	0.400329
Y38F1A.2	0.250805	0.27423
F55C10.5	0.305812	0.250508
C45G9.2	0.277637	-0.302428
mrp-8	0.251374	0.00753921
bam-2	0.375307	0.283084
clec-89	0.478474	-0.327506
tag-344	-0.586014	-0.12043
marc-1	-0.629795	-0.198955
ntl-2	0.16785	-0.137018
nab-1	0.226245	0.195081
C11D2.4	0.297425	-0.430638
abt-1	-0.556651	-0.350858
acc-4	-0.341441	0.619348
fsn-1	0.405195	-0.792944
AH9.4	-0.590212	0.411064
phf-34	0.276837	-0.112768
lgc-43	-0.393174	0.725479
B0041.11	-0.44675	0.16687
Y69A2AR.32	0.253066	-0.387445
Y66A7A.9	-0.609397	-0.231056
eif-3.L	-0.131544	-0.272376
clec-97	0.71903	-0.616116
acs-10	-0.52623	-0.170453
eri-12	0.161262	0.164449
C13F10.7	0.213603	-0.54459
ZK593.2	-0.333384	-0.133756
Y59H11AM.4	-0.647857	-0.163794
zig-12	0.262436	0.997896
T21D12.11	0.584823	0.777054
T08G5.3	-0.732595	0.998188
C25H3.16	-0.528943	-0.359451
C50B6.3	0.343951	-0.729991
srsx-30	0.648134	0.417175
npp-12	-0.151588	-0.217849
gcy-36	-0.498039	0.00783546
Y37D8A.8	-0.475907	-0.556808
cdh-1	0.645122	0.15264
pho-4	-0.119466	0.650741
ZK430.5	-0.712711	-1.07822
Y48G1C.1	-0.199754	-0.320402
Y54G2A.44	-0.55333	0.539301
C15C8.6	0.572529	0.407201
nspc-3	0.70271	-1.68738
ntl-3	0.132994	-0.160358
npp-14	0.178372	-0.516643
F26B1.1	-0.553983	-0.12256
T22C1.9	-0.545351	-0.202304
C18A3.10	0.40986	0.322544
gst-13	0.371184	0.318683
Y57A10A.23	-0.516692	1.12317
str-120	-0.882154	0.371785
Y45G12C.6	-0.882154	0.371785
T16H12.2	0.414707	-0.413138
snf-12	0.526804	0.0167363
C09B9.2	-0.559593	-0.324484
dac-1	0.49297	0.217677
F35G2.5	-0.701076	1.1583
Y38E10A.20	-0.477974	0.707545
pbs-7	-0.187047	-0.22312
R166.2	0.096841	-0.250167
Y57A10A.1	0.146004	-0.313882
F46B6.4	0.125654	-0.290561
F46F5.1	-0.657736	0.170606
srw-129	-0.998247	1.32577
clec-70	0.746501	3.89486
T25B9.2	-0.452669	0.108723
F10D7.4	-0.885822	0.211014
ZK353.4	-0.538477	-0.0642154
urm-1	0.280778	-0.40255
C06B8.7	0.412922	-0.305147
cdc-48.2	-0.16695	-0.151753
R09E10.1	-0.518343	-0.14731
rpb-9	0.207469	-0.530151
T15H9.5	-0.649736	-0.183171
sao-1	0.208855	-0.296213
cacn-1	0.155726	-0.373738
C31B8.12	-0.898821	2.26235
F44D12.8	-0.53514	-0.277334
ZK328.7	-0.334094	-0.0039504
C01G12.16	0.870141	-0.020815
tra-4	-0.239553	-0.016269
C15H9.3	-0.726151	0.404518
Y105E8A.13	-0.490171	1.16918
ehbp-1	0.217448	-0.136146
B0361.6	0.156831	-0.436639
chil-19	-0.696262	1.80334
aagr-2	0.208271	1.13541
C23H3.3	0.106938	-0.221423
C28D4.4	-0.633489	-0.213566
ttr-51	0.416745	-0.0442692
F35H12.6	-0.497085	0.640829
W04C9.2	-0.206607	0.0870289
C46H11.10	-0.346076	0.649534
Y105C5B.18	-0.56109	-0.333049
chd-3	-0.412371	0.411403
nhr-258	0.530573	0.104645
F38E9.1	-0.44524	0.197108
K06A5.3	-0.508537	-0.177612
vars-1	0.130477	-0.215162
elo-8	-0.567176	-0.090199
glrx-5	0.151089	-0.327739
acs-12	-0.244748	0.578466
Y41D4B.6	-0.91618	-0.182472
F21A3.4	-0.519253	-0.276885
F44F4.15	-0.712442	0.116221
ZC434.7	-0.215285	-0.0263202
C33F10.4	0.348476	-0.457612
chk-1	0.131777	-0.398
T28F2.1	-0.676676	0.00806873
K02D3.2	-0.725584	1.06878
sod-3	-0.371171	1.98642
C26B2.2	-0.526041	-0.15026
K12C11.1	-0.181927	0.279838
K09C6.8	-0.509886	-0.133841
par-4	-0.173327	-0.264713
act-4	0.226993	1.08994
clec-225	0.455478	1.08669
C09B8.5	-0.554983	0.403509
F29A7.3	-0.575849	0.578405
ssl-1	0.432396	0.0185969
sun-1	0.233783	-0.369824
Y65A5A.2	0.295629	-0.34354
C31H1.2	-0.558056	-0.450333
F56A11.6	-0.53237	-0.166927
glna-3	-0.455144	-0.257966
F44E7.7	0.485477	0.420532
ZC262.2	0.13592	-0.26148
Y104H12D.4	0.200491	-0.173323
dmsr-13	0.918751	0.653529
K04F10.3	0.309899	-0.52789
cpb-2	-0.468618	-0.323185
F53C3.3	0.737809	-0.308675
nlp-13	-0.283398	0.421122
D1007.10	-0.16972	-0.029784
srbc-12	-0.827136	-0.285154
scrm-5	-0.56074	-0.176988
C06A6.7	-0.505105	-0.258449
nhr-222	-0.919507	0.815471
ubc-22	-0.633124	0.587419
C53A5.9	0.830005	0.647894
sft-1	-0.242196	0.0411422
C53B4.2	-0.468704	-0.249508
T21E8.6	-0.964031	0.307238
wwp-1	0.269414	-0.263922
mat-1	0.193391	-0.379833
T09F5.10	-0.547186	-0.155866
F54H5.5	-0.51198	-0.223867
Y41D4B.24	-0.451688	0.450033
iars-2	-0.123887	-0.171215
T25G12.6	0.267288	0.304549
Y6G8.16	-0.81492	-0.480527
ZK688.10	-0.62632	-0.241575
F32D8.7	-0.414438	2.30082
Y43F8C.18	0.580135	0.26768
Y24D9A.5	-0.807401	0.797395
R12C12.7	0.235476	-0.375075
srbc-58	-0.823241	-0.172292
gei-17	0.220052	-0.454565
unc-3	-0.374195	0.213985
tat-3	-0.238419	-0.140805
F26G1.5	0.467025	2.38873
Y51H7C.5	-0.197552	-0.0022237
T06D8.3	-0.459286	0.953346
dhhc-11	-0.45694	0.753721
K07F5.14	0.112772	-0.368669
srh-276	0.735244	0.11185
mbd-2	0.236056	-0.395398
col-105	-0.912852	2.01483
Y22D7AL.11	0.610344	1.4195
Y62H9A.8	0.936609	-0.424071
ZK616.3	0.272731	-0.315282
K04E7.1	0.83237	-0.0142526
F15H10.8	-0.658711	0.677608
2L52 1	-0.351515	0.739308
nstp-2	0.304396	-0.229209
C07G3.8	0.518406	0.135667
mrpl-37	0.402699	-0.332427
scl-17	-0.699052	-0.188497
W05H12.4	0.517371	-0.188702
F27E5.3	-0.535636	-0.28445
nyn-2	0.376307	-0.728826
gpcp-2	-0.163802	0.354065
del-4	-0.373313	0.420323
snrp-40.2	-0.161839	-0.308534
C09B7.2	-0.266891	0.801298
F37A8.1	-0.538519	-0.297171
Y87G2A.1	0.151347	-0.24743
twk-3	0.533787	-0.482173
ZC190.5	0.796211	0.0617106
twk-23	0.636441	0.435117
F39F10.3	0.809639	-1.54777
C39D10.11	0.436526	-0.0356843
lin-38	0.232509	-0.209502
Y53H1C.3	-0.561593	-0.259281
spp-8	-0.357484	1.62165
T09B9.1	0.669815	-0.169534
C44B11.6	-0.342894	0.761
aha-1	-0.25335	-0.0096143
R05G6.10	-0.479097	-0.704568
arrd-28	-0.483515	0.201706
T05H10.8	0.298008	0.197977
mam-5	-0.497109	0.607436
C33D9.3	-0.358091	-0.245174
W07G4.8	0.753489	-0.407828
ifta-2	-0.467305	0.413897
ZK512.10	-0.518506	-0.066748
acd-2	0.355829	-1.00775
arx-5	0.21507	-0.307368
K07H8.7	-0.648661	0.134016
W05E10.2	0.456516	-0.407048
mgl-3	-0.23833	0.382918
B0336.12	-0.771664	1.29412
Y22D7AL.7	0.262049	-0.387055
set-25	-0.237142	-0.273303
T03F1.6	-0.401443	0.638888
B0334.13	-0.67239	1.87687
R01H2.4	-0.479206	-0.367303
Y22D7AL.9	-0.253632	0.380442
C14H10.2	0.196889	0.694099
T04B2.8	-0.586808	-0.108102
F23H11.2	0.138296	-0.200459
zfh-2	-0.195141	0.357512
Y51A2B.6	-0.647898	-0.159513
mlc-7	0.336345	0.427027
Y53C12A.7	-0.573124	-0.348123
F13H10.1	-0.483762	0.444043
C54G4.3	-0.566091	-0.185322
C24D10.6	0.214344	-0.412896
bath-21	0.331303	-0.114918
zyx-1	0.214836	0.499569
F53B6.13	-0.670301	0.218654
C34E7.4	-0.36098	1.24587
C01G10.16	-0.644408	0.418524
Y55D9A.2	0.161249	-0.324823
rgef-1	-0.256321	0.22146
K02F6.4	-0.885924	0.234247
trpp-8	0.188762	-0.31084
folr-1	-0.91989	0.57817
H04M03.11	-0.598725	-0.320539
F22D3.4	-0.469114	-0.156129
clec-185	0.681697	-1.44146
oct-1	0.403458	0.136786
C35C5.10	-0.306414	-0.0026532
T20D3.8	0.229018	-0.417872
K11H12.6	0.82904	-2.01846
aman-2	0.142702	0.108609
apc-11	0.330728	-0.654062
rga-4	0.337743	-0.200997
cfz-2	-0.298175	0.21071
sca-1	-0.357638	0.508267
T10E9.1	0.191231	-0.437599
col-151	0.63535	1.20347
B0563.6	-0.241353	0.0678822
M70.3	-0.499546	-0.429014
C15A7.2	0.434141	0.142114
puf-8	0.208835	-0.437934
paqr-1	0.261564	-0.527509
Y9C12A.1	-0.257172	0.326972
K06A5.2	-0.572612	-0.235624
T02B11.9	-0.555051	-0.249855
fbxa-118	0.692436	0.289728
Y57A10A.27	0.224296	-0.310144
C29H12.2	0.22166	-0.449263
F46H5.2	-0.251475	0.504238
E04F6.6	-0.329143	1.02014
bet-2	0.24904	-0.310375
clec-232	0.781362	1.07098
best-7	-0.403774	0.150488
F47B8.3	0.503255	-0.368099
pdpr-1	0.133495	-0.117887
fln-2	0.399594	0.75699
angl-1	-0.177149	-0.0029291
C17H12.4	-0.323806	0.344644
T12D8.10	-0.226048	-0.128454
cyp-31A2	0.557354	-1.32704
R07A4.3	-0.730195	2.5006
spch-3	-0.546922	-0.350289
exos-4.1	0.146187	-0.466271
ZC317.6	-0.56438	-0.117837
Y48B6A.10	-0.779165	-1.25378
fbxa-157	-0.449493	1.14012
F48F5.6	-0.426784	0.495132
T12A2.5	-0.845091	-0.290762
F57C7.4	-0.349225	0.301529
Y71G12B.35	-0.269635	0.147485
F48C1.5	0.32111	-0.657018
T08B6.9	-0.607958	-0.487071
Y54E2A.7	-0.536664	-0.100649
efa-6	0.284891	-0.442279
C54G4.2	-0.51016	-0.199761
sre-5	-0.670286	0.0830995
taf-13	-0.127322	-0.250091
F59D12.1	-0.263751	0.17913
Y7A9A.1	0.214525	0.314115
try-8	-0.831862	-6.02362
helq-1	0.146416	-0.227401
hecw-1	-0.29101	-0.150451
C36H8.1	-0.545558	-0.203335
W04C9.5	-0.422627	-0.0364279
K05C4.8	0.57077	-0.422276
algn-2	0.175202	-0.216563
Y54G2A.75	0.154116	-0.475231
B0238.7	-0.858951	4.17226
F18C12.4	-0.650205	-0.283412
sri-65	0.701578	-0.236945
C34F11.8	-0.341753	0.173407
rpb-10	-0.215369	-0.535396
srx-45	-0.307031	0.168584
C31G12.4	-0.483845	-0.653758
srd-55	0.50062	0.646624
F55F8.7	-0.488358	-0.246171
bed-2	-0.253141	0.186182
F55B11.5	0.771599	-0.369803
clec-51	-0.347247	1.33402
bath-28	0.178847	-0.219348
F11A5.3	-0.879333	0.10749
sre-29	-0.788507	0.0950327
gpdh-1	-0.736871	0.860214
C08F11.10	-0.47275	-0.198497
Y105E8A.27	-0.489189	-0.170422
pst-1	0.266686	-0.254807
mat-2	0.127315	-0.252582
F54H5.14	-0.439362	0.288263
Y73B6BL.23	0.293033	-0.45582
ZK1086.2	0.380013	0.170551
lonp-1	0.157837	-0.389168
sig-7	0.20807	-0.437816
ZC262.4	-0.47713	-0.229492
F40H6.1	-0.56054	-0.211207
cutl-16	-0.379244	0.315795
M05D6.5	-0.312742	0.0387977
cls-3	-0.192155	-0.201069
Y45F10D.16	-0.622769	-0.077722
fbxa-96	-0.74053	0.109533
Y116A8C.43	-0.506236	0.256376
ins-5	-0.662461	0.0262234
dod-17	-0.534339	1.89047
F32D8.4	0.187636	-0.427407
C29E4.13	0.179933	-0.378641
maea-1	-0.167375	0.11438
ZK218.8	0.800834	-0.231624
set-20	-0.438274	0.528384
F14D2.2	0.388471	-0.461205
F38B2.6	-0.428181	0.954006
M163.11	0.877911	-0.501534
hat-1	0.275525	-0.671796
Y55F3AR.2	-0.144731	-0.0262886
ZK84.5	-0.617717	-0.0981007
F35E2.5	-0.396052	-0.34203
T23G7.3	-0.251689	0.400247
F19B10.13	0.680295	-3.86208
lim-6	-0.422226	0.316419
B0280.17	-0.512224	-0.226666
Y59A8B.24	-0.779353	0.790636
col-83	-0.604311	0.0667945
ins-11	0.660182	1.65416
F54B11.11	-0.538372	2.10977
E02H9.9	-0.799122	-0.185536
C25F9.15	0.466065	0.265289
exo-3	-0.295482	-0.455315
pitr-3	0.263124	-0.863025
mccc-1	0.0882134	-0.16555
T28A8.8	0.281705	-0.628844
W09B6.5	0.612884	0.296322
smz-1	-0.535715	-0.20595
dyf-11	-0.495897	0.254808
Y37E11AR.7	-0.548959	-0.0851974
F07A5.4	-0.352719	0.514145
ZK892.5	-0.545799	-0.228094
ssp-36	-0.490481	-0.332012
F47F2.1	0.36038	0.368507
R09H10.1	0.473364	0.107756
cut-1	0.80469	6.88393
Y22F5A.11	-0.899846	0.49332
Y53F4B.19	-0.552033	-0.355508
irld-35	0.510124	-0.528158
gpx-2	-0.181952	0.532304
ric-8	-0.228996	0.0974659
F13E9.19	0.865052	-0.754658
eva-1	-0.287827	0.512238
dom-3	0.204646	-0.329364
W03C9.8	-0.497673	-0.190341
E01A2.1	0.209203	-0.16944
Y69E1A.8	-0.552461	-0.115159
pph-2	-0.472473	-0.310824
emb-1	0.183862	-0.434718
M01E5.1	0.433497	-0.957038
F53E10.5	0.702995	-0.0756911
inx-12	0.348419	0.300221
K03H1.12	-0.516828	-0.203762
C43F9.5	-0.358664	0.517189
C02B10.6	-0.565224	-0.0195535
zim-1	0.238988	-0.526228
C25E10.17	-0.719776	-0.19628
Y51H4A.25	0.429651	0.590983
B0511.19	0.305649	-0.453109
F55F8.8	0.594933	1.04828
Y51H7C.9	-0.474535	-0.448409
mob-1	0.35406	-0.739703
F31F6.2	0.77616	-1.6071
F54D5.7	-0.115978	-0.0848143
feh-1	-0.301614	0.948041
R119.3	0.127804	-0.368257
R07E5.6	-0.479207	-0.0991679
ugt-47	-0.390057	1.03765
ceh-53	-0.691854	-0.0209068
R13H9.5	-0.48739	-0.164919
M01H9.4	0.25199	-0.193972
[truncated: 16,149 more rows]
