# Supplementary material for: A TFEB–TGFβ axis systemically regulates diapause, stem cell resilience and protects against a senescence-like state
Source: Nat Aging. 2025 Jun 30;5(7):1340–57. doi: 10.1038/s43587-025-00911-4 (PMC12270908; doi:10.1038/s43587-025-00911-4)
Supplement: Supplementary file 7 — Source data for graphs plotted. [file 43587_2025_911_MOESM7_ESM.xlsx]

## Sheet: Figure 5a
Control off			Control on			Diapause off			Diapause on
7.62759	7.54008		7.10715	7.68103	7.41178	6.96712	7.36756	7.44156	5.12598	5.37154	5.91973

## Sheet: Figure 5b
mESCs prolif			mESCs INK128
93.8719	94.8212	75.1133	43.7387	44.2865	72.037

## Sheet: Figure 5c
SK-Mel-103 prolif			SK-Mel-103 INK128
91.236	92.5341	125.897	46.7418	58.7742	75.5403

## Sheet: Figure 5d
Control				Diapause-like
-1.00385	-0.852542	-0.929367	-1.3156	0.572906	1.11839	0.938582	0.467634

## Sheet: Sheet5e
HALLMARK_TGF_BETA_SIGNALING
symbol	entrez	ensembl	rank.pos	rank.neg	global.log2mean	ctr.log2mean	ink.log2mean	ink_ctr.fc	ink_ctr.pval	ink_ctr.pval.adj	ink_ctr.fc.shrinked
ID2	3398	ENSG00000115738	15	25764	9115	8.05	10.93	7.32	6.53e-54	1.19e-50	7.07
CDKN1C	1028	ENSG00000129757	28	25751	8523	6.42	9.77	10.24	1.50e-39	7.36e-37	9.57
KLF10	7071	ENSG00000155090	340	25439	10371	9.86	11.04	2.27	9.39e-20	3.77e-18	2.22
TGFB1	7040	ENSG00000105329	584	25195	12003	10.57	12.06	2.81	5.29e-15	1.13e-13	2.67
ACVR1	90	ENSG00000115170	782	24997	10634	9.76	10.68	1.89	7.45e-13	1.16e-11	1.85
PMEPA1	56937	ENSG00000124225	844	24935	13928	13.00	14.94	3.85	1.56e-12	2.30e-11	3.49
SMAD3	4088	ENSG00000166949	850	24929	12414	11.24	12.41	2.25	7.92e-12	1.05e-10	2.17
SKIL	6498	ENSG00000136603	860	24919	10913	10.77	11.67	1.86	6.79e-12	9.06e-11	1.82
TGIF1	7050	ENSG00000177426	1074	24705	8962	8.20	9.97	3.41	2.47e-10	2.63e-09	3.07
FNTA	2339	ENSG00000168522	1100	24679	10628	10.32	10.99	1.59	5.23e-13	8.33e-12	1.58
SMAD6	4091	ENSG00000137834	1274	24505	5914	3.96	7.05	8.50	5.22e-11	6.09e-10	6.73
TGFBR1	7046	ENSG00000106799	1654	24125	10467	9.54	10.30	1.69	9.21e-08	6.58e-07	1.66
ID3	3399	ENSG00000117318	1946	23833	11694	10.29	12.33	4.12	3.37e-08	2.57e-07	3.46
JUNB	3726	ENSG00000171223	2096	23683	9703	9.13	9.99	1.81	5.32e-06	2.78e-05	1.75
SKI	6497	ENSG00000157933	2924	22855	11003	10.89	11.35	1.38	2.24e-05	1.04e-04	1.37
BMPR2	659	ENSG00000204217	3155	22624	11528	10.83	11.42	1.51	1.28e-04	5.09e-04	1.48
PPP1R15A	23645	ENSG00000087074	3462	22317	12670	12.52	13.31	1.73	1.22e-03	3.91e-03	1.64
WWTR1	25937	ENSG00000018408	3915	21864	12054	11.85	12.62	1.71	1.04e-03	3.39e-03	1.63
ID1	3397	ENSG00000125968	4105	21674	12093	11.94	13.02	2.12	1.59e-03	4.96e-03	1.87
PPM1A	5494	ENSG00000100614	4747	21032	10986	10.85	11.15	1.23	3.28e-03	9.43e-03	1.23
SPTBN1	6711	ENSG00000115306	5282	20497	13012	12.45	12.89	1.35	9.56e-03	2.40e-02	1.33
SMAD7	4092	ENSG00000101665	5447	20332	8491	7.94	8.77	1.78	1.44e-02	3.42e-02	1.61
BMP2	650	ENSG00000125845	6340	19439	8501	8.44	8.89	1.37	5.04e-02	1.01e-01	1.33
LEFTY2	7044	ENSG00000143768	7475	18304	-1727	-2.55	-1.08	2.76	6.82e-01	NA	1.06
LTBP2	4053	ENSG00000119681	9006	16773	11682	11.53	11.74	1.16	2.80e-01	4.02e-01	1.15
IFNGR2	3460	ENSG00000159128	9117	16662	10083	10.02	10.16	1.10	2.80e-01	4.02e-01	1.10
BMPR1A	657	ENSG00000107779	10343	15436	10211	10.22	10.32	1.07	4.47e-01	5.72e-01	1.07
NOG	9241	ENSG00000183691	11078	14701	4371	2.76	3.13	1.30	5.74e-01	6.88e-01	1.16
CDK9	1025	ENSG00000136807	12547	13232	10957	10.79	10.80	1.01	9.37e-01	9.64e-01	1.01
SLC20A1	6574	ENSG00000144136	12666	13113	12832	13.06	13.08	1.01	9.39e-01	9.65e-01	1.01
SMURF1	57154	ENSG00000198742	14050	11729	10094	10.12	10.12	-1.00	9.97e-01	1.00e+00	-1.00
APC	324	ENSG00000134982	14458	11321	11492	11.69	11.74	1.04	8.05e-01	8.68e-01	1.04
FURIN	5045	ENSG00000140564	15094	10685	11012	11.21	11.19	-1.01	9.07e-01	9.40e-01	-1.01
CTNNB1	1499	ENSG00000168036	16335	9444	13304	13.42	13.32	-1.07	5.72e-01	6.87e-01	-1.07
CDH1	999	ENSG00000039068	16488	9291	-0.977	-1.12	-1.81	-1.62	7.24e-01	NA	-1.08
NCOR2	9612	ENSG00000196498	16841	8938	12575	12.48	12.36	-1.09	4.00e-01	5.27e-01	-1.08
PPP1CA	5499	ENSG00000172531	16896	8883	11925	12.06	11.94	-1.09	3.99e-01	5.26e-01	-1.08
TRIM33	51592	ENSG00000197323	18011	7768	10133	10.38	10.24	-1.10	1.99e-01	3.08e-01	-1.10
BCAR3	8412	ENSG00000137936	18513	7266	10296	10.61	10.41	-1.15	1.36e-01	2.27e-01	-1.14
HDAC1	3065	ENSG00000116478	18587	7192	11254	11.44	11.25	-1.14	1.16e-01	2.00e-01	-1.14
HIPK2	28996	ENSG00000064393	18839	6940	12313	12.77	12.49	-1.21	1.16e-01	1.99e-01	-1.20
RAB31	11031	ENSG00000168461	19190	6589	10789	10.18	9.72	-1.37	9.36e-02	1.67e-01	-1.32
SMAD1	4086	ENSG00000170365	19337	6442	8979	8.90	8.59	-1.24	7.73e-02	1.43e-01	-1.23
XIAP	331	ENSG00000101966	19362	6417	11098	11.16	10.92	-1.18	7.24e-02	1.36e-01	-1.18
UBE2D3	7323	ENSG00000109332	20253	5526	12671	12.98	12.75	-1.18	2.15e-03	6.46e-03	-1.17
TJP1	7082	ENSG00000104067	20973	4806	10980	11.45	11.10	-1.27	3.63e-03	1.03e-02	-1.26
SMURF2	64750	ENSG00000108854	21025	4754	12583	12.53	11.94	-1.51	5.31e-03	1.44e-02	-1.46
THBS1	7057	ENSG00000137801	21617	4162	14595	15.18	13.91	-2.41	7.39e-03	1.92e-02	-1.91
FKBP1A	2280	ENSG00000088832	21926	3853	14392	14.23	13.82	-1.33	1.37e-04	5.44e-04	-1.32
RHOA	387	ENSG00000067560	21932	3847	13709	13.91	13.45	-1.38	3.55e-04	1.29e-03	-1.37
ENG	2022	ENSG00000106991	22938	2841	11009	10.62	10.00	-1.54	8.59e-06	4.32e-05	-1.52
SERPINE1	5054	ENSG00000106366	23294	2485	15684	14.68	13.47	-2.31	1.45e-06	8.39e-06	-2.14
