# Supplementary material for: A TFEB–TGFβ axis systemically regulates diapause, stem cell resilience and protects against a senescence-like state
Source: Nat Aging. 2025 Jun 30;5(7):1340–57. doi: 10.1038/s43587-025-00911-4 (PMC12270908; doi:10.1038/s43587-025-00911-4)
Supplement: Supplementary file 8 — Source data for graphs plotted. [file 43587_2025_911_MOESM8_ESM.xlsx]

## Sheet: Extended Figure 1a
N2 4 days ARD	N2 40 days ARD
2	1
5	3
3	0
2	0
4	1
2	4
2	6
3	5
5	4
3	1
1	0
2	2
5	1
2	1
3	0
6	0
2	1
10	5
5	0
2	0
3	3
3	2
3	1
3	1
0	0
9	4
2	0
8	0
3	0
3	0
	1
	1
	1
	2
	1
	0
	3

## Sheet: Extended Figure 1b
	Rec post 4d ARD	Rec post 40d ARD
BR1	0	26.6667
BR2	6.66667	40.9091

## Sheet: Extended Figure 1c
	BR1			BR2
	N2 4 Days ARD	N2 40 Days ARD		N2 4 Days ARD	N2 40 Days ARD
	2.774	5.779		4.215	6.126
	2.859	4.945		3.854	3.881
	2.616	3.44		3.733	4.384
	4.539	6.676		3.24	4.897
	2.807	3.894		1.49	6.868
	3.922	3.452		3.556	7.15
	2.067	4.868		3.661	6.612
	2.234	4.78		3.147	3.166
	3.729	4.866		5.613	4.425
	3.755	5.654		4.84	4.341
	4.011	3.531		4.394	2.7
	3.687	7.542		3.211	5.326
	4.219	6.651		3.162	5.231
	4.497	4.528		4.269	5.648
	2.809	6.045		3.591	5.759
	4.578	4.215		3.057	5.029
	3.916	4.53		3.995	4.726
	4.316	2.659		3.3	4.46
	3.399	4.347		2.364	5.126
	4.015	4.864		3.248	5.293
	3.525	2.628		3.646	5.143
	3.321	7.484		3.419	5.621
	2.838	5.825		2.344	2.457
	5.042	5.503		5.153	4.681
	3.508	7.064		2.785	2.826
	5.118	4.442		3.333	3.646
	4.706	3.52		3.417	4.434
	5.091	5.324		4.176	4.166
	3.737	4.135		3.667	4.932
	3.467	4.429		2.888	5.188
	4.269	6.925		3.401	5.256
	4.262	6.251		2.086	4.619
	3.224	4.015		2.22	3.508
	3.411	3.376		3.075	4.087
	3.38	4.821		3.341	5.231
	5.176	7.198		2.556	5.19
	3.25	7.266		3.689	4.708
	2.789	8.993		4.155	5.04
	3.131	3.551		3.152	5.858
	2.799	2.261		2.943	4.642
	4.001	6.394		4.357	5.812
	3.422	7.226		4.699	4.813
	3.626	3.634		3.58	4.8
	4.279	3.98		3.061	6.581
	2.455	6.792		3.924	5.868
	3.858	4.792		4.063	4.901
	3.23	6.697		4.481	3.434
	2.96	4.256		5.86	3.716
	2.873	8.374		5.037	4.767
	4.384	7.55		4.225	5.411
	3.298			3.9	5.977
				3.02	4.998

## Sheet: Extended Figure 1g
Genotype	N2	hlh-30(tm1978)	staining control
	0.549405	1.22047	1.38556
	1.1673	1.0821	0.68326
	1.16186	0.0954683	1.2401
	0.253706	0.530599	2.93867
	1.27322	0.55632	2.46986
	0.688649	0.878928	2.46474
	1.4906	0.942855	2.85473
	1.35646	0.855304	1.44803
	0.757801	1.20294	3.15467
	0.96091	0.137711	3.15125
	1.22957	0.0482818	1.4722
	1.2874	1.13964	0.927043
	1.39964	0.0135802	0.521943
	1.28414	0.942261	1.26247
	0.968921	1.10601	1.19467
	0.704764	1.39394	1.06666
	1.00074	0.496054	1.5084
	0.0980968	1.28737	1.68724
	0.889598	1.01288	1.38556
	1.0662	1.19118
	1.411	1.22224
	2.13089	1.80658
	0.987292	0.212245
	1.46488	2.15951
	1.3806	1.22942
	0.51502	0.929441
	0.21756	1.74402
	0.0943985	1.08575
	1.03447	1.39286
	0.448172	1.70123
	0.0914617	1.58832
	0.212805	1.46423
	0.454278	0.542663
	1.04817	0.876951
	1.4811	0.745073
	0.759524	0.528912
	1.23608	0.782785
	1.1456	0.2914
	1.90918	0.737008
	2.08357	1.68915
	1.30494	1.42163
	1.11079	0.441397
	0.230076	0.871515
	1.20546	1.31083
	0.823452	0.457932
	1.42969	1.70371
	1.19219	0.715006
	0.959396	0.0108719
	1.07355	0.52878
	0.593377	0.661869
	0.297028	0.660782
	1.99902	0.28516
	1.04139	0.831787
	0.67478	0.912375
	0.104234	0.179884
	1.57714	1.38009
	0.403255	0.750702
	0.4221	1.5954
	0.958535	1.13615
	2.29088	0.646604
	1.61366

## Sheet: Extended Figure 1h
unc-51(e369)		atg-13(bp414)		epg-8(bp251);him-5(e1490)		atg-9(bp564);him-5(e1490)		him-5(e1490);atg-2(bp576)		atg-7(bp411)		atg-5(bp546)		atg-16.2(ok3224)		lgg-2(tm5755)		atg-3(bp412);him-5(e1490)		vps-18(syb773)		vha-2(ok619)		vha-3(ok1501)		vha-12(ok821)
AL	ARD	AL	ARD	AL	ARD	AL	ARD	AL	ARD	AL	ARD	AL	ARD	AL	ARD	AL	ARD	AL	ARD	AL	ARD	AL	ARD	AL	ARD	AL	ARD
		67	66																			86	61	94	48	96	41
		63	114					42	102			52	69					84	100			82	81	86	74	87	60
		75	197					69	147			44	58					78	86			73	73	66	73	73	58
								60	100
		115	113					107	79			62	55					120	83
								86						70	83
														90	43
				100	24	107	100	116	92					63	36
				79	4	143	164							50	100	122	103
				100	65	119	41									84	83			118	54
53	81									44	54									111	200
43	96									28	65					89	48			108	112
43	46			107	18	139	71			36	40					93	84
