# Supplementary material for: A TFEB–TGFβ axis systemically regulates diapause, stem cell resilience and protects against a senescence-like state
Source: Nat Aging. 2025 Jun 30;5(7):1340–57. doi: 10.1038/s43587-025-00911-4 (PMC12270908; doi:10.1038/s43587-025-00911-4)
Supplement: Supplementary file 9 — Source data for graphs plotted. [file 43587_2025_911_MOESM9_ESM.xlsx]

## Sheet: Extended Data Figure 2a
ARD life span [Days]	N2	daf-2(e1370)	hlh-30(tm1978);daf-2(e1370)
14	0
14	0
14	0
14	0
14	0
14	0
14	0
14	0
14	0
14	0
14	0
14	0
14	0
14	0
14	0
14	0
14	0
14	0
14	0
14	0
14	0
14	0
14	0
14	0
14	0
14	0
14	0
14	0
14	0
14	0
14	0
14	0
14	0
14	0
14	0
14	0
14	0
14	0
14	0
14	0
14	0
14	0
14	0
14	0
14	0
14	0
14	0
14	0
14	0
14	0
14	0
14	0
14	0
21	0
21	0
21	0
21	0
21	0
21	0
21	0
21	0
21	0
21	0
21	0
41	1
41	1
41	1
41	1
41	1
41	1
41	1
41	1
41	1
41	1
42	1
42	1
42	1
42	1
42	1
42	1
42	1
42	1
42	1
42	1
42	1
42	1
42	1
42	0
42	0
46	1
46	1
46	1
46	1
46	1
46	1
46	1
46	1
46	1
46	1
46	1
46	1
46	1
46	1
46	1
46	1
46	1
46	1
46	1
46	1
46	1
46	1
46	1
46	1
46	1
46	1
46	1
46	1
46	1
46	1
46	1
46	1
46	1
46	1
46	1
46	1
46	1
46	1
46	1
46	1
46	1
46	1
46	1
46	1
46	1
46	1
46	1
46	1
46	0
50	1
50	1
50	1
50	1
50	1
50	1
50	1
50	1
50	1
50	1
50	1
50	1
50	1
50	1
50	1
50	1
50	1
50	1
50	1
50	1
50	1
50	1
50	1
50	1
50	1
50	1
50	1
50	1
50	1
50	1
50	1
50	1
50	1
50	1
50	1
50	1
50	1
50	1
50	1
50	1
50	1
50	1
50	1
50	1
50	1
50	1
50	1
50	1
50	1
50	1
50	1
50	1
50	1
50	1
50	1
50	1
50	1
50	1
50	1
50	1
50	1
50	1
50	1
50	1
50	1
50	1
50	1
50	1
50	1
50	1
50	1
50	0
50	0
50	0
50	0
50	0
50	0
50	0
53	1
53	1
53	1
53	1
53	1
53	1
53	1
53	1
53	1
53	1
53	1
53	1
53	1
53	1
53	1
53	1
53	1
53	1
53	1
53	1
53	1
53	1
53	1
53	1
53	1
53	1
53	1
53	1
53	1
53	1
53	1
53	1
53	1
53	1
53	1
53	1
53	1
53	1
53	1
53	1
53	1
53	1
53	1
53	1
53	1
53	1
53	1
53	1
53	1
53	1
53	1
53	1
53	1
53	1
53	1
53	1
53	1
53	1
53	1
53	1
53	1
53	1
53	1
53	1
53	1
53	1
53	1
53	1
53	1
53	1
53	1
53	1
53	1
57	1
57	1
57	1
57	1
57	1
57	1
57	1
57	1
57	1
57	1
57	1
57	1
57	1
57	1
57	1
57	1
57	1
57	1
57	1
57	1
57	1
57	1
57	1
57	1
57	1
57	1
57	1
57	1
57	1
57	1
57	1
57	1
57	1
57	1
57	1
57	1
57	1
57	1
57	1
57	1
57	1
57	1
57	1
57	1
57	1
57	1
57	0
57	0
57	0
63	1
63	1
63	1
63	1
63	1
63	1
63	1
63	1
63	1
63	1
63	1
63	1
63	1
63	1
63	1
63	1
63	1
63	1
63	1
63	1
63	1
63	1
63	1
63	1
63	1
63	1
63	1
63	1
63	1
63	1
63	1
63	1
63	1
63	1
63	1
63	1
63	1
63	1
63	1
63	1
63	1
63	0
63	0
63	0
63	0
63	0
68	1
68	1
68	1
68	1
68	1
68	1
68	1
68	1
68	1
68	1
68	1
68	1
68	1
68	1
68	1
68	1
68	1
68	1
68	1
68	1
68	1
68	1
68	1
68	1
68	1
68	1
68	1
68	1
74	1
74	1
74	1
74	1
74	1
74	1
74	1
74	1
74	1
74	1
74	1
74	1
74	1
74	1
74	1
74	1
74	1
74	1
74	1
74	1
74	1
74	1
74	1
74	1
74	1
74	1
74	1
74	1
74	1
74	1
74	1
74	1
74	1
74	1
78	1
78	1
78	1
78	1
78	1
78	1
78	1
78	1
78	1
78	1
78	1
82	1
82	1
82	1
82	1
82	1
82	1
90	1
90	1
90	1
90	1
90	1
90	1
95	1
95	1
10		0
10		0
10		0
10		0
10		0
10		0
10		0
10		0
10		0
10		0
10		0
10		0
10		0
10		0
10		0
10		0
10		0
10		0
10		0
10		0
10		0
10		0
10		0
10		0
10		0
10		0
10		0
14		0
14		0
14		0
14		0
14		0
14		0
14		0
14		0
14		0
14		0
14		0
14		0
14		0
14		0
14		0
14		0
14		0
14		0
14		0
14		0
14		0
14		0
14		0
14		0
14		0
14		0
14		0
14		0
14		0
14		0
14		0
14		0
14		0
21		1
21		0
21		0
21		0
21		0
21		0
28		0
28		0
28		0
42		0
42		0
42		0
42		0
42		0
42		0
53		0
53		0
63		0
63		0
68		1
68		1
74		0
82		0
82		0
90		1
90		0
90		0
109		1
109		1
109		1
109		1
109		1
109		1
109		1
109		1
109		1
109		1
109		1
109		1
109		1
109		1
109		1
109		1
109		1
109		1
109		1
109		1
109		1
109		1
109		1
109		1
109		1
109		0
113		1
113		1
113		1
113		1
113		1
113		1
113		1
113		1
113		1
113		1
113		1
113		1
113		1
113		1
113		1
113		1
113		1
113		1
113		1
113		1
113		1
113		1
113		1
113		1
113		1
113		1
113		1
113		1
113		1
113		1
113		1
113		1
113		1
113		1
113		1
113		1
113		1
113		1
113		1
113		1
113		1
113		1
113		1
113		1
113		1
113		1
113		1
113		1
123		1
123		1
123		1
123		1
123		1
123		1
123		1
123		1
123		1
123		1
123		1
123		1
123		1
123		1
123		1
123		1
123		1
123		1
123		1
123		1
123		1
123		1
123		1
123		1
123		1
123		1
123		1
123		1
123		0
123		0
128		1
128		1
128		1
128		1
128		1
128		1
128		1
128		1
128		1
128		1
128		1
128		1
128		1
128		1
128		1
128		1
128		1
128		1
128		1
128		1
128		1
128		1
128		1
128		1
128		1
128		1
128		1
128		1
128		1
128		1
128		1
128		1
128		1
128		1
128		1
134		1
134		1
134		1
134		1
134		1
134		1
134		1
134		1
134		1
134		1
134		1
134		1
134		1
134		1
134		1
134		1
134		1
134		1
134		1
134		1
134		1
134		1
139		1
139		1
139		1
139		1
139		1
139		1
139		1
139		1
139		1
139		1
139		1
139		1
139		1
139		1
139		1
139		1
139		1
139		1
139		1
139		1
139		1
139		1
139		1
139		1
139		1
139		1
139		1
139		1
139		1
139		1
139		1
139		1
139		1
139		1
139		1
139		1
139		1
139		1
139		1
139		1
139		1
139		1
139		1
139		0
147		1
147		1
147		1
147		1
147		1
147		1
147		1
147		1
147		1
147		1
147		1
147		1
147		1
147		1
147		1
147		1
147		1
147		1
147		1
147		1
147		1
147		1
147		1
147		1
147		1
147		1
147		1
147		1
147		1
147		1
147		1
147		1
147		1
147		1
147		1
147		1
147		1
147		1
147		1
147		1
147		1
147		1
147		1
147		1
152		1
152		1
152		1
152		1
152		1
152		1
152		1
152		1
152		1
152		1
152		1
152		1
152		1
152		1
152		1
152		1
152		1
152		1
152		1
152		1
152		1
152		1
152		1
152		1
152		1
152		1
152		1
152		1
152		1
152		1
152		1
152		1
152		1
152		1
152		1
152		1
152		1
152		1
152		1
152		1
152		1
152		1
152		1
152		1
152		1
152		1
152		1
152		1
152		1
152		1
152		0
152		0
159		1
159		1
159		1
159		1
159		1
159		1
159		1
159		1
159		1
159		1
159		1
159		1
159		1
159		1
159		1
159		1
159		1
159		1
159		1
159		1
159		1
159		1
159		1
159		1
159		1
159		1
159		1
159		1
159		1
159		1
159		1
159		1
159		1
159		1
159		1
159		1
165		1
165		1
165		1
165		1
165		1
165		1
165		1
165		1
165		1
165		1
165		1
165		1
165		1
165		1
165		1
165		1
165		1
165		1
165		1
165		1
165		1
165		1
165		1
165		1
165		1
165		1
165		1
165		1
165		1
165		1
165		1
165		1
165		1
165		1
165		1
175		1
175		1
175		1
175		1
175		1
175		1
175		1
175		1
175		1
175		1
175		1
175		1
175		1
175		1
175		1
175		1
175		1
175		0
180		1
180		1
180		1
180		1
180		1
180		1
180		1
180		1
180		1
196		1
196		1
196		1
196		1
196		1
196		1
196		1
196		1
196		1
196		1
196		1
196		1
216		1
216		1
216		1
216		1
216		1
223		1
231		1
14			0
14			0
14			0
14			0
14			0
14			0
28			1
28			1
28			1
28			1
28			1
28			1
28			1
28			1
28			1
28			0
32			1
32			1
32			1
32			1
32			1
32			1
32			1
32			1
32			1
32			1
32			1
32			1
32			1
32			1
32			1
32			1
32			1
32			1
41			1
41			1
41			1
41			1
41			1
41			1
41			1
41			1
41			1
41			1
41			1
41			1
41			1
41			1
41			1
41			1
41			1
41			1
41			1
41			1
41			1
41			1
46			1
46			1
46			1
46			1
46			1
46			1
46			1
46			1
46			1
46			1
46			1
46			1

## Sheet: ed Data Figure 2b
ARD life span [Days]	N2	hlh-30 hlh-30(tm1978)	daf-2(e1368)	hlh-30(tm1978);daf-2(e1368)
10	1
10	0
10	0
10	0
10	0
10	0
10	0
10	0
10	0
10	0
10	0
10	0
10	0
10	0
10	0
10	0
10	0
10	0
10	0
10	0
10	0
10	0
10	0
10	0
10	0
10	0
10	0
10	0
10	0
10	0
10	0
10	0
10	0
10	0
10	0
10	0
10	0
10	0
10	0
10	0
10	0
10	0
10	0
10	0
10	0
10	0
10	0
10	0
10	0
10	0
10	0
10	0
10	0
10	0
10	0
10	0
10	0
10	0
10	0
10	0
10	0
10	0
12	1
12	0
12	0
12	0
12	0
12	0
12	0
12	0
12	0
12	0
12	0
12	0
12	0
12	0
12	0
12	0
12	0
12	0
12	0
12	0
12	0
12	0
14	1
14	1
14	0
14	0
14	0
20	1
20	0
20	0
20	0
20	0
20	0
20	0
20	0
20	0
20	0
20	0
20	0
20	0
20	0
20	0
20	0
20	0
20	0
20	0
20	0
20	0
20	0
20	0
20	0
20	0
20	0
20	0
20	0
20	0
20	0
20	0
20	0
20	0
20	0
20	0
32	1
32	0
32	0
32	0
32	0
32	0
32	0
32	0
34	1
34	1
34	1
34	1
34	1
34	1
34	0
34	0
34	0
34	0
34	0
34	0
38	1
38	1
38	1
38	1
38	1
40	1
40	1
40	1
40	1
40	1
40	1
40	1
40	1
40	1
40	1
40	1
40	1
40	1
40	1
40	1
40	1
40	1
40	1
40	1
40	1
40	1
40	1
40	1
40	1
40	1
40	1
40	1
40	1
40	1
42	1
42	1
42	1
42	1
42	1
42	1
42	1
42	1
42	1
42	1
42	1
42	1
42	1
42	1
42	1
42	1
42	1
42	1
42	0
42	0
45	1
45	1
45	1
45	1
45	1
45	1
45	1
45	1
45	1
45	1
45	1
45	1
45	1
45	1
45	1
45	1
45	1
45	1
45	1
45	1
45	1
45	1
45	1
45	1
45	1
45	1
45	1
45	1
45	1
45	1
45	1
45	1
45	1
45	1
45	1
45	1
45	0
45	0
45	0
45	0
45	0
47	1
47	1
47	1
47	1
47	1
47	1
47	1
47	1
47	1
47	1
47	1
49	1
49	1
49	1
49	1
49	1
49	1
49	1
49	1
49	1
49	1
49	1
49	1
49	1
49	1
49	1
49	1
49	1
49	1
49	1
49	1
49	1
49	1
49	1
49	1
49	1
49	1
49	1
49	1
49	1
49	1
49	1
49	1
49	1
49	1
49	1
49	1
49	1
49	1
49	0
52	1
52	1
52	1
52	1
52	1
52	1
52	1
52	1
52	1
52	1
52	1
52	1
52	1
52	1
52	1
52	1
52	1
52	1
52	1
52	1
52	1
52	1
52	1
52	1
52	1
52	1
52	1
52	1
52	1
52	1
52	1
52	1
52	1
52	1
52	1
52	1
52	1
52	1
52	1
52	1
52	1
52	0
54	1
54	1
54	1
54	1
54	1
54	1
54	1
54	1
54	1
54	1
54	1
54	1
54	1
54	1
54	1
54	1
54	1
54	1
54	1
54	1
54	1
54	1
54	1
54	1
54	1
54	1
54	1
54	1
54	1
54	1
54	0
54	0
54	0
54	0
54	0
56	1
56	1
56	1
56	1
56	1
56	1
56	1
56	1
56	1
56	1
56	1
56	1
56	1
56	1
56	1
56	1
56	1
60	1
60	1
60	1
60	1
60	1
60	1
60	1
60	1
60	1
60	1
60	1
60	1
60	1
60	1
60	1
60	1
60	1
60	1
60	1
60	1
60	1
60	1
60	1
60	1
60	1
60	1
60	1
60	1
60	1
60	1
60	1
60	1
60	1
60	1
60	1
60	1
60	1
60	1
60	1
60	1
60	1
60	0
60	0
63	1
63	1
63	1
63	1
63	1
63	1
63	1
63	1
63	1
63	1
63	1
63	1
63	1
63	1
63	1
63	1
63	1
63	1
63	1
63	1
63	1
63	1
63	1
63	1
63	1
63	0
63	0
66	1
66	1
66	1
66	1
66	1
66	1
66	1
66	1
66	1
66	1
66	1
66	1
66	1
66	1
66	1
66	1
66	1
66	1
66	1
66	1
66	1
66	1
66	1
66	1
66	1
66	1
66	1
66	1
66	1
66	1
66	1
66	1
66	1
66	1
66	1
66	1
66	1
66	1
66	1
66	1
66	1
66	1
66	1
66	1
66	1
66	0
69	1
69	1
69	1
69	1
69	1
69	1
69	1
69	1
69	1
69	1
69	1
69	1
69	1
69	1
69	1
69	1
69	1
69	1
69	1
69	1
69	1
69	1
69	1
69	1
69	0
73	1
73	1
73	1
73	1
73	1
73	1
73	1
73	1
73	1
73	1
73	1
73	1
76	1
76	1
76	1
76	1
76	1
76	1
76	1
76	1
76	1
76	1
76	1
87	1
87	1
87	1
87	1
87	1
87	1
87	1
87	1
87	1
87	1
87	1
87	1
87	1
87	1
87	1
87	1
87	1
87	1
87	1
87	1
87	1
87	1
87	0
90	1
90	1
90	1
90	1
90	1
94	1
94	1
94	1
94	1
2		1
2		1
2		1
2		1
2		1
2		1
2		1
2		1
2		1
2		1
2		1
2		1
2		1
2		1
2		1
2		1
2		1
2		1
2		1
2		0
2		0
2		0
2		0
2		0
2		0
2		0
2		0
2		0
2		0
2		0
2		0
2		0
2		0
2		0
2		0
2		0
2		0
2		0
2		0
2		0
2		0
2		0
2		0
2		0
2		0
2		0
2		0
2		0
2		0
2		0
2		0
2		0
2		0
2		0
2		0
2		0
2		0
2		0
2		0
2		0
2		0
2		0
2		0
2		0
4		1
4		1
4		1
4		1
4		1
4		1
4		1
4		1
4		1
4		1
4		1
4		1
4		1
4		1
4		1
4		1
4		1
4		1
4		1
4		1
4		1
4		1
4		1
4		1
4		1
4		1
4		1
4		1
4		1
4		1
4		1
4		1
4		1
4		1
4		1
4		1
4		1
4		1
4		1
4		1
4		1
4		1
4		1
4		1
4		1
4		1
4		1
4		1
4		1
4		1
4		1
4		1
4		1
4		1
4		1
4		1
4		1
4		1
4		1
4		1
4		1
4		1
4		1
4		1
4		1
4		1
4		1
4		1
4		1
4		1
4		1
4		1
4		1
4		1
4		1
4		1
4		1
4		1
4		1
4		1
4		1
4		1
4		1
4		1
4		1
4		1
4		1
4		1
4		1
4		1
4		1
4		1
4		1
4		1
4		1
4		1
4		1
4		1
4		1
4		1
4		1
4		1
4		1
4		1
4		1
4		1
4		1
4		1
4		1
4		1
4		1
4		1
4		1
4		1
4		1
4		1
4		1
4		1
4		1
4		1
4		1
4		1
4		1
4		1
4		1
4		1
4		1
4		1
4		1
4		1
4		1
4		1
4		1
4		1
4		1
4		1
4		1
4		0
4		0
4		0
4		0
4		0
4		0
4		0
4		0
4		0
6		1
6		1
6		1
6		1
6		1
6		1
6		1
6		1
6		1
6		1
6		1
6		1
6		1
6		1
6		1
6		1
6		1
6		1
6		1
6		1
6		1
6		1
6		1
6		1
6		1
6		1
6		1
6		1
6		1
6		1
6		1
6		1
6		1
6		1
6		1
6		1
6		1
6		1
6		1
6		1
6		1
6		1
6		1
6		1
6		0
6		0
8		1
8		1
8		1
8		1
8		1
8		1
8		1
8		1
8		1
8		1
8		1
8		1
8		1
8		1
8		1
8		1
8		1
8		1
8		1
8		1
8		1
8		1
8		1
8		1
8		1
8		1
8		1
8		1
8		1
8		1
8		1
8		1
8		1
8		1
8		1
8		1
8		1
8		1
10		1
10		1
10			0
10			0
10			0
10			0
10			0
10			0
10			0
10			0
10			0
10			0
10			0
10			0
10			0
10			0
10			0
10			0
10			0
10			0
10			0
10			0
10			0
10			0
10			0
10			0
10			0
10			0
10			0
10			0
10			0
10			0
10			0
10			0
10			0
10			0
10			0
10			0
10			0
10			0
10			0
10			0
10			0
10			0
10			0
10			0
10			0
10			0
10			0
10			0
10			0
10			0
10			0
10			0
10			0
10			0
10			0
10			0
10			0
10			0
10			0
10			0
10			0
10			0
10			0
10			0
10			0
10			0
10			0
10			0
10			0
10			0
10			0
10			0
10			0
10			0
10			0
10			0
10			0
10			0
10			0
10			0
10			0
10			0
10			0
10			0
10			0
10			0
10			0
10			0
13			1
13			0
13			0
20			0
20			0
20			0
20			0
20			0
20			0
20			0
20			0
20			0
20			0
20			0
20			0
20			0
20			0
20			0
20			0
20			0
20			0
20			0
20			0
20			0
20			0
20			0
20			0
20			0
20			0
20			0
20			0
20			0
20			0
20			0
20			0
20			0
20			0
20			0
20			0
20			0
20			0
20			0
20			0
20			0
20			0
20			0
20			0
20			0
20			0
20			0
20			0
20			0
20			0
20			0
25			0
25			0
25			0
25			0
25			0
25			0
25			0
25			0
25			0
25			0
25			0
25			0
25			0
25			0
25			0
25			0
25			0
25			0
25			0
32			1
34			0
34			0
34			0
34			0
34			0
34			0
34			0
34			0
34			0
34			0
34			0
34			0
34			0
34			0
34			0
34			0
34			0
34			0
34			0
34			0
34			0
34			0
34			0
34			0
34			0
34			0
34			0
34			0
34			0
34			0
34			0
34			0
34			0
34			0
34			0
34			0
34			0
34			0
34			0
34			0
34			0
34			0
34			0
34			0
34			0
34			0
34			0
34			0
34			0
34			0
34			0
34			0
34			0
34			0
34			0
34			0
34			0
34			0
34			0
34			0
40			1
40			1
40			1
40			1
40			0
40			0
40			0
40			0
42			0
42			0
42			0
42			0
42			0
42			0
42			0
42			0
42			0
42			0
45			1
45			1
45			1
45			1
45			1
47			1
47			0
47			0
47			0
47			0
47			0
47			0
47			0
49			1
49			1
49			1
49			1
49			1
49			1
49			1
49			0
49			0
49			0
49			0
52			1
52			1
52			1
52			1
52			1
52			1
52			1
52			1
52			1
52			1
52			1
52			1
52			0
54			1
54			1
54			1
54			1
60			1
60			1
60			1
60			1
60			1
60			1
60			1
60			1
60			1
60			1
60			1
60			1
60			1
60			1
60			1
60			1
60			1
60			1
60			1
60			1
60			1
60			1
60			1
60			1
60			1
60			1
60			1
60			1
60			1
60			1
63			1
63			1
63			1
63			1
63			1
63			1
63			1
63			1
63			1
63			1
63			1
63			1
63			1
63			1
63			1
63			1
63			1
63			1
63			1
63			1
63			1
63			1
63			1
63			1
63			1
63			1
63			1
63			1
63			1
63			1
63			1
63			1
63			1
63			1
63			1
63			1
63			1
63			1
63			1
63			1
63			1
63			1
63			1
63			1
63			0
63			0
63			0
63			0
66			1
66			1
66			1
66			1
66			1
66			1
66			1
66			1
66			1
66			1
66			1
66			1
66			1
66			1
66			1
66			1
66			1
66			1
66			1
66			1
66			1
66			1
66			1
66			1
66			1
66			1
66			1
66			1
66			1
66			1
66			1
66			1
66			1
66			1
66			1
66			1
66			1
66			1
66			1
66			1
66			1
66			0
66			0
66			0
69			1
69			1
69			1
69			1
69			1
69			1
69			1
69			1
69			1
69			1
69			1
69			1
69			1
69			1
69			1
69			1
69			1
69			1
69			1
69			0
69			0
73			1
73			1
73			1
73			1
73			1
73			1
73			1
73			1
73			1
73			1
73			1
73			1
73			1
73			1
73			1
73			1
73			1
76			1
76			1
76			1
76			1
76			1
76			1
76			1
76			1
76			1
76			1
76			1
76			1
76			1
76			1
76			1
76			1
76			1
76			1
76			1
87			1
87			1
87			1
87			1
87			1
87			1
87			1
87			1
87			1
87			1
87			1
87			1
87			1
87			1
87			1
87			1
87			1
87			1
87			1
87			1
87			1
87			1
87			1
87			1
87			1
87			1
87			1
87			1
87			1
87			1
87			1
87			1
87			1
87			1
87			1
87			1
87			1
87			1
87			1
87			1
87			1
87			1
87			1
87			1
87			1
87			1
87			1
87			1
87			1
87			1
87			1
87			1
87			1
87			1
87			1
87			1
87			1
87			1
87			1
87			1
87			1
87			1
87			1
87			1
87			1
87			0
87			0
87			0
87			0
87			0
87			0
87			0
90			1
90			1
90			1
90			1
90			1
90			1
90			1
90			1
90			1
90			1
90			1
90			1
90			1
90			1
90			1
90			1
90			1
90			1
90			1
90			1
90			1
90			0
94			1
94			1
94			1
94			1
94			1
94			1
94			1
94			1
94			1
94			1
94			1
94			1
94			1
94			1
94			1
94			1
94			1
94			1
94			1
94			1
94			1
94			1
94			1
94			1
94			1
94			1
94			1
94			1
94			1
94			1
94			1
94			1
94			1
94			1
97			1
97			1
97			1
97			1
97			1
97			1
97			1
97			1
97			1
97			1
97			1
97			1
97			1
97			1
97			1
97			1
97			1
97			1
97			1
97			1
101			1
101			1
101			1
101			1
101			1
101			1
101			1
101			1
101			1
101			1
101			1
101			1
101			1
101			1
101			1
101			1
101			1
101			1
101			1
101			1
101			1
101			1
101			1
101			1
101			1
101			0
101			0
101			0
101			0
103			1
103			1
103			1
103			1
103			1
103			1
103			1
103			1
103			1
103			1
104			1
104			1
104			1
104			1
104			1
109			1
109			1
109			1
109			1
109			1
109			1
109			1
109			1
109			1
109			1
109			1
109			1
109			1
109			1
109			1
109			1
109			1
109			1
109			1
109			1
111			1
111			1
111			1
111			1
111			1
111			1
118			1
118			1
118			1
118			1
122			1
122			1
122			1
122			1
122			1
131			1
131			1
131			1
143			1
4				1
4				1
4				1
4				1
4				1
4				1
4				1
4				1
4				1
4				1
4				1
4				1
4				1
4				1
4				1
4				1
4				1
4				1
4				0
4				0
4				0
4				0
4				0
4				0
4				0
4				0
4				0
4				0
4				0
4				0
4				0
4				0
4				0
4				0
4				0
4				0
4				0
4				0
4				0
4				0
4				0
4				0
4				0
4				0
4				0
4				0
4				0
4				0
4				0
4				0
4				0
4				0
4				0
4				0
4				0
4				0
4				0
4				0
4				0
4				0
4				0
4				0
4				0
4				0
4				0
4				0
4				0
4				0
6				1
6				1
6				1
6				1
6				1
6				1
6				1
6				1
6				1
6				1
6				1
6				1
6				1
6				1
6				1
6				1
6				1
6				1
6				1
6				1
6				1
6				1
6				1
6				1
6				1
6				1
6				1
6				1
6				1
6				1
6				1
6				1
6				1
6				1
6				1
6				1
6				1
6				1
6				1
6				1
6				1
6				1
6				1
6				1
6				1
6				1
6				1
6				1
6				1
6				1
6				1
6				1
6				1
6				1
6				1
6				1
6				0
6				0
6				0
6				0
6				0
6				0
8				1
8				1
8				1
8				1
8				1
8				1
8				1
8				1
8				1
8				1
8				1
8				1
8				1
8				1
8				1
8				1
8				1
8				1
8				1
8				1
8				1
8				1
8				1
8				1
8				1
8				1
8				1
8				1
8				1
8				1
8				1
8				1
8				1
8				1
8				1
8				1
8				1
8				1
8				1
8				1
8				1
8				1
8				1
8				1
8				1
8				1
8				1
8				1
8				1
8				1
8				1
8				1
8				1
8				1
8				1
8				1
8				1
8				1
8				1
8				1
8				1
8				1
8				1
8				1
8				1
8				1
8				1
8				1
8				1
8				1
8				1
8				1
8				1
8				1
8				1
8				1
8				1
8				1
8				1
8				1
8				1
8				1
8				1
8				1
8				1
8				1
8				1
8				1
8				1
8				1
8				1
8				1
8				1
8				1
8				1
8				1
8				1
8				1
8				1
8				1
8				1
8				1
8				1
8				1
8				1
8				1
8				1
8				1
8				1
8				1
8				1
8				1
8				1
8				1
8				1
8				1
8				1
8				1
8				1
8				1
8				1
8				1
8				1
8				1
8				1
8				1
8				1
8				1
8				1
8				1
8				1
8				0
8				0
8				0
8				0
8				0
8				0
8				0
8				0
8				0
8				0
8				0
8				0
8				0
8				0
8				0
8				0
8				0
8				0
8				0
8				0
8				0
8				0
8				0
8				0
8				0
8				0
8				0
8				0
8				0
8				0
8				0
8				0
8				0
8				0
8				0
8				0
8				0
10				1
10				1
10				1
10				1
10				1
10				1
10				1
10				1
10				1
10				1
10				1
10				1
10				1
10				1
10				1
10				1
10				1
10				1
10				1
10				1
10				1
10				1
10				1
10				1
10				1
10				1
10				1
10				1
10				1
10				1
10				1
10				1
10				1
10				1
10				1
10				1
10				1
10				1
10				1
10				1
10				1
10				1
10				1
10				1
10				1
10				1
10				1
10				1
10				1
10				1
10				1
10				1
10				1
10				1
10				1
10				1
10				1
10				1
10				1
10				1
10				1
10				1
10				1
10				1
10				1
10				1
10				1
10				1
10				1
10				1
10				1
10				1
10				1
10				1
10				1
10				1
10				1
10				1
10				1
10				1
10				1
10				1
10				1
10				1
10				1
10				1
10				1
10				1
10				1
10				1
10				1
10				1
10				1
10				1
10				1
10				1
10				1
10				1
10				1
10				1
10				1
10				1
10				1
10				1
10				1
10				1
10				1
10				1
10				1
10				1
10				1
10				1
10				1
10				1
10				1
10				1
10				1
10				1
10				1
10				1
10				1
10				1
10				1
10				1
10				1
10				1
10				1
10				1
10				1
10				1
10				1
10				1
10				1
10				1
10				1
[truncated: 225 more rows]

## Sheet: ed Data Figure 2c
ARD life span [Days]	N2	hlh-30(tm1978);daf-2(e1368)	pdk-1(sa680)	hlh-30(tm1978);pdk-1(sa680)
20	0
20	0
20	0
20	0
20	0
20	0
20	0
20	0
20	0
20	0
20	0
20	0
20	0
20	0
20	0
20	0
20	0
20	0
20	0
20	0
20	0
20	0
20	0
20	0
20	0
20	0
20	0
20	0
20	0
20	0
20	0
20	0
20	0
20	0
20	0
20	0
20	0
20	0
20	0
20	0
20	0
20	0
20	0
20	0
20	0
20	0
20	0
20	0
20	0
20	0
20	0
20	0
20	0
20	0
20	0
20	0
20	0
20	0
20	0
20	0
20	0
20	0
20	0
20	0
20	0
20	0
20	0
20	0
20	0
33	1
33	0
33	0
33	0
33	0
33	0
33	0
33	0
33	0
33	0
33	0
33	0
45	1
45	1
45	1
45	1
45	1
45	1
45	1
45	1
45	1
45	1
45	1
45	1
45	1
45	1
45	1
45	1
45	1
45	1
45	1
45	1
45	1
45	1
45	0
48	1
48	1
48	1
48	1
48	1
48	1
48	1
48	1
48	1
48	1
48	1
48	1
48	1
48	1
48	1
48	1
48	1
48	1
48	1
48	1
48	1
48	1
48	1
48	1
48	1
48	1
48	1
48	1
48	1
48	1
48	1
48	1
48	1
48	1
48	1
48	1
48	1
48	1
48	1
48	1
48	1
48	1
48	1
48	1
48	1
48	1
48	1
48	1
48	1
48	1
48	1
48	0
53	1
53	1
53	1
53	1
53	1
53	1
53	1
53	1
53	1
53	1
53	1
53	1
53	1
53	1
53	1
53	1
53	1
53	1
53	1
53	1
53	1
53	1
53	1
53	1
53	1
53	1
53	1
53	1
53	1
53	1
53	1
53	1
53	1
53	1
53	1
53	1
53	1
53	1
56	1
56	1
56	1
56	1
56	1
56	1
56	1
56	1
56	1
56	1
56	1
56	1
56	1
56	1
56	1
56	1
56	1
56	1
62	1
62	1
62	1
62	1
62	1
62	1
62	1
62	1
62	1
62	1
62	1
62	1
62	1
62	1
62	1
62	1
62	1
66	1
66	1
66	1
66	1
66	1
66	1
66	1
66	1
66	1
66	1
66	1
66	1
75	1
75	1
75	1
75	1
75	1
75	1
75	1
75	1
75	1
75	1
75	1
75	1
75	1
75	1
75	1
75	1
75	1
75	1
75	1
75	1
75	1
75	1
75	1
75	1
75	1
75	1
75	1
75	1
75	1
75	1
75	1
75	1
75	1
75	1
75	0
75	0
80	1
80	1
80	1
80	1
80	1
80	1
80	1
80	1
80	1
80	1
80	1
80	1
80	1
80	1
80	1
80	1
80	1
80	1
80	0
83	1
83	1
83	1
83	1
83	1
83	1
83	1
83	1
87	1
20				0
20				0
20				0
20				0
20				0
20				0
20				0
20				0
20				0
20				0
20				0
20				0
26				1
26				1
26				1
26				1
26				1
26				1
26				1
26				1
26				1
26				1
26				1
26				1
26				1
26				1
26				1
26				0
28				1
28				1
28				1
28				1
28				1
28				1
28				1
28				1
28				1
28				1
28				1
28				1
28				1
28				1
28				1
28				1
28				1
28				1
28				1
28				1
28				1
28				1
28				1
28				1
28				1
28				1
28				1
28				1
28				1
28				1
28				1
28				0
28				0
31				1
31				1
31				1
31				1
31				1
31				1
31				1
31				1
31				1
31				1
31				1
31				1
31				0
33				1
33				1
33				1
33				1
33				1
33				1
35				1
35				1
35				1
35				1
35				1
35				1
35				1
35				1
38				1
38				1
38				1
38				1
38				1
38				1
38				1
38				1
38				1
38				1
38				0
40				1
40				1
40				1
40				1
40				1
40				1
40				1
40				1
40				1
40				1
40				1
40				1
40				1
40				1
40				1
40				1
40				1
40				1
40				1
40				1
40				1
40				1
40				1
40				1
40				1
40				1
40				1
40				1
40				1
40				1
40				1
40				1
40				1
40				1
40				1
40				1
40				1
40				1
40				1
40				1
40				1
40				1
40				1
40				1
40				1
40				1
40				1
40				1
40				1
40				1
40				1
40				1
40				1
40				1
40				1
40				1
40				1
40				1
40				1
40				0
40				0
42				1
42				1
42				1
42				1
42				1
42				1
42				1
42				1
42				1
42				1
42				1
42				1
42				1
42				1
42				1
42				1
42				1
42				1
42				1
42				1
42				1
42				1
42				1
42				1
42				1
42				1
42				1
42				1
42				1
42				1
42				1
42				1
42				1
42				1
42				1
42				1
42				1
45				1
45				1
45				1
45				1
45				1
45				1
45				1
45				1
45				1
45				1
45				1
45				1
45				1
45				1
45				1
45				1
45				1
45				1
45				1
45				1
45				1
45				1
45				1
45				1
45				1
45				1
45				1
45				1
45				1
45				1
47				1
47				1
47				1
47				1
47				1
47				1
47				1
47				1
47				1
47				1
47				1
47				1
47				1
47				1
47				1
47				1
47				1
47				1
47				1
47				1
47				1
47				1
47				1
47				1
47				1
47				1
47				1
47				1
47				1
47				1
53				1
53				1
53				1
53				1
53				1
53				1
53				1
53				1
53				1
53				1
53				1
53				1
53				1
53				1
61				1
62				1
62				1
62				1
62				1
66				1
66				1
66				1
66				1
75				1
75				1
20			0
20			0
20			0
20			0
20			0
20			0
20			0
20			0
20			0
20			0
20			0
20			0
20			0
20			0
20			0
20			0
20			0
20			0
20			0
20			0
20			0
20			0
20			0
20			0
20			0
20			0
20			0
20			0
20			0
20			0
20			0
20			0
20			0
20			0
20			0
20			0
20			0
20			0
20			0
20			0
20			0
20			0
20			0
20			0
20			0
20			0
20			0
20			0
20			0
20			0
20			0
20			0
20			0
20			0
20			0
20			0
20			0
20			0
20			0
20			0
26			0
33			0
33			0
33			0
33			0
48			0
48			0
48			0
48			0
48			0
48			0
66			1
66			1
83			1
83			1
83			0
83			0
83			0
91			1
91			1
91			0
97			1
97			1
102			1
102			1
102			1
102			1
108			1
108			1
108			1
108			1
108			1
115			1
115			1
115			1
115			1
115			1
115			1
115			1
124			1
124			1
124			1
124			1
124			1
124			1
124			1
124			1
124			1
133			1
133			1
133			1
133			1
133			1
133			1
133			1
133			1
133			1
133			1
133			1
133			1
133			1
133			1
147			1
147			1
147			1
147			1
147			1
147			1
147			1
147			1
147			1
147			1
147			1
147			1
147			1
147			1
147			1
147			1
147			1
147			1
147			1
147			1
147			1
147			1
147			1
147			1
147			1
147			1
147			1
147			1
147			1
147			1
147			1
147			1
147			1
147			1
157			1
157			1
157			1
157			1
157			1
157			1
157			1
157			1
157			1
162			1
162			1
162			1
173			1
173			1
173			1
173			1
173			1
173			1
181			1
181			1
181			1
181			1
181			1
193			1
193			1
193			1
193			1
193			1
193			1
193			1
193			1
200			1
200			1
206			1
206			1
216			1
216			1
216			1
221			1
221			1
221			1
221			1
221			1
221			1
221			1
221			1
221			1
221			1
236			1
236			1
236			1
236			1
236			1
236			1
236			1
236			1
236			1
236			1
245			1
245			1
245			1
245			1
245			1
245			1
245			1
245			1
245			1
257			1
257			1
257			1
257			1
257			1
257			1
257			1
276			1
276			1
283			1
3		1
3		1
3		1
3		1
3		1
3		1
3		1
3		1
3		1
3		1
3		1
3		1
3		1
3		1
3		1
3		1
3		1
3		1
3		1
3		1
3		1
3		1
3		1
3		1
3		1
3		1
3		1
3		1
3		1
3		1
3		1
3		1
3		1
3		1
3		1
3		1
3		1
3		1
3		1
3		1
3		1
3		0
3		0
3		0
3		0
3		0
3		0
3		0
3		0
3		0
3		0
3		0
3		0
3		0
3		0
5		1
5		1
5		1
5		1
5		1
5		1
5		1
5		1
5		1
5		1
5		1
5		1
5		1
5		1
5		1
5		1
5		1
5		1
5		1
5		1
5		1
5		1
5		1
5		1
5		1
5		1
5		1
5		1
5		1
5		1
5		1
5		1
5		1
5		1
5		1
5		1
5		1
5		1
5		1
5		1
5		1
5		1
5		1
5		1
5		1
5		1
5		1
5		1
5		1
5		1
5		1
5		1
5		1
5		1
5		1
5		1
5		1
5		1
5		1
5		1
5		1
5		1
5		1
5		1
5		1
5		1
5		1
5		1
5		1
5		1
5		1
5		1
5		1
5		1
5		1
5		1
5		1
5		1
5		1
5		1
5		1
5		1
5		1
5		1
5		1
5		1
5		1
5		1
5		1
5		1
5		1
5		1
5		1
5		1
5		1
5		1
5		1
5		1
5		1
5		1
5		1
5		1
5		1
5		1
5		1
5		1
5		1
5		1
5		1
5		1
5		1
5		1
5		1
5		1
5		1
5		1
5		1
5		1
5		1
5		1
5		1
5		1
5		1
5		1
5		1
5		1
5		1
5		1
5		1
5		1
5		1
5		1
5		1
5		1
5		1
5		1
5		1
5		1
5		1
5		1
5		1
5		1
5		1
5		1
5		1
5		1
5		1
5		1
5		1
5		1
5		1
5		1
5		1
5		1
5		1
5		1
5		1
5		1
5		1
5		1
5		1
5		1
5		1
5		1
5		1
5		1
5		1
5		1
5		1
5		1
5		1
5		1
5		1
5		1
5		1
5		1
5		1
5		1
5		1
5		1
5		1
5		1
5		1
5		1
5		1
5		1
5		1
5		1
5		1
5		1
5		1
5		1
5		1
5		1
5		1
5		1
5		1
5		1
5		1
5		1
5		1
5		1
5		1
5		1
5		1
5		1
5		1
5		1
5		1
5		1
5		1
5		1
5		1
5		1
5		1
5		1
5		1
5		0
7		1
7		1
7		1
7		1
7		1
7		1
7		1
7		1
7		1
7		1
7		1
7		1
7		1
7		1
7		1
7		1
7		1
7		1
7		1
7		1
7		1
7		1
7		1
7		1
7		1
7		1
7		1
7		1
7		1
7		1
7		1
7		1
7		1
7		1
7		1
7		1
7		1
7		1
7		1
7		1
7		1
7		1
7		1
7		1
7		1
7		1
7		1
7		1
7		1
7		1
7		1
7		1
7		1
7		1
7		1
7		1
7		1
7		1
7		1
7		1
7		1
7		1
7		1
7		1
7		1
7		1
7		1
7		1
7		1
7		1
7		1
7		1
7		1
7		1
7		1
7		1
7		1
7		1
7		1
7		1
7		1
7		1
7		1
7		1
7		1
7		1
7		1
7		1
7		1
7		1
7		1
7		1
7		1
7		1
7		1
7		1
7		1
7		1
7		1
7		1
7		1
7		1
7		1
7		1
7		1
7		1
7		1
7		1
7		1
7		1
7		1
7		1
7		1
7		1
7		1
7		1
7		1
7		1
7		1
7		1
9		1
9		1
9		1
9		1
9		1
9		1
9		1
9		1
9		1
9		1
9		1
9		1
9		1
9		1
9		1
9		1
9		1
9		1
9		1
9		1
9		1
9		1
9		1
9		1
9		1
9		1
9		1
9		1
9		1
9		1
9		1
9		1
9		1
9		1
9		1
9		1
9		1
9		1
9		1
9		1
9		1
9		1
9		1
9		1
9		1
11		1
11		1
11		1
11		1
11		1
11		1
11		1
11		1
11		1

## Sheet: ed Data Figure 2d
ARD life span [Days]	N2	hlh-30(tm1978)	daf-7(e1372)	hlh-30(tm1978);daf-7(e1372)
10	1
10	0
10	0
10	0
10	0
10	0
10	0
10	0
10	0
10	0
10	0
10	0
10	0
10	0
10	0
10	0
10	0
10	0
10	0
10	0
10	0
10	0
10	0
10	0
10	0
10	0
10	0
10	0
10	0
10	0
10	0
10	0
10	0
10	0
10	0
10	0
10	0
10	0
10	0
10	0
10	0
10	0
10	0
10	0
10	0
10	0
10	0
10	0
10	0
10	0
10	0
10	0
10	0
10	0
10	0
10	0
10	0
10	0
10	0
10	0
10	0
10	0
12	1
12	0
12	0
12	0
12	0
12	0
12	0
12	0
12	0
12	0
12	0
12	0
12	0
12	0
12	0
12	0
12	0
12	0
12	0
12	0
12	0
12	0
14	1
14	1
14	0
14	0
14	0
20	1
20	0
20	0
20	0
20	0
20	0
20	0
20	0
20	0
20	0
20	0
20	0
20	0
20	0
20	0
20	0
20	0
20	0
20	0
20	0
20	0
20	0
20	0
20	0
20	0
20	0
20	0
20	0
20	0
20	0
20	0
20	0
20	0
20	0
20	0
32	1
32	0
32	0
32	0
32	0
32	0
32	0
32	0
34	1
34	1
34	1
34	1
34	1
34	1
34	0
34	0
34	0
34	0
34	0
34	0
38	1
38	1
38	1
38	1
38	1
40	1
40	1
40	1
40	1
40	1
40	1
40	1
40	1
40	1
40	1
40	1
40	1
40	1
40	1
40	1
40	1
40	1
40	1
40	1
40	1
40	1
40	1
40	1
40	1
40	1
40	1
40	1
40	1
40	1
42	1
42	1
42	1
42	1
42	1
42	1
42	1
42	1
42	1
42	1
42	1
42	1
42	1
42	1
42	1
42	1
42	1
42	1
42	0
42	0
45	1
45	1
45	1
45	1
45	1
45	1
45	1
45	1
45	1
45	1
45	1
45	1
45	1
45	1
45	1
45	1
45	1
45	1
45	1
45	1
45	1
45	1
45	1
45	1
45	1
45	1
45	1
45	1
45	1
45	1
45	1
45	1
45	1
45	1
45	1
45	1
45	0
45	0
45	0
45	0
45	0
47	1
47	1
47	1
47	1
47	1
47	1
47	1
47	1
47	1
47	1
47	1
49	1
49	1
49	1
49	1
49	1
49	1
49	1
49	1
49	1
49	1
49	1
49	1
49	1
49	1
49	1
49	1
49	1
49	1
49	1
49	1
49	1
49	1
49	1
49	1
49	1
49	1
49	1
49	1
49	1
49	1
49	1
49	1
49	1
49	1
49	1
49	1
49	1
49	1
49	0
52	1
52	1
52	1
52	1
52	1
52	1
52	1
52	1
52	1
52	1
52	1
52	1
52	1
52	1
52	1
52	1
52	1
52	1
52	1
52	1
52	1
52	1
52	1
52	1
52	1
52	1
52	1
52	1
52	1
52	1
52	1
52	1
52	1
52	1
52	1
52	1
52	1
52	1
52	1
52	1
52	1
52	0
54	1
54	1
54	1
54	1
54	1
54	1
54	1
54	1
54	1
54	1
54	1
54	1
54	1
54	1
54	1
54	1
54	1
54	1
54	1
54	1
54	1
54	1
54	1
54	1
54	1
54	1
54	1
54	1
54	1
54	1
54	0
54	0
54	0
54	0
54	0
56	1
56	1
56	1
56	1
56	1
56	1
56	1
56	1
56	1
56	1
56	1
56	1
56	1
56	1
56	1
56	1
56	1
60	1
60	1
60	1
60	1
60	1
60	1
60	1
60	1
60	1
60	1
60	1
60	1
60	1
60	1
60	1
60	1
60	1
60	1
60	1
60	1
60	1
60	1
60	1
60	1
60	1
60	1
60	1
60	1
60	1
60	1
60	1
60	1
60	1
60	1
60	1
60	1
60	1
60	1
60	1
60	1
60	1
60	0
60	0
63	1
63	1
63	1
63	1
63	1
63	1
63	1
63	1
63	1
63	1
63	1
63	1
63	1
63	1
63	1
63	1
63	1
63	1
63	1
63	1
63	1
63	1
63	1
63	1
63	1
63	0
63	0
66	1
66	1
66	1
66	1
66	1
66	1
66	1
66	1
66	1
66	1
66	1
66	1
66	1
66	1
66	1
66	1
66	1
66	1
66	1
66	1
66	1
66	1
66	1
66	1
66	1
66	1
66	1
66	1
66	1
66	1
66	1
66	1
66	1
66	1
66	1
66	1
66	1
66	1
66	1
66	1
66	1
66	1
66	1
66	1
66	1
66	0
69	1
69	1
69	1
69	1
69	1
69	1
69	1
69	1
69	1
69	1
69	1
69	1
69	1
69	1
69	1
69	1
69	1
69	1
69	1
69	1
69	1
69	1
69	1
69	1
69	0
73	1
73	1
73	1
73	1
73	1
73	1
73	1
73	1
73	1
73	1
73	1
73	1
76	1
76	1
76	1
76	1
76	1
76	1
76	1
76	1
76	1
76	1
76	1
87	1
87	1
87	1
87	1
87	1
87	1
87	1
87	1
87	1
87	1
87	1
87	1
87	1
87	1
87	1
87	1
87	1
87	1
87	1
87	1
87	1
87	1
87	0
90	1
90	1
90	1
90	1
90	1
94	1
94	1
94	1
94	1
2		1
2		1
2		1
2		1
2		1
2		1
2		1
2		1
2		1
2		1
2		1
2		1
2		1
2		1
2		1
2		1
2		1
2		1
2		1
2		0
2		0
2		0
2		0
2		0
2		0
2		0
2		0
2		0
2		0
2		0
2		0
2		0
2		0
2		0
2		0
2		0
2		0
2		0
2		0
2		0
2		0
2		0
2		0
2		0
2		0
2		0
2		0
2		0
2		0
2		0
2		0
2		0
2		0
2		0
2		0
2		0
2		0
2		0
2		0
2		0
2		0
2		0
2		0
2		0
4		1
4		1
4		1
4		1
4		1
4		1
4		1
4		1
4		1
4		1
4		1
4		1
4		1
4		1
4		1
4		1
4		1
4		1
4		1
4		1
4		1
4		1
4		1
4		1
4		1
4		1
4		1
4		1
4		1
4		1
4		1
4		1
4		1
4		1
4		1
4		1
4		1
4		1
4		1
4		1
4		1
4		1
4		1
4		1
4		1
4		1
4		1
4		1
4		1
4		1
4		1
4		1
4		1
4		1
4		1
4		1
4		1
4		1
4		1
4		1
4		1
4		1
4		1
4		1
4		1
4		1
4		1
4		1
4		1
4		1
4		1
4		1
4		1
4		1
4		1
4		1
4		1
4		1
4		1
4		1
4		1
4		1
4		1
4		1
4		1
4		1
4		1
4		1
4		1
4		1
4		1
4		1
4		1
4		1
4		1
4		1
4		1
4		1
4		1
4		1
4		1
4		1
4		1
4		1
4		1
4		1
4		1
4		1
4		1
4		1
4		1
4		1
4		1
4		1
4		1
4		1
4		1
4		1
4		1
4		1
4		1
4		1
4		1
4		1
4		1
4		1
4		1
4		1
4		1
4		1
4		1
4		1
4		1
4		1
4		1
4		1
4		1
4		0
4		0
4		0
4		0
4		0
4		0
4		0
4		0
4		0
6		1
6		1
6		1
6		1
6		1
6		1
6		1
6		1
6		1
6		1
6		1
6		1
6		1
6		1
6		1
6		1
6		1
6		1
6		1
6		1
6		1
6		1
6		1
6		1
6		1
6		1
6		1
6		1
6		1
6		1
6		1
6		1
6		1
6		1
6		1
6		1
6		1
6		1
6		1
6		1
6		1
6		1
6		1
6		1
6		0
6		0
8		1
8		1
8		1
8		1
8		1
8		1
8		1
8		1
8		1
8		1
8		1
8		1
8		1
8		1
8		1
8		1
8		1
8		1
8		1
8		1
8		1
8		1
8		1
8		1
8		1
8		1
8		1
8		1
8		1
8		1
8		1
8		1
8		1
8		1
8		1
8		1
8		1
8		1
10		1
10		1
10			0
10			0
10			0
10			0
10			0
10			0
10			0
10			0
10			0
10			0
10			0
10			0
10			0
10			0
10			0
10			0
10			0
10			0
10			0
10			0
10			0
10			0
10			0
10			0
10			0
10			0
10			0
10			0
10			0
10			0
10			0
10			0
10			0
10			0
10			0
10			0
10			0
10			0
10			0
10			0
10			0
10			0
10			0
10			0
10			0
10			0
10			0
10			0
10			0
10			0
10			0
10			0
10			0
10			0
10			0
10			0
10			0
10			0
10			0
10			0
10			0
10			0
10			0
10			0
10			0
10			0
10			0
10			0
10			0
10			0
10			0
10			0
10			0
14			0
14			0
14			0
14			0
14			0
14			0
14			0
14			0
14			0
14			0
14			0
14			0
14			0
14			0
14			0
14			0
14			0
20			0
20			0
20			0
20			0
20			0
20			0
20			0
20			0
20			0
20			0
20			0
20			0
20			0
20			0
20			0
20			0
20			0
20			0
20			0
20			0
20			0
20			0
20			0
20			0
20			0
20			0
20			0
20			0
20			0
20			0
20			0
20			0
20			0
20			0
20			0
20			0
20			0
20			0
20			0
20			0
20			0
20			0
20			0
20			0
20			0
20			0
20			0
20			0
20			0
20			0
20			0
20			0
20			0
20			0
20			0
20			0
20			0
20			0
20			0
20			0
32			0
32			0
32			0
32			0
32			0
32			0
32			0
32			0
32			0
32			0
32			0
32			0
32			0
32			0
32			0
32			0
32			0
32			0
32			0
32			0
32			0
32			0
32			0
32			0
32			0
32			0
32			0
32			0
32			0
32			0
32			0
32			0
32			0
32			0
32			0
32			0
32			0
32			0
32			0
32			0
32			0
32			0
32			0
32			0
32			0
32			0
32			0
32			0
32			0
32			0
34			0
34			0
34			0
34			0
34			0
34			0
34			0
34			0
34			0
34			0
34			0
34			0
34			0
34			0
34			0
34			0
34			0
34			0
34			0
34			0
34			0
34			0
34			0
38			1
38			0
38			0
40			1
40			1
40			1
40			1
40			1
40			1
40			1
40			1
40			0
40			0
40			0
40			0
42			0
45			1
45			1
45			1
45			1
45			1
45			1
45			1
45			1
45			1
45			1
45			1
45			1
45			1
45			1
45			1
45			1
45			1
45			1
45			1
45			0
45			0
45			0
45			0
45			0
45			0
45			0
47			1
47			1
47			1
47			1
47			1
47			1
47			1
47			1
47			1
47			1
47			1
47			1
47			1
47			1
47			1
47			1
47			1
47			1
47			1
47			0
47			0
47			0
47			0
47			0
47			0
49			1
49			1
49			1
49			1
49			1
49			1
49			1
49			1
49			1
49			1
49			1
49			1
49			1
49			1
49			1
49			1
49			1
49			1
49			1
49			1
49			1
49			1
49			1
49			1
49			1
49			1
49			1
49			1
49			1
49			1
49			1
49			1
49			1
49			1
49			1
49			1
49			1
49			1
49			1
49			1
49			1
49			1
49			1
49			1
49			1
49			1
49			1
49			1
49			1
49			0
49			0
52			1
52			1
52			1
52			1
52			1
52			1
52			1
52			1
52			1
52			1
52			1
52			1
52			1
52			1
52			1
52			1
52			1
52			1
52			1
52			1
52			1
52			1
52			1
52			1
52			1
52			1
52			1
52			1
52			0
52			0
52			0
52			0
52			0
60			1
60			1
60			1
60			1
60			1
60			1
60			1
60			1
60			1
60			1
60			1
60			1
60			1
60			1
60			1
60			1
60			1
60			1
60			1
60			1
60			1
60			1
60			1
60			1
60			1
60			1
60			1
60			1
60			1
60			1
60			1
60			1
60			1
60			1
60			1
60			1
60			1
60			1
60			1
60			1
60			1
60			1
60			1
60			1
60			1
60			1
60			1
60			1
60			1
60			1
60			1
60			1
60			1
60			1
60			1
60			1
60			1
60			1
60			1
60			1
60			1
60			1
60			1
60			1
60			1
60			1
60			1
60			1
60			1
60			1
60			1
60			1
60			1
60			1
60			1
60			1
60			0
60			0
60			0
60			0
63			1
63			1
63			1
63			1
63			1
63			1
63			1
63			1
63			1
63			1
63			1
63			1
63			1
63			1
63			1
63			1
63			1
63			1
63			1
63			1
63			1
63			1
63			1
63			1
63			1
63			1
63			1
63			1
63			1
63			1
63			1
63			1
63			1
63			1
63			1
63			1
63			1
63			1
63			1
63			1
63			1
63			1
63			1
63			1
63			1
63			1
63			1
63			1
63			1
63			1
63			1
63			1
63			1
63			1
63			1
63			1
63			1
63			1
63			1
63			1
63			1
63			1
63			1
63			1
63			1
63			1
63			1
63			1
63			1
63			1
63			1
63			1
63			1
63			1
63			1
63			1
63			1
63			1
63			1
63			1
63			1
63			1
63			1
63			1
63			1
63			1
63			1
63			1
63			1
63			1
63			1
63			1
63			1
63			1
63			1
63			1
63			1
63			0
63			0
63			0
63			0
63			0
63			0
63			0
63			0
63			0
63			0
63			0
63			0
63			0
63			0
63			0
66			1
66			1
66			1
66			1
66			1
66			1
66			1
66			1
66			1
66			1
66			1
66			1
66			1
66			1
66			1
66			1
66			1
66			1
66			1
66			1
66			1
66			1
66			1
66			1
66			1
66			1
66			1
66			1
66			1
66			1
66			1
66			1
66			1
66			1
66			1
66			1
66			1
66			1
66			1
66			1
66			1
66			1
66			1
66			1
66			1
66			1
66			1
66			1
66			1
66			1
66			1
66			1
66			1
66			1
66			1
66			1
66			0
66			0
66			0
66			0
66			0
66			0
66			0
66			0
66			0
66			0
66			0
66			0
66			0
66			0
69			1
69			1
69			1
69			1
69			1
69			1
69			1
69			1
69			1
69			1
69			1
69			1
69			1
69			1
69			1
69			1
69			1
69			1
69			1
69			1
69			1
69			1
69			1
69			1
69			1
69			1
69			1
69			1
69			1
69			1
69			1
69			1
69			1
69			1
69			1
69			1
69			1
69			1
69			1
69			1
69			1
69			1
69			1
69			1
69			1
69			1
69			1
69			1
69			1
69			1
69			1
69			1
69			0
69			0
69			0
73			1
73			1
73			1
73			1
73			1
73			1
73			1
73			1
73			1
73			1
73			1
73			1
73			1
73			1
73			1
73			1
73			1
73			1
73			1
73			1
73			1
73			1
73			1
73			0
73			0
73			0
76			1
76			1
76			1
76			1
76			1
76			1
76			1
76			1
76			1
76			1
76			1
76			1
76			1
76			1
76			1
76			1
76			1
76			1
76			1
76			0
76			0
87			1
87			1
87			1
87			1
87			1
87			1
87			1
87			1
87			1
87			1
87			1
87			1
87			1
87			1
87			1
87			1
87			1
87			1
87			1
87			1
87			1
87			1
87			1
87			1
87			1
87			1
87			1
87			1
87			1
87			1
87			1
87			1
87			0
87			0
87			0
87			0
90			1
90			1
90			1
90			1
90			1
90			1
90			1
90			1
90			1
90			1
90			1
90			1
90			1
90			1
90			1
90			1
90			1
90			1
90			1
90			1
90			1
90			1
90			1
90			1
90			1
90			1
90			1
90			0
90			0
94			1
94			1
94			1
94			1
94			1
94			1
94			1
94			1
94			1
94			1
94			1
94			1
94			1
94			1
94			1
94			1
94			1
94			1
94			1
94			1
94			1
94			1
94			1
94			1
94			1
97			1
97			1
97			1
97			1
97			1
97			1
97			1
97			1
97			1
97			1
101			1
101			1
101			1
101			1
101			1
101			1
101			1
101			1
101			1
101			1
101			0
101			0
103			1
103			1
103			1
103			1
103			1
103			1
103			1
103			1
103			1
103			1
103			1
103			1
103			1
104			1
104			1
104			1
104			1
104			1
104			1
104			1
104			1
104			1
104			1
104			1
109			1
109			1
109			1
109			1
109			1
109			1
109			1
109			1
109			1
109			1
109			1
109			1
111			1
111			1
111			1
111			1
111			1
119			1
119			1
119			1
119			1
119			1
119			1
123			1
123			1
123			1
132			1
136			1
140			1
144			1
144			0
149			1
149			1
154			1
154			1
154			1
159			1
181			1
10				1
10				1
10				1
12				1
12				1
12				1
12				1
12				1
12				1
12				1
12				1
12				1
12				1
12				1
12				1
12				1
12				1
12				1
12				1
12				1
12				1
12				1
14				1
14				1
14				1
14				1
14				1
14				1
14				1
14				1
14				1
14				1
14				1
14				1
14				1
14				1
14				1
14				1
14				1
14				1
14				1
14				1
14				1
14				1
14				1
14				1
14				1
14				1
14				1
14				1
14				1
14				1
14				1
14				1
14				1
14				1
14				1
14				1
14				1
14				1
14				1
14				1
14				1
14				1
14				1
14				1
14				1
14				1
14				1
14				1
14				1
14				1
14				1
14				1
14				1
14				1
14				1
14				1
14				1
14				1
14				1
14				1
14				1
14				1
14				1
16				1
16				1
16				1
16				1
16				1
16				1
16				1
16				1
16				1
16				1
16				1
16				1
16				1
16				1
16				1
16				1
16				1
16				1
16				1
16				1
16				1
16				1
16				1
16				1
16				1
16				1
16				1
16				1
16				1
16				1
16				1
16				1
16				1
16				1
16				1
16				1
16				1
16				1
16				1
16				1
16				1
16				1
16				1
16				1
16				1
16				1
16				1
16				1
16				1
16				1
16				1
16				1
16				1
16				1
16				1
16				1
16				1
16				1
16				1
16				1
18				1
18				1
18				1
18				1
18				1
18				1
18				1
18				1
18				1
18				1
18				1
18				1
18				1
18				1
18				1
18				1
18				1
18				1
18				1
18				1
18				1
18				1
18				1
18				1
18				1
18				1
18				1
18				1
18				1
18				1
18				1
18				1
18				1
18				1
18				1
18				1
18				1
18				1
18				1
18				1
18				1
18				1
18				1
18				1
18				1
18				1
18				1
18				1
18				1
18				1
18				1
18				1
18				1
18				1
18				1
18				1
18				1
18				1
18				1
18				1
18				1
18				1
18				1
18				1
18				1
18				1
20				1
[truncated: 88 more rows]

## Sheet: ed Data Figure 2e
N2	hlh-30(tm1978)	hlh-30(tm1978) daf-1(m40)	hlh-30;hlh-30(tm1978);daf-2(e1370)daf-2(e1370)
642.385	539.962	647.703	674.482
672.947	378.103	593.582	703.028
629.529	382.026	677.442	672.686
585.999	393.284	609.676	582.51
639.347	328.768	670.847	648.915
618.494	466.733	610.182	700.376
620.622	295.393	624.975	748.719
628.281	385.219	634.233	806.962
703.879	378.758	628.441	525.071
624.174	378.758	635.131	695.39
588.162	365.563	586.133	496.635
536.996	351.556	709.019	713.691
616.124	351.556	573.643	490.341
648.215	330.008	649.368	479.031
659.225	308.44	712.834	509.128
535.716	266.914	647.893	519.119
636.708	438.031	671.306	800.011
684.124	335.285	593.785	761.022
592.132	398.133	701.441	560.957
705.668	357.028	577.225	436.315
651.837	342.25	667.537	688.23
628.746	310.746	651.712	759.971
590.258	325.795	573.521	720.929
705.935	331.716	657.838	722.849
606.855	317.266	652.631	632.656
662.577	376.816	708.847	586.341
592.294	317.817	650.329	601.57
666.213	329.776	620.471	703.319
590.057	432.892	655.563
644.148	474.02	777.242
663.316		703.436
672.282		670.012
626.783
616.844

## Sheet: Extended Data Figure 2g
	N2	hlh-30(tm1978)	hlh-30;daf-3(syb2718)	hlh-30 daf-1;daf-3(e1376)
	49	0	5	0
	75	0	11	0
	74	0	3	0
	135	0	6	0
	49	0	30	0
	54	0	13	0
	53	0	13	0
	91	0	39	0
	96	0	65	0
	108	0	24	0
	59	0	11	0
	42	0	18	0
	21	0	40	0
	42	0	24	0
	43	0	46	0
	19	0	25	0
	126	0	6	0
	13	0	4	0
	89	0	11	0
	118	0	5	0
	81	0	9	0
	112	0	10	0
	113	0	63	0
	166	0	24	0
	145	0	23	0
	125	0	41	0
	56	0	24	0
	2	0	16	0
	48	0	6	0
	23	0	14	0
	55	0	6	0
	141	0	2	0
	97	0	0	0
	61	0	0	0
	71	0	1	0
	107	0	10	0
	45	0	16	0
	123	0	5	0
	32	0	1	0
	46	0	4	0
	41	0	51	0
	124	0	1	0
	25	0	31	0
	55	0	27	0
	43	0	4	0
	61	0	3	0
	57	0	26	0
	9	0	39	0
	50	0	3	0
	31	0	3	0

## Sheet: ed Data Figure 2h 
daf-3(syb2718)	dpy-1(e1)/+;daf-3(syb2718)/+	dpy-1(e1)	dpy-1(e1)/+	daf-1(m40)
74	45	0	0	100
71	48	0	0	100
69	41	0	0	100

## Sheet: ed Data Figure 2i
ARD life span [Days]	hlh-30(tm1978) daf-1(m40)	hlh-30(tm1978) daf-1(m40);daf-12(rh61rh411)
0	1	1
10	0.97	0.99
13	0.93	0.95
17	0.85	0.84
20	0.64	0.72
24	0.07	0.44
27	0	0.13
31		0.01
34		0
38
