# Supplementary material for: A TFEB–TGFβ axis systemically regulates diapause, stem cell resilience and protects against a senescence-like state
Source: Nat Aging. 2025 Jun 30;5(7):1340–57. doi: 10.1038/s43587-025-00911-4 (PMC12270908; doi:10.1038/s43587-025-00911-4)
Supplement: Supplementary file 10 — Source data for graphs plotted. [file 43587_2025_911_MOESM10_ESM.xlsx]

## Sheet: Extended Data Figure 3a
2 h ARD	48 h ARD	1 h Refeeding	4 h refeeding	6 h refeeding	24 h refeeding
1.0957	1.19	0.9578	0.9988	0.9673	0.9826
1.13	1.17	0.9796	0.9724	0.9671	0.9837
1.1936	1.1546	0.96	0.95	0.95	0.95

## Sheet: Extended Data Figure 3b
N2 96 h ARD	hlh-30(tm1978) 96 h ARD
1736.9	279.116
2626.71	460.4
2297.27	1997.07
1304.93	933.442
4872.29	313.264
3753.7	883.171
2351.41	3285.63
1201.57	779.838
3424.97	429.092
2543.33	751.714
8337.56	1612.4
2730.02	1322.54
2328.7	749.973
2238.38	739.053
1715.61	12.04
3581.98	1502.78
4872.22	1473.62
1686.27	533.709
959.511	1608.99
1227.82	3130.4
1817.75
5883.14
3075.75
