# Supplementary material for: A TFEB–TGFβ axis systemically regulates diapause, stem cell resilience and protects against a senescence-like state
Source: Nat Aging. 2025 Jun 30;5(7):1340–57. doi: 10.1038/s43587-025-00911-4 (PMC12270908; doi:10.1038/s43587-025-00911-4)
Supplement: Supplementary file 11 — Source data for graphs plotted. [file 43587_2025_911_MOESM11_ESM.xlsx]

## Sheet: Extended Data Figure 4a
Condition:	48 h ARD				24 h refeeding
Genotypes:	N2	hlh-30(tm1978)	hlh-30 daf-1(m40)		N2	hlh-30(tm1978)	hlh-30 daf-1(m40)
	24.3	22.3	17.8		34.8	18.7	40.4
	22.1	21.6	15.3		38.6	23.6	44.2
	21.7	15.6	22.3		40.4	18.8	43.5

## Sheet: Extended Data Figure 4c
Genotypes:	N2	hlh-30(tm1978)	hlh-30(tm1978) daf-1(m40)
	-4e-09	3.753	-0.1221
	-4.5e-09	9.028	0.3123
	-4.5e-09	10.62	3.893

## Sheet: Extended Data Figure 4d
Condition:	48 h ARD	48 h ARD	48 h ARD
Genotypes:	N2	hlh-30(tm1978)	hlh-30(tm1978) daf-1(m40)
	11.25	0.35	28.8
	44.6	3.35	47.4
	29	8.8	68.2

## Sheet: Extended Data Figure 4e
Condition:	48 h ARD	48 h ARD	48 h ARD
Genotypes:	N2	hlh-30(tm1978)	hlh-30(tm1978) daf-1(m40)
	59.7	1.5	22.05
	45.4	1.15	18.35
	48.6	1.8	35.3

## Sheet: Extended Data Figure 4f
Condition:	96 h ARD	96 h ARD	96 h ARD
Genotype:	N2	hlh-30(tm1978)	hlh-30(tm1978) daf-1(m40)
	553.462	1109.34	625.622
	507.565	888.517	581.585
	497.692	877.049	385.03
	641.694	951.886	528.104
	443.841	984.808	714.079
	382.406	746.803	653.868
	378.467	924.743	897.272
	387.721	794.6	656.952
	421.071	945.407	655.978
	451.105	805.1	481.898
	392.236	742.443	811.851
	559.498	556.497	750.825
	646.567	844.846	888.216
	508.091	847.149	545.969
	459.37	606.104	724.807
	513.652	820.689	687.452
	493.495	751.711	590.988
	470.566	829.267	593.661
	415.762	867.232	840.648
	407.983	1090.97	598.988
	648.975	1656.92	729.232
	540.916	1205.4	645.284
	488.447	513.26	480.685
	485.462	1121.13	593.238
	599.651	1074.56	464.357
	640.38	635.014	666.03
	595.732	503.797	391.838
	1049.02	453.067	641.679
	742.15	538.602	444.725
	849.486	559.564	683.811
	863.7	552.498	609.769
	823.957	582.552	451.438
	559.44	493.479	434.158
	616.932	701.228	682.8
	275.897	822.271	477.097
	598.632	404.554	358.662
	367.043	933.725	407.059
	505.817	463.438	201.71
	529.013	893.5	455.736
	279.508	1029.64	527.916
	413.434	870.986	795.133
	690.264	1164.6	577.042
	647.609	1371.53	572.681
	711.279	1580.39	910.825
	1407.05	4723.27	1372.88
	1224.51	1907.61	1078.8
	1814.38	1453.27	664.256
	1407.12	2094.9	1023.74
	1016.24	4866.64	1256.85
	1458	1873.94	975.707
	976.046	1191.39	746.889
	923.309	1324.54	630.195
	902.188	878.613	720.288
	1549.97	1945.65	2287.34
	771.763	8887.33	925.024
	713.927	1320.36	621.082
	1044.83	2456.38	484.855
	1081.86	1311.8	483.237
	1161.4	1409.19	534.445
	1230.12	1314.04	1011.37
	1578.38	1555.02
	1331.46
	1381.51
