# Supplementary material for: A TFEB–TGFβ axis systemically regulates diapause, stem cell resilience and protects against a senescence-like state
Source: Nat Aging. 2025 Jun 30;5(7):1340–57. doi: 10.1038/s43587-025-00911-4 (PMC12270908; doi:10.1038/s43587-025-00911-4)
Supplement: Supplementary file 12 — Source data for graphs plotted. [file 43587_2025_911_MOESM12_ESM.xlsx]

## Sheet: Extended Figure 5a
Gene	ARD log2(hlh-30(tm1978)/N2)	ARD log2(hlh-30(tm1978) daf-1(m40)/hlh-30(tm1978))
C18D4.12	0.708804	1.14237
ZK218.4	1.43115	1.79795
csn-1	-0.127661	0.166709
sma-6	0.359802	-0.46144
F56B6.6	-0.783031	0.882057
acs-21	0.334006	0.111237
Y50D4A.4	-0.174843	0.126398
mec-8	0.324326	-0.829177
B0207.1	-0.510588	0.287186
zhit-3	-0.154825	-0.0362928
Y45F10C.6	0.536547	0.299048
F14F7.7	-0.90137	-0.663076
hlh-12	0.934933	-0.874914
phf-10	0.202741	0.0106717
skr-7	0.834731	-0.705048
str-253	0.914787	-0.653504
rme-8	-0.109754	0.107235
F52H2.4	0.331539	-0.862677
arrd-19	-0.340418	-0.0742707
ced-5	0.140997	0.0501953
ser-6	0.431886	-0.0840912
ugt-27	0.853564	-0.222627
F58G11.3	-0.206366	0.456277
Y75B12B.3	-0.457257	0.540498
F33E2.10	1.08939	-0.0146095
B0035.1	-0.162225	0.00772116
Y62F5A.9	-0.555595	0.296741
npr-2	0.316283	-0.255785
C08F1.11	1.34543	-0.593644
mei-1	0.354495	-0.0360262
snf-10	-0.457146	-0.0670015
C09G5.7	-0.306322	0.236786
ceh-49	-0.809718	0.240719
F28A10.4	0.523556	0.00733229
cey-3	-0.327672	0.421761
T23B7.2	-0.402361	0.19129
abu-4	-1.46546	0.203632
eif-2A	0.147844	-0.16021
skr-21	-0.49396	-0.190123
zyx-1	0.224156	0.0949502
atp-3	-0.17159	0.408137
C25E10.17	-0.895338	0.365624
pals-7	1.17861	0.443969
C10C5.7	0.343916	-0.0869548
F22F7.4	-1.20152	0.00321197
C26D10.7	0.738231	-0.150259
Y105E8A.25	0.193676	-0.115705
C04A11.2	0.544551	-0.909011
Y68A4A.10	1.32569	-0.0234461
glc-1	-0.279863	-0.154604
Y46G5A.7	0.69724	-1.41571
Y116A8C.25	0.455558	-0.198438
Y43F8A.5	-0.444577	-0.382163
glb-13	-0.369449	-0.161791
T22B2.6	-1.05086	-0.0966321
rsks-1	0.117445	-0.171463
W01D2.3	-0.579178	0.235455
jhdm-1	0.179382	-0.0283486
F40H3.6	1.15604	-0.262344
Y38C1AA.12	-0.215259	0.26769
best-11	-0.243992	-0.0948229
F35G12.12	0.136724	-0.0385712
Y48C3A.18	0.265949	-0.515677
inx-1	-0.310532	-0.324518
R13D7.2	-0.259933	-0.638047
nspd-9	-0.599448	1.04541
atg-13	0.167477	-0.112236
fbxb-43	1.42776	-0.444653
prx-10	0.153816	-0.0808747
T10B11.4	-0.838457	0.636617
C46H11.10	0.411095	0.0567705
vem-1	0.335083	0.15787
Y55F3BL.4	0.294541	-0.371031
ZC513.5	0.235434	-0.116845
Y54G2A.40	0.515145	-0.0378389
dod-3	-0.76899	4.96769
cri-1	0.774119	-0.813575
lin-49	0.150726	0.0950589
C13A10.1	0.309917	0.221856
egl-38	-0.625317	-0.0790098
sro-1	0.40337	0.275065
spp-5	0.2109	1.1706
F07C3.2	-0.348135	0.227537
M03A1.8	0.568322	-0.868327
F46E10.2	0.712236	-1.42892
F14E5.1	-0.465386	0.255551
Y69A2AR.31	-0.371566	0.134395
Y43E12A.3	0.3213	-0.0389653
ZK930.7	-0.339287	0.0784938
lagr-1	0.437855	-0.182144
K05B2.2	0.28123	-0.766485
T24E12.12	1.40779	-0.267966
tbc-10	0.247397	-0.250259
acly-2	-0.163768	-0.0697562
T21B4.15	0.554522	-1.31987
Y39A1A.22	-0.170208	0.184509
R05D3.6	-0.211773	0.604824
ZC262.5	-0.211773	0.604824
T10E9.14	-0.311063	0.297687
rps-30	-0.164966	0.0401726
F55D1.1	1.38203	-0.592736
T24C2.2	0.863625	-0.921344
F27E5.3	-0.335599	0.195464
F11C7.6	1.05363	-0.0958635
msrp-6	-0.60755	0.403965
F57B10.4	0.186318	0.108872
W09H1.4	0.622819	-0.558578
nspc-13	-0.338877	0.472445
sft-1	-0.259115	-0.0003491
rab-8	0.158647	-0.120559
cogc-8	-0.163049	0.0965956
F26F2.13	1.304	0.0705218
cup-14	-0.251825	-0.0758848
T10C6.6	0.155029	-0.184811
K08E3.5	-0.205595	0.268263
cyp-31A2	0.383056	0.189984
Y75B8A.10	-0.477942	0.0655233
K09F5.1	1.10833	-1.144
glb-22	0.438845	-0.69411
folr-1	-1.3865	0.198792
cutl-5	-1.09509	-0.0221607
F49C5.3	1.43194	-0.247116
T14G10.8	-0.340244	0.216347
F21C3.6	-0.640579	0.157095
mks-6	0.477361	-0.377761
asp-6	0.253463	0.106829
F09G8.10	-0.791521	0.174921
F25H9.6	-0.193062	0.204863
Y70D2A.1	-0.428441	0.0306721
Y42H9AR.4	0.158397	0.0454587
C23G10.7	-0.139448	0.368695
R12C12.7	-0.15586	0.295916
mbl-1	0.261502	0.234493
W09C2.9	-1.56891	0.208964
W03D8.1	-0.465606	-0.148188
C24H12.4	0.1859	-0.47578
C16A3.2	0.29687	0.0206285
W04A4.6	-0.365982	0.00268596
nspc-7	-0.474151	-2.54287
nlp-46	0.591061	-0.540516
Y37H2A.18	0.408169	-0.277938
frpr-14	0.666905	-0.0064093
kbrl-1	0.162702	0.0521566
srb-17	0.635365	-0.153442
msrp-4	-0.616474	-0.0721815
ife-3	-0.218955	0.237415
lpd-2	-0.207274	-0.121914
rpl-27	-0.218898	-0.0582336
atp-6	-0.341384	0.622432
ZK228.1	0.776973	-0.172455
sra-33	0.863508	-0.0352479
F49D11.14	-0.518897	0.25746
Y48A6B.7	-0.311782	-0.0031357
K07F5.17	-0.618597	0.0693665
lron-6	0.682107	-0.634092
R09A1.2	-0.383018	0.26179
D1037.1	0.173776	0.173623
F38B2.3	0.607294	-0.316119
F10B5.8	-0.184296	0.573431
ugt-15	-0.821315	1.99858
rbg-2	0.126812	-0.0095041
pgl-1	-0.210242	0.402261
ZK402.3	0.95635	-0.803688
mct-6	-0.161696	-0.129633
F46G11.4	-0.64584	0.0205986
rfc-4	0.220889	-0.0796248
clr-1	0.146128	-0.178216
atln-1	-0.175306	0.0533696
sptl-3	-0.242628	0.292467
pola-1	0.179241	-0.189423
zmp-5	-0.905503	-0.524322
K09C4.4	-0.953482	0.744636
T27A1.3	1.57883	-0.28558
C06C3.8	-0.574829	0.420221
pacs-1	0.326208	0.675068
F16B3.2	-1.13863	-0.0821803
wago-11	-0.60867	-0.774129
lgc-24	0.820155	-0.125453
F12A10.1	-0.726268	-1.18167
F13C5.2	-0.226008	0.146311
F26G1.11	-0.364529	0.252374
sdz-11	1.27305	-0.106985
C10G11.1	-0.425761	-0.0359538
klp-7	0.233383	0.117904
unc-76	0.199573	-0.195537
nhr-209	0.289251	0.0200504
R13H4.5	0.360371	-0.301561
Y48G1C.8	-0.175717	0.23038
acs-18	-0.4535	0.219963
C41G11.1	0.453979	0.461596
Y77E11A.23	1.07677	-1.59799
C08F11.3	0.620306	1.05802
ram-5	-0.72774	-0.0360718
Y4C6A.4	-0.520021	0.213784
lips-12	-1.14066	0.507582
yif-1	-0.186161	0.00850106
Y75B8A.37	0.888345	-0.452426
F48F7.6	0.30706	-0.352988
Y51H4A.7	-0.20355	0.913945
Y39A1A.18	-0.548463	0.115625
pept-3	0.233421	0.0203452
C11H1.2	-0.4106	-0.149607
Y67D8A.2	-0.158683	0.231904
lact-4	0.226043	-0.516774
str-196	1.17039	-0.366262
F11D5.5	-0.740256	0.342892
T26G10.1	0.135965	-0.32008
Y61A9LA.4	0.797576	-0.104758
K11H12.6	1.05647	-0.283042
dve-1	0.290694	-0.141542
tric-1B.2	-0.258937	0.320193
Y41D4B.26	1.29068	-3.00141
doxa-1	0.324301	0.181416
fic-1	0.221195	0.0682529
F36A4.1	-0.676203	-0.123759
arrd-1	0.909828	-1.17679
csp-2	-0.341847	0.205268
sem-4	0.322047	-0.526848
Y43F8B.18	0.794249	0.0883035
F31D5.6	1.16728	-0.382683
prp-3	0.131324	-0.143222
gcs-1	0.144022	0.209268
hyl-2	-0.313457	-0.135879
Y73E7A.3	-0.23986	-0.112531
czw-1	0.183337	-0.118901
dli-1	-0.143946	0.178576
C34C12.12	0.675162	0.107931
R11D1.7	-0.985078	-0.093051
srd-32	0.660505	-0.277746
pat-10	-0.260119	0.87118
cosa-1	-0.201484	0.40191
dig-1	0.293156	-0.0884206
glr-7	0.608081	-0.213536
F23C8.14	-0.866062	1.0891
F08D12.3	0.282172	0.799926
nhr-38	1.54415	0.0562772
alg-3	-0.392061	0.160822
C16C8.22	-0.617056	0.293898
K12H6.7	1.15934	-0.988732
kin-3	0.140717	-0.163826
C29E4.17	-0.760915	0.371246
K12D12.4	-0.382511	0.17271
C27C12.1	0.341306	-0.113403
pmp-3	-0.161791	0.0729553
F58D5.6	-0.326126	0.160072
F40A3.1	0.251914	-0.402576
W05H9.4	-0.217243	-0.074503
M110.9	-0.800754	-0.0286128
dyf-17	0.428013	0.586062
B0035.21	-0.752479	0.718057
T21E12.5	-0.429296	0.0272735
M03F8.1	-0.423332	-0.349311
tbx-8	1.38063	-4.18611
B0024.13	0.213783	0.00768376
C15C7.4	0.398342	-0.994287
col-56	-1.19508	-0.0214421
K06B4.15	-0.496268	0.158381
rsp-8	-0.153741	0.0726292
col-122	0.460074	1.08094
ZK185.3	-0.299106	0.0133387
T09B4.3	-0.617619	0.428065
T20D3.3	-0.161992	0.0212401
pot-3	0.294051	-0.411544
ZK970.8	-0.418485	0.0717383
R04B3.3	-0.557264	-0.0628626
fbxb-8	1.26124	-0.458462
Y106G6D.4	-0.335162	0.249304
F32D8.1	-0.657201	-1.16603
srh-35	1.12761	-0.0524688
F54H5.14	-0.409556	-0.344969
sfxn-1.3	-0.468855	0.0771353
F43E2.11	1.08819	-0.387961
oxi-1	0.167206	-0.119768
spp-12	1.28239	1.66426
sup-18	0.377227	-0.238822
W09C3.2	-0.414002	0.189251
sru-2	1.29121	-0.821411
hnd-1	1.11238	-3.28852
ZC412.3	0.390857	0.63867
gln-6	0.497528	-0.0295799
C23F12.4	-0.339977	-0.0990922
rbm-5	-0.141788	0.418582
btbd-10	0.202564	-0.102477
Y116A8C.40	0.595751	-1.07747
B0303.16	0.72473	-0.969569
T04B2.3	-0.421924	0.075371
B0285.6	0.339332	-0.669431
C45G9.15	-0.365947	0.121681
daf-12	0.290472	-0.448836
K03B4.6	-0.510705	0.308103
Y37E11B.1	0.427042	-0.28964
T19E7.6	-0.257329	-0.194078
ssp-36	-0.487396	0.176477
col-51	1.20192	-0.140402
K07C11.7	0.257443	0.0418184
nspa-6	-0.741622	1.1707
nspa-7	-0.741622	1.1707
Y32H12A.7	-0.155491	0.110109
unc-122	0.459136	-0.227153
alh-1	-0.16449	0.428894
C54G6.8	-0.896227	0.347273
F40G9.15	1.24286	-0.51314
add-1	-0.247612	0.495709
Y54G9A.5	0.281369	-0.044582
C54D10.9	0.62185	0.0716579
btb-17	-0.389319	1.63265
C55B6.1	0.35236	-0.493473
rpi-2	-0.402804	-0.160471
cacn-1	0.13494	-0.117037
ZK795.3	-0.143992	-0.105393
srx-125	0.683609	0.392787
pssy-2	0.166114	-0.0762809
fbxc-14	1.2651	-0.567084
ccch-3	0.215139	-0.069498
F52H2.5	0.279345	-0.145437
ZK353.3	-0.561412	0.0152212
C18B2.1	0.709036	-0.0739156
ZC416.2	0.580129	-0.254086
clk-1	-0.215433	0.0876344
D1007.15	-0.26106	0.163959
T09F3.2	-0.205909	-0.0307599
srw-34	0.953405	-0.0691034
F02A9.1	0.525557	-0.235164
calu-2	-0.382197	0.0211661
rtfo-1	0.177012	0.0100355
xbx-1	0.704856	-0.402528
D1046.4	-0.343456	0.0721012
Y71H2AM.2	0.213435	0.0675021
srh-169	1.15675	0.00103903
F25H2.7	0.197129	-0.0018392
zoo-1	-0.241556	-0.355023
R10E12.2	0.251478	-0.302772
clh-6	0.195564	-0.0916796
clec-27	0.819296	-0.29484
clec-125	0.871137	-0.839084
F44A2.7	-1.32782	0.086786
M05B5.7	-0.6295	0.320851
pqn-39	0.160548	0.242884
ZC132.3	0.583367	-0.873568
T19C3.4	0.297841	-0.366518
cyn-12	-0.190984	0.035152
Y49E10.10	-0.445892	0.254288
C44F1.1	0.353521	-1.32764
sel-2	-0.138994	0.106497
C52A10.2	1.12399	0.0679846
nspa-1	-0.689572	0.61423
nspa-3	-0.689572	0.61423
C08F11.7	0.36208	-0.309679
sop-3	0.196389	0.118937
asp-5	0.307416	-0.0752495
Y48G10A.2	-0.162112	0.259849
R05G9.5	0.773649	-0.267403
sup-26	0.518996	-0.997842
egl-23	0.273802	0.067652
gna-2	0.393466	0.159173
spe-6	-0.307387	-0.130305
E02H4.4	0.657298	0.0240402
F36H12.4	-0.433752	0.297893
ceh-1	-0.724037	-0.038098
srg-55	1.20517	-0.310462
K08A2.2	-0.49031	0.388702
nrde-3	-0.227979	-0.301316
F09E5.8	-0.165964	0.414302
Y39F10A.1	0.414945	0.0783311
Y6G8.9	1.45946	4.6359
F35A5.4	-0.679081	-0.249561
C35D6.4	1.38699	-0.464234
C07B5.2	-1.07576	0.199226
E02H9.2	0.442415	0.22159
fkb-8	-0.337279	0.145717
F40A3.7	-0.402038	1.13651
C23G10.2	-0.161617	0.180382
ZK381.2	-0.896535	-0.546164
catp-7	-0.235248	-0.161981
rab-14	-0.233073	-0.448408
K05F1.8	-0.508215	0.474654
nhr-211	0.40096	-0.444827
C01G10.7	-0.203876	0.368935
nlp-26	-0.390507	1.97012
K11H12.8	-0.15203	0.0660418
cyp-14A3	1.46396	-0.0371775
rom-2	0.495998	-0.829434
F27C8.5	-0.342723	0.125759
Y59H11AR.10	-0.589196	0.210522
R05D7.2	-0.447682	0.189973
his-3	0.306821	-1.03745
F27D4.6	-0.166461	0.106719
gadr-2	0.886472	-1.1042
ndx-3	-0.237566	-0.105778
camt-1	0.267378	-0.229146
pqn-25	0.277921	-0.354868
dpy-14	0.655232	-1.87
T28A11.2	0.432146	-2.53309
fis-1	-0.507055	0.0812666
fbxa-67	0.259567	0.259903
F32E10.9	-0.202895	0.373402
K06A5.2	-0.478617	0.158807
C33A12.1	-0.177703	0.0748947
B0035.3	-0.15526	0.222165
Y42G9A.2	-0.297442	0.484166
R102.6	-0.739702	0.00085591
ckb-1	-0.35086	0.129824
F26G1.3	1.45613	-0.0418265
F47E1.1	0.942209	-0.314207
B0563.8	1.44577	-0.349226
fbxa-118	0.947883	-0.0164991
pcbd-1	0.299572	0.528378
math-18	-0.301396	0.136447
Y116A8B.1	1.19259	-0.240629
trcs-2	0.214543	0.00031089
C52E2.4	0.498614	-0.58947
Y51A2D.18	-0.253728	0.47493
F38B2.2	0.295558	0.45656
srt-47	1.15919	-0.718157
Y65B4A.7	-0.52354	-0.0467565
ttr-58	-0.73026	0.197587
cyp-13A6	-0.815303	0.0803488
Y38F1A.2	0.295454	0.0471253
F58F12.2	-0.417724	0.210395
ZK809.8	0.230234	0.460942
kbp-4	0.348799	0.00485194
W07G4.8	1.3689	-0.168524
F25H2.3	0.576243	-0.289219
apd-3	-0.125053	0.0919239
wdfy-3	-0.216077	0.0474713
Y43B11AL.1	1.07392	-0.663152
ule-1	0.492002	-0.682809
F53A10.2	0.280476	-0.621325
icmt-1	-0.272387	0.854793
nhr-40	0.20802	-0.174267
Y55F3AM.21	-0.423924	0.174043
rnf-1	0.185166	0.0820986
dhs-28	-0.235553	0.623981
ZK757.2	0.415362	-0.552626
ZC8.6	-0.264832	-0.296576
abu-11	-0.446677	-0.0796997
T26C11.8	1.12251	-0.084767
F23F1.6	0.361711	0.159565
C05C12.6	0.430299	-0.239589
F58D5.8	-0.294774	-0.0236993
frpr-9	0.342716	-0.201917
fbxa-174	1.19935	0.0151088
dnc-4	0.215191	-0.146004
srh-172	1.10683	-0.324403
F54H12.5	-0.535051	0.531521
C14A6.3	1.20585	0.130398
ran-5	0.17165	-0.0517169
F10G8.2	-0.398446	0.242859
ifp-1	0.359503	-1.84963
Y71H2AM.25	0.777245	0.183122
F19C7.5	0.335768	0.134861
sri-77	1.41141	-0.342111
fbxb-46	-1.172	0.060991
npp-8	0.195616	0.067773
F22D6.8	0.380655	-0.46354
hpo-34	-0.159896	0.194457
smrc-1	0.14949	-0.103774
F55F8.3	-0.143422	-0.0358937
catp-5	-0.203628	0.144262
ndx-1	-0.330253	-0.0031338
clic-1	-0.159235	0.0804608
F14E5.8	-0.351351	0.251202
Y75B12B.1	0.44034	0.0508227
Y45F10C.1	-0.389784	-0.163092
C25G4.3	-0.201594	-0.110428
str-130	0.904022	0.142652
T25B9.4	-0.36413	0.0385421
rnp-1	-0.217362	0.166261
C48E7.6	0.290485	-0.503692
nrde-4	0.176145	-0.0694318
Y70C5C.1	-0.314737	-0.116274
T10C6.16	-1.02982	0.0526498
pars-1	0.179335	-0.516515
galt-1	0.498696	1.41148
ins-22	0.543575	-0.200192
Y79H2A.12	0.57619	-0.284061
clec-178	0.365682	0.330537
fbxb-41	1.10881	-0.824911
amt-2	0.52926	-0.648493
Y54E10BR.2	-0.199364	0.297118
F40D4.13	0.349457	-0.811803
H40L08.1	-0.20255	-0.272031
nas-8	-0.369093	-0.164763
Y105C5A.1285	1.10415	-0.118946
F08G2.7	0.408108	-1.05764
H14E04.3	0.441267	-0.277963
W04G5.9	1.07339	0.255857
F46E10.18	-0.572407	0.0628674
B0507.15	1.41609	-0.0898414
ufbp-1	-0.138144	0.00330825
acr-6	0.824771	-0.129161
clec-142	-0.29634	0.0739331
gar-2	0.249021	-0.241063
rho-1	0.232951	-0.251099
bath-26	-0.423338	1.29357
agl-1	-0.150913	0.587272
C27H6.9	0.183363	-0.112738
clec-71	0.629928	-0.649372
Y54H5A.1	0.111	-0.32199
rpl-11.1	-0.133662	0.136538
fbxb-35	1.09108	-0.294405
C13F10.7	0.169342	-0.140337
B0554.5	0.297858	-0.704342
C10E2.2	0.343776	-0.575998
let-805	0.354416	-0.555018
Y22D7AR.6	0.275668	-0.205775
nas-25	0.468362	-0.0965861
Y62E10A.3	-0.470295	-0.173362
oac-51	0.837233	1.08001
M6.4	0.538856	-0.496328
sre-50	-0.917084	0.300459
C36A4.10	1.27843	-0.435951
str-16	1.21868	-0.202342
T12B5.14	-0.440884	0.900972
F27C1.3	-0.499662	0.091563
R04E5.9	-0.273393	0.187881
F43E2.1	0.154015	-0.0837374
csr-1	-0.15572	0.285145
sre-43	0.678908	-0.257921
snx-3	0.186625	-0.0936777
C14A6.6	-0.362347	0.151782
Y54G2A.13	-0.351825	0.198626
gcl-1	0.227018	-0.328249
nlp-12	-0.316822	0.059739
tnt-3	0.184768	-0.455019
C52E4.7	-0.359997	0.00509422
clec-135	1.32268	-0.356408
pax-3	-0.703431	-0.4531
Y82E9BR.11	1.16524	-0.415139
H16D19.3	-0.718168	1.47163
F23H11.6	-0.7681	-0.184099
F25H5.10	0.609812	-0.217374
F22D6.2	0.228184	-0.0146292
C36B7.6	-0.248077	-0.117881
Y48G1BR.1	0.225227	-0.17447
C29A12.6	-1.006	0.074418
Y57G11C.31	-0.300908	-0.3346
math-44	0.52703	-0.191961
ZC239.20	1.20504	-2.91368
T01B7.8	-0.84254	-0.0537791
Y53C10A.10	-0.448395	0.0380367
EGAP2.1	-0.297439	-0.0683792
tag-131	0.169223	-0.006724
C07H6.4	0.127401	0.0412528
F21F3.4	0.206206	-0.0772591
Y57G11A.4	0.350669	0.0933028
marg-1	-0.292202	0.341947
fbxa-83	0.519358	-0.807006
T09A5.4	-0.353605	0.265551
R07E5.7	0.131047	-0.0098121
F17C8.3	0.395204	-0.727611
K01B6.3	0.521596	0.100258
samp-1	0.236017	-0.0415349
F43C9.2	0.23991	0.1536
ugt-43	0.4067	1.10035
C10B5.1	0.224001	-0.213336
ipla-6	0.175982	-0.185628
btb-11	1.0458	-0.48629
T10E9.2	-0.168244	0.277625
str-146	0.687685	0.0227628
ugt-54	0.462488	0.376264
rgs-6	0.315736	-0.324649
F13B12.7	-0.607424	0.507254
ant-1.1	-0.143782	0.181885
T04A8.18	0.260756	-0.0238329
C18D4.6	0.611491	-0.0701817
F48E3.6	1.01519	-3.27364
sql-1	-0.146264	0.0734173
ptp-2	-0.157705	0.0494028
H23N18.4	-0.879799	0.258308
maea-1	0.177998	-0.341558
mma-1	-0.123674	0.0121557
Y32F6A.5	-0.152998	0.0374158
sec-24.2	-0.151567	0.218933
prmt-1	0.115301	-0.460529
uvs-1	0.169354	-0.0621974
sre-1	0.938093	-0.360802
taf-11.1	-0.306547	-0.171349
Y47G6A.21	0.185757	-0.0863269
lex-1	0.185658	0.060557
D1007.13	-0.696575	0.04551
dct-9	-0.382931	0.0875277
sacy-1	0.12687	-0.176312
unc-11	0.198757	-0.109304
K02E11.6	-0.347806	0.200678
B0454.5	-0.381522	0.551836
eri-5	0.258516	-0.0805267
Y92H12BR.3	-0.115193	0.183925
lem-2	0.182631	0.0407993
prpf-4	0.144446	-0.260547
Y9C12A.1	0.340593	0.0261579
C01F6.2	-0.424652	0.144012
egl-18	-0.30658	-0.398451
grl-22	-0.662858	0.928196
rga-4	0.23318	0.01956
T01B4.3	0.233151	-0.192678
W05F2.3	0.489205	0.0701954
vab-15	-0.549325	0.547599
Y71F9B.2	-0.165229	0.234584
F02D10.6	0.88477	-1.07054
M106.7	-0.188886	-0.0224094
F44B9.9	-0.518896	0.250175
rnh-1.1	-0.377411	0.192562
Y48E1B.2	-0.121871	-0.0529131
srv-32	0.78631	0.0328409
ferl-1	-0.481173	0.285992
wrt-3	0.383917	-1.15781
obr-2	0.347268	-0.540241
C15A11.2	-0.396659	0.189574
T09A12.8	-1.19141	0.204678
fbxa-154	-0.831693	-1.2756
fbxb-104	1.12548	-0.296357
F46F11.10	-0.255405	0.314442
Y27F2A.9	-1.25378	0.11989
elt-6	-0.419934	-0.693333
C05B5.17	0.889017	-0.505154
clec-258	-0.896405	1.10166
tra-4	-0.213792	-0.0622045
Y79H2A.2	0.217868	-0.152916
mesp-1	0.476719	0.156708
nhr-64	-0.225761	0.354025
K04C1.3	0.363133	-0.452493
nasp-2	0.414882	0.0134463
Y57G11C.52	-0.553064	0.249919
sdz-14	0.853381	-0.27019
nhr-86	0.151438	0.0960549
H10D18.5	0.301062	-0.733453
srw-88	0.990388	-1.25098
col-158	-0.620916	1.16196
sago-1	-0.164992	0.241491
cnk-1	0.173797	0.0071418
F15A4.2	0.882131	-0.289685
daf-4	0.170256	-0.129449
R07E4.3	-0.286232	0.603954
F32H2.8	0.722465	-1.61412
efl-1	0.209384	-0.160194
F12E12.11	0.519282	-0.0492994
fbxc-21	1.20979	-0.507482
Y43F4B.5	-0.209186	0.190917
C05A9.2	0.291369	-0.857591
bub-3	-0.204022	0.124593
mrps-7	-0.178075	-0.0504173
R07D5.2	0.408102	-0.252103
H14A12.3	0.18814	0.277228
C06B3.16	-0.624473	0.0506802
mcp-1	-0.251097	-0.0524893
fkh-4	0.989777	-0.477985
F57C12.6	0.721226	0.54418
F23A7.3	-0.401651	-0.193699
C16C2.4	0.181571	-0.0517557
F11C1.10	0.931876	-1.19723
C13C4.4	0.307621	-0.706015
T10C6.10	-0.45291	0.238788
T26C11.9	0.52171	-0.482219
F56A8.8	0.655822	-1.35823
irld-13	-0.869567	-0.0283818
epg-7	-0.248745	0.0147844
F53C11.3	0.187742	0.415608
T07A9.12	0.313827	-0.0989329
tor-2	-0.839346	0.665326
F55A12.6	0.866381	-0.158213
F58H1.5	0.289453	-0.91064
irld-25	1.09681	-0.21588
mex-3	0.385416	-0.0458106
aqp-3	0.424945	-0.318514
F35B12.9	-0.218916	-0.0249074
col-86	0.981862	0.107674
ets-5	0.800535	-0.277475
acp-2	-0.321807	0.345236
ZK686.1	-0.240926	0.150184
rap-3	-0.407173	0.121178
lgc-23	0.795349	0.293209
C14B9.3	0.298269	-0.294877
ssp-19	-0.631207	1.25171
arp-1	-0.128096	0.0720787
clec-229	-0.886775	0.0759717
C04E6.8	0.446763	-1.59132
D2045.7	-0.233538	-0.24
nhr-230	-0.276472	-0.32741
nep-6	-0.377352	0.183003
fbxb-65	1.25766	-0.296296
F42A9.17	-0.510641	0.230938
R12B2.3	-0.53292	0.31193
dnj-23	0.198545	0.0129267
pdk-1	-0.208445	-0.183949
C32B5.6	0.865542	-0.0836219
F17C11.13	0.586872	0.54757
C50A2.3	0.333667	-0.25856
srj-1	1.14666	-0.0685989
F35C5.11	0.511194	-1.41776
W09C3.4	-0.17036	0.0315486
Y7A5A.8	-1.19069	1.53878
M199.2	0.312294	-0.139377
F19B10.10	-0.178592	-0.139755
srw-1	0.901392	0.117451
spr-3	-0.276162	-0.378236
Y39H10B.2	0.285272	1.04608
puf-7	0.404656	0.102345
pqm-96	0.995141	-0.20121
F47B3.4	-0.39856	0.175168
rpn-2	-0.133895	0.00893885
ubc-8	0.269818	-0.405116
ddl-1	0.30049	-0.151552
ntl-11	-0.1711	0.187965
dnc-6	-0.204038	0.110735
str-2	1.18921	-0.0891635
F59B1.10	0.497543	-1.72521
lgc-44	0.259441	-0.204334
olrn-1	0.304498	-0.652048
cfp-1	0.133609	-0.0101455
mlc-5	-0.165324	0.00589767
T16H12.2	-0.508203	0.475065
swsn-9	0.214936	0.0618678
T08D2.5	0.456969	-0.147039
T05H10.3	-0.778966	-0.159441
ugt-42	-0.518484	0.144097
sdz-26	0.80386	-0.379666
W02B8.2	-0.357336	-0.607675
Y52B11C.1	-0.312684	0.0281212
F59E12.9	0.15639	-0.0674175
C33F10.14	0.15639	-0.3335
F58B4.5	-0.464036	0.172537
hif-1	-0.189357	0.162876
attf-4	-0.269255	0.29057
hpo-12	0.147599	-0.0182649
srx-114	-0.975389	-0.0405298
K10C2.12	-0.549552	0.772434
set-23	0.194559	-0.16206
F18E9.8	1.03844	0.161467
F55G11.7	1.21859	-0.0292942
T22F3.12	0.893234	0.0288966
K09F6.5	-0.571517	0.792373
C24H12.2	0.685338	-0.096318
EGAP4.1	0.697588	0.0711996
acl-12	0.228338	-0.0768204
K04A8.1	0.282276	0.674866
elpc-1	0.0999324	-0.183831
fbxb-101	-0.873711	-0.523658
sra-20	0.954103	-0.096579
Y71H2AL.2	0.433108	-0.363355
sur-7	0.194199	-0.237257
ins-6	0.280421	-2.17903
acl-2	-0.150948	0.181904
K04E7.1	1.03289	-1.27562
C17G10.2	-0.156134	0.115022
F36H2.6	-0.643064	0.480369
coq-1	-0.172686	0.706443
ZK262.8	-0.672774	-0.0058246
T07F10.6	0.422883	-0.460634
K03H6.5	0.394802	-0.548199
M162.7	-0.372475	0.104556
C32B5.18	0.867996	0.0576074
F38B7.3	0.359195	-0.0547457
F13E9.11	0.289401	-0.546207
Y43F8C.13	-0.253916	0.370577
T22H9.1	0.144573	-0.356132
F52D1.2	0.521331	-0.783699
F20B6.6	-0.754943	1.28966
K08H10.6	0.492277	0.335266
lgc-35	0.428488	-0.296266
fmo-4	-0.183882	-0.479495
F48E8.8	-0.481428	-0.0835954
Y38E10A.9	-0.820174	5.11731
K07E12.2	-0.676869	0.328027
F22E5.20	1.0603	-1.19013
ztf-17	0.130114	0.110643
ctl-2	0.215524	0.940783
K10D2.5	-0.224958	0.240181
mig-32	0.234471	0.0991502
lev-8	-0.337031	-0.603735
nlp-28	-0.603152	1.40248
C10G8.8	0.155319	0.100443
gld-2	0.168744	0.070095
pssy-1	-0.211868	-0.378365
C47E12.12	-0.380837	0.0181212
best-12	-0.307293	0.020073
bath-30	0.268499	0.139552
swsn-7	0.148622	-0.0134665
ZK652.8	-0.382649	-0.170274
T02B11.9	-0.431902	0.235678
C09B9.4	-0.435767	0.282551
ppfr-2	0.177634	-0.0473307
acdh-4	-0.417339	0.0931794
ubc-26	-0.156456	0.0830707
C03H5.4	0.963514	-0.115754
K08F8.7	-0.60998	-0.0934212
hmgr-1	0.151187	0.0137983
iglr-3	-0.403092	-0.0739262
C48D1.5	0.348669	-0.059525
clec-224	0.597122	0.169744
Y69A2AR.24	-0.726085	0.233797
fbxa-41	1.0675	-0.30489
C40A11.4	1.10014	-0.326682
pdxk-1	-0.161233	0.293201
F52D10.4	0.509091	-0.0910022
cht-1	0.486211	-2.32357
C45G9.14	1.18345	-0.0537216
ccch-2	1.07011	-1.76765
rbbp-5	0.164117	-0.0114225
sld-2	0.211326	0.0255003
C09F9.1	-0.487195	0.571214
tra-3	-0.221497	0.0703412
C08B6.3	-0.258168	-0.0444244
F56D6.18	-0.478501	0.441821
srw-23	1.07944	-0.228362
fbxa-194	1.03886	0.0769722
F53A2.9	-0.353155	-0.198491
Y39E4B.6	-0.21921	0.472855
abi-1	0.243095	-0.0061987
ZK1240.1	0.645068	0.251287
F01D5.7	0.290207	0.381641
lem-4	0.232479	0.00555613
met-1	0.201491	0.0762926
pqn-70	-0.12453	0.0714484
fbxa-9	0.829563	1.71986
C56A3.4	0.300255	-0.0461573
F14B8.6	0.174712	-0.185249
Y102A11A.7	-0.689164	-0.0926869
mxt-1	-0.290226	0.0498854
F31B12.4	-0.873302	0.342278
lgc-42	0.417546	0.00408602
dus-2	0.163006	-0.181533
C53B4.1	0.682458	-0.432625
F28D1.6	0.319988	0.0808227
F35H10.5	0.275775	-0.261522
C47A4.5	-0.397657	0.177839
aak-2	-0.203827	0.024331
glb-20	0.237446	-0.243332
Y95B8A.4	-0.29626	0.0601559
fshr-1	0.208482	0.326978
F31A3.3	0.511232	-1.46246
gpi-1	0.11615	0.162165
Y59A8B.19	1.17771	0.126455
rab-1	-0.18135	0.0603506
F15B9.11	0.815196	0.149933
che-11	0.314383	-0.270444
fbxb-61	1.18138	-0.529074
nhr-134	-0.275106	-0.0349596
K01A11.3	-0.589443	-0.123901
C23G10.5	0.477561	-0.865359
deg-3	0.322984	-0.633106
rpl-10	-0.156131	-0.154719
cpg-2	0.473108	0.0910668
Y94H6A.3	0.183121	0.0902421
pgl-2	-0.152588	0.080453
F55F8.8	0.827849	-0.437864
T20D3.6	0.207113	-0.431047
ostf-4	1.14475	-0.131777
F58D5.2	0.318122	0.113883
fbxb-82	1.13478	-0.603303
C48B6.2	-0.176591	-0.0557807
T07D10.1	0.896121	-0.527887
F14B6.6	-0.353074	0.892776
F13A2.4	-0.411055	0.0377314
F38A5.2	-0.139165	0.155501
Y39G10AR.9	-0.240177	0.467959
sru-25	-1.07644	0.302308
ZK180.7	0.714236	-0.0187898
srn-1	0.798266	-0.21068
Y39A1A.3	0.186062	-0.288822
C08A9.10	0.433578	0.365246
M4.1	0.166101	-0.0986429
gnrr-5	0.390419	-0.385052
C46C2.2	-0.257	-0.11533
Y59A8B.21	0.210291	0.148735
B0507.4	1.04378	-0.46327
C17C3.5	-0.727534	0.815761
dcr-1	0.135894	-0.0297371
F26A1.14	0.206489	-0.0760806
madf-9	-0.355826	0.0297509
fog-2	0.236897	-0.0611543
cpx-2	0.438644	-0.645563
madf-2	-0.329896	0.20011
unc-87	0.302094	0.362086
T07A5.1	-0.451782	0.251765
phip-1	0.205646	-0.122872
K08D9.9	0.475582	-0.267882
gpa-4	0.546253	-0.146438
rde-12	0.135845	-0.228032
F26D11.1	0.282407	-0.12427
Y53H1C.3	-0.367563	0.202424
sumv-1	0.21953	0.0556233
ZC334.7	-0.889181	-0.0998996
dct-11	-0.237293	1.17973
tra-2	-0.16292	0.258714
dhs-7	0.292923	1.56221
F21C10.13	0.552797	0.0669924
gpa-10	0.577887	0.0899332
irld-21	0.988185	-0.134142
D1069.1	0.490127	-0.302651
sre-44	0.782633	0.486791
Y50D7A.3	0.140058	-0.197673
K12C11.3	0.324789	-0.19269
R05D11.9	-0.117743	0.0427173
C53C11.1	-0.964251	0.426157
oac-13	0.983797	-0.298469
F36D4.7	1.1094	-0.190176
gst-44	0.56319	-0.567191
nhr-19	-0.295955	-0.0523563
oac-50	-0.229302	0.0318101
hda-10	0.177511	-0.124866
hmr-1	0.19169	-0.692443
T01H3.5	-0.376374	0.10775
lin-5	0.18538	0.136074
nhr-176	0.275906	0.805123
dnj-10	-0.136185	0.145264
syf-2	0.135427	-0.111145
nhr-239	-1.06989	0.0919576
F31B9.3	-0.472855	0.177112
C54D2.6	0.73626	0.146466
C09G1.5	0.333498	-0.402486
emb-9	0.236534	-0.237543
Y41E3.19	-0.428536	-0.0356089
rbg-1	0.188014	-0.395654
T09B4.4	-0.337208	0.0586303
T02H6.3	-0.536124	-0.190841
egg-4	0.371322	0.141597
Y47D7A.12	-0.967508	0.092909
T09A5.14	0.841906	-1.31562
ZK863.1	0.541168	-0.288474
alg-5	0.248129	-0.0897849
C45G9.2	-0.188309	0.225259
F35H10.6	-0.168864	0.0646991
F11C1.4	0.605302	-0.55575
C35B1.4	0.429315	0.785886
C16C8.14	0.242948	0.0814918
ncx-1	0.17605	0.177324
F54F7.14	0.753448	0.259847
tpst-2	0.802883	-0.0268717
F55A11.7	0.23963	0.0643901
F09E5.7	0.153492	-0.13797
H11E01.2	0.370499	0.874115
ZC196.9	1.08575	0.267372
W03H9.1	0.725487	-0.146839
Y94H6A.12	-0.288789	-0.154511
Y53C10A.15	-0.576682	0.73236
M60.6	0.330705	-0.698209
M70.5	0.15071	-0.0933161
Y39A1A.24	-0.288051	0.156418
C17B7.4	-0.469322	-4.89965
ceh-60	0.204295	0.332889
ooc-5	-0.160462	0.414002
M01G5.1	0.128655	0.0582938
F21F8.5	-0.564538	0.278577
mth-2	-0.288974	0.201805
frpr-2	0.469415	-0.315317
C53D5.5	-0.333555	0.244221
spp-1	-0.283064	1.36007
xbx-3	-0.488256	-0.273302
ess-2	0.152062	0.0224424
T24H10.1	-0.134127	0.0720389
B0281.5	0.827024	-1.1951
T02H6.5	0.913514	-0.201593
acox-1.3	-0.472475	0.60114
unc-68	-0.15075	0.0220661
pop-1	0.169273	-0.119343
C29F5.5	-0.901077	0.131094
eat-6	0.140824	-0.21797
F43G9.4	0.193202	-0.0292354
F59F5.4	1.08945	0.00314374
C03H5.7	0.90666	-0.215516
F21D5.4	-0.304141	0.254439
algn-2	0.14383	-0.0959381
R07B1.8	0.412021	0.276704
W01C8.5	-0.329821	-0.0893667
acr-3	0.50593	-0.441725
K01G5.10	-0.269474	0.270008
Y106G6G.4	-0.428247	0.441551
pde-6	-0.153365	-0.156871
H25P19.1	0.191667	0.1617
K11H3.4	-0.167744	0.240151
rmh-2	-0.191519	0.28685
F48C1.8	0.856032	0.475208
rgl-1	-0.233454	-0.226983
srm-1	-0.836685	0.0333685
cyb-2.1	0.396763	0.0358799
miz-1	0.213373	-0.434987
R05H5.4	-0.295594	0.335636
Y54G2A.28	-0.678816	0.423814
Y67D2.7	0.127014	0.0117015
K01A6.4	1.03649	-0.0456592
Y6B3B.3	-0.369885	0.205231
clec-223	-0.660743	2.38247
scav-6	0.236484	1.06183
C27A12.2	0.15841	0.00629805
sdz-9	1.0261	-0.750983
sre-2	0.890133	0.199974
str-141	0.910382	-0.167236
B0001.7	0.234258	0.122437
srx-45	-0.391248	-0.174696
F17C11.22	-0.589159	0.0227386
C01B4.6	0.417053	0.606249
Y19D10A.16	0.417053	0.606249
K03H1.9	-0.417929	0.0342729
Y50D4C.5	0.314064	0.120155
C18A11.2	0.413462	0.0501963
vps-29	-0.137473	0.0543331
Y19D2B.1	0.574849	0.0666501
E02H1.5	0.177973	-0.433667
sca-1	0.171245	-0.0107354
Y48G9A.11	0.35215	0.0270308
cat-4	-0.205783	0.728737
ZK1320.2	0.314214	0.493334
cat-1	-0.330949	-0.135683
str-44	0.668462	-0.0663325
Y116A8C.11	1.08734	-0.257355
F20A1.2	0.663733	-0.283028
F28B3.5	-0.214551	0.347207
fbxb-70	0.807593	-0.222427
pad-2	-0.298709	-0.165747
F37C4.6	-0.226474	0.735188
har-2	0.312632	0.0282891
rde-4	-0.159913	0.346243
del-2	-0.411197	0.284463
B0025.4	0.18496	-0.0812026
F01F1.11	0.205321	-0.019993
fnta-1	0.163696	-0.260454
T25B9.2	-0.34676	0.100556
tyra-3	0.306292	-0.344927
R07E5.11	-0.215169	0.0135321
W04D2.4	0.194193	0.0547368
larp-5	0.152541	0.0333077
F28C6.4	0.141545	-0.0066439
hmit-1.3	0.355618	0.536486
R10E11.5	-0.246032	0.295277
spe-39	-0.222838	0.389921
pqn-84	-0.437491	0.288792
Y57A10A.3	-0.204099	-0.0690109
clh-5	-0.131092	0.232188
D1007.18	0.385799	-0.0905514
srt-16	-0.631594	1.53968
Y41G9A.5	-0.566254	-1.29468
T25E4.2	1.00861	1.05303
bed-1	-0.215021	0.346708
tsp-16	-0.397714	0.147542
C46E10.9	-0.678816	-0.0284213
D1081.6	0.392334	0.124265
Y4C6A.3	-0.45133	0.260644
C48B4.13	-0.689023	0.136167
C03G6.5	-0.378223	-1.1531
Y97E10AL.1	-0.711084	-0.0857886
let-413	0.253534	-0.183162
F26F2.4	1.02265	-0.0265062
mab-5	0.302232	-0.524448
ZK697.1	0.797564	-0.146791
unc-83	0.236188	-0.515768
tbc-8	0.2235	-0.179382
F56F4.4	-0.509737	0.529659
F16F9.3	-0.480365	-0.414477
R02D5.10	-0.501525	0.206391
C27A7.6	0.34767	0.26743
dmd-5	-0.774851	0.196087
clec-87	0.481035	-0.0305544
F34D6.1	1.08536	-0.28767
mec-2	0.265884	-0.475834
clec-118	0.77646	0.0234741
akt-1	0.162019	0.126891
set-2	0.139576	0.0116559
F59H6.2	-0.858375	0.16274
cutl-23	-0.25891	-0.148813
fbxb-72	0.777895	-1.57392
ZK1127.3	0.177108	-0.20129
T23G11.10	-0.628227	1.01718
npr-14	0.485241	0.0879645
dhhc-5	-0.407313	0.0295463
unc-29	-0.257629	-0.0813363
T25G12.6	-0.332476	0.206143
gcsh-1	-0.217648	1.16949
C17B7.8	0.35096	-3.46419
C08E8.10	0.591114	-1.79921
K02B12.5	0.167831	0.0233123
F29D10.1	-0.319878	0.237248
T23B3.1	0.195082	0.0210474
ZK666.14	-0.779156	0.197563
H01M10.1	0.426434	-0.908197
clec-84	0.173563	0.882247
ipla-1	0.129403	0.0923242
Y106G6H.14	-0.168935	0.0112685
F56D2.8	0.926293	-3.67998
arrd-5	0.768966	-0.673404
srx-34	0.958292	-0.227223
nac-3	-0.176015	-0.452282
K09B3.1	-0.603382	-0.183269
C04G6.7	-0.950973	0.0984616
AC3.5	0.260098	-0.0053357
F58B4.6	0.345271	-0.350002
mod-1	0.305218	-0.706006
C07G1.7	-0.775272	0.145052
delm-1	-0.74502	-0.307736
C30G4.4	0.254113	-0.735984
C09F5.1	0.361751	-0.886205
W02B8.1	-0.259142	0.208313
kin-32	0.281701	-0.759727
M110.3	-0.169777	0.178265
Y116A8C.33	-0.469421	0.213749
C27C7.5	1.03881	-0.420587
clec-25	0.6058	-0.100065
frpr-5	0.39899	1.15366
C44B7.2	0.137536	-0.269268
hrg-5	-0.755462	3.04383
W04E12.7	-0.319054	-0.778756
C18G1.6	0.358956	-0.0314592
T24C12.1	-0.426276	0.21476
cls-3	-0.158057	-0.924601
hrp-2	-0.162142	0.038756
R07B7.9	-0.273216	0.139748
C33C12.10	-0.328571	0.226256
F55B11.5	0.918236	0.0161294
mlc-2	-0.179879	0.665098
T13H5.4	-0.122026	0.0967115
ZK1320.11	-0.248835	0.00031278
nep-11	0.228064	-0.618903
adsl-1	-0.17957	0.324458
C07C7.1	0.586266	-0.72361
R166.2	-0.131161	-0.001699
fbxc-52	-0.266479	-0.117359
F55G1.15	0.278201	-1.0286
suco-1	-0.140096	0.12731
clec-222	-0.620279	2.09364
sue-1	0.302513	-0.524188
ceh-54	0.877328	-0.322082
fbxb-118	1.04166	-0.48294
aakg-2	0.171797	-0.600978
nprt-1	0.172531	-0.268967
T28C12.4	-0.358844	0.45439
Y38E10A.3	1.02021	-0.208357
Y116A8C.23	-0.388241	0.243375
poml-4	-0.635432	1.89068
ugt-55	0.332708	0.242321
ins-9	-0.432684	-1.26991
R03G8.6	-0.444937	0.896394
F40H3.3	-0.450221	-0.111282
dop-1	0.330645	-0.517639
C26B9.5	-0.233034	0.304127
Y51F10.4	0.194831	-0.521533
R06A10.5	-0.511066	0.00844959
F29G9.7	-0.69576	0.328751
ZK1240.8	-0.792089	-0.0334473
Y51A2B.5	-0.404636	0.025517
Y66A7A.2	-0.224528	-0.0135389
F44E7.12	1.02723	0.109579
pig-1	0.224566	-0.0894516
C01G10.10	-0.173472	0.263076
str-171	0.995076	-0.815652
best-13	0.243538	-0.13367
try-5	0.629963	-0.0562454
F25B4.4	-0.183653	0.187666
Y67A10A.10	0.20104	0.125336
C04E7.4	0.227945	-0.153275
srxa-14	-0.853936	0.417237
pdr-1	0.153714	-0.0619078
C23G10.10	1.00118	-0.0387335
his-37	0.225019	0.00051878
bath-40	0.143281	-0.0141105
ttb-1	0.16886	-0.166983
F32B5.7	-0.261713	-0.330498
C08H9.1	0.398041	0.0410655
ZC581.9	-0.252904	-0.189042
bath-28	0.203194	-0.128501
sri-73	1.03477	-0.530613
srx-35	0.926165	-0.11851
fbxb-25	0.656115	-0.196555
sap-49	-0.152424	0.00561532
cyp-13A3	-0.760482	-0.144626
B0273.115	1.02314	-0.146995
Y51H4A.1	0.60515	-0.110913
B0391.14	1.0068	-0.18445
F25D1.5	-0.452264	1.03125
Y9C2UA.1	0.252851	-0.655661
sdz-6	0.939638	0.088587
F39H2.3	0.167834	-0.203159
hum-4	-0.211446	0.103867
F55F3.4	-0.49627	1.37151
zwl-1	0.198388	-0.10021
E01G6.3	-0.328348	0.375743
Y55D5A.2	0.955628	0.00103158
nlp-37	0.224066	-0.50885
cpr-8	-0.23737	-0.499663
F59A6.2	-0.407177	0.432898
B0334.10	-0.614104	0.12241
T28F3.9	0.60183	0.00735195
T01H3.3	0.120726	-0.199198
pat-3	0.165877	-0.27242
F43G9.13	0.190763	-0.25228
prp-4	0.129854	-0.101971
irld-6	-0.194017	-0.0711514
csn-4	0.116636	-0.140183
ZK637.14	0.272431	-0.676439
sra-4	0.903223	-0.551723
hum-9	-0.24224	-0.142606
pgam-5	-0.144903	0.0780819
C34B2.9	-0.427745	0.807251
fbxb-62	0.944782	-0.508334
aldo-2	-0.100277	0.441657
C36F7.5	-0.356631	0.129563
R12E2.13	0.153224	-0.688833
dop-5	0.229522	-0.6056
nsy-1	-0.16649	0.111151
twk-29	0.296651	-0.333554
F56C3.8	-0.732714	-0.0890782
T16G12.9	0.431937	-0.0759542
cwp-4	0.365537	-0.55961
F55C9.14	1.01828	-0.336923
spp-16	-0.238803	0.86388
pqn-68	-0.21082	0.100826
unc-42	0.543303	-0.51395
C18H7.1	0.794729	-0.0747383
frm-9	0.202151	0.238489
F40F8.3	0.237416	-0.177459
B0281.8	0.785337	-0.0657594
srw-13	1.00313	-0.368386
Y41D4A.6	-0.205471	-0.0310949
fbxb-79	0.940006	0.0709779
T15B7.8	0.966093	-0.172802
T23F2.5	0.300348	0.121738
F28B4.1	0.956998	-0.118461
T10G3.8	0.452044	0.373048
arrd-25	0.241601	-0.507344
F35F10.14	0.404065	-3.19015
C09G1.2	-0.969611	1.38361
F58H1.8	-0.226856	0.191479
prx-5	-0.189714	0.371812
tag-314	-0.380231	0.270766
B0035.18	0.227646	-0.113857
C23H5.11	0.753763	-0.47748
M153.4	-0.376217	0.428184
zipt-2.3	-0.315963	0.480835
fbxb-111	1.00011	-0.206226
tpst-1	-0.174124	0.185848
F54H5.3	-0.473346	0.395099
Y74C10AL.2	0.162218	-0.227712
math-16	0.907415	-0.203481
hrpf-2	-0.130337	0.101253
F58E1.13	-0.701304	0.33152
Y73C8C.3	0.895712	-0.0815179
Y39A1A.20	-0.261187	0.0809868
Y37F4.6	0.432588	0.0332178
C34D10.1	-0.316407	-0.0496002
EEED8.4	0.71112	-0.764501
hsp-16.2	-0.4391	0.303584
C14C6.3	0.963432	0.34898
C41D11.3	-0.204687	0.353576
frm-8	0.236046	-0.247692
rpb-12	-0.200365	-0.0169354
vti-1	0.183264	-0.0624526
F57F4.2	0.920899	2.02843
taf-8	0.203306	0.0164093
C36C5.15	0.910954	-1.84859
F07A5.4	-0.438153	-0.232712
B0212.3	-0.258164	0.0694733
W02D9.6	-0.459588	1.11326
syg-2	-0.313647	-0.643739
F07F6.7	-0.232743	0.225471
C09B8.8	0.595147	0.0145993
B0228.6	0.332225	-0.60169
qns-1	-0.127723	0.0304187
gcy-23	0.319036	-0.473427
cutl-12	-0.570879	-0.0310571
hlh-16	0.85371	-0.404202
C14B1.3	0.130628	-0.47209
F32B5.6	-0.24601	0.832354
K11E4.6	-0.742395	-0.26057
cnx-1	-0.132158	-0.0914031
R02F11.2	-0.286735	-0.0933754
R04B5.11	-0.359278	0.113848
ttr-27	-0.364311	-0.120402
Y7A9A.1	0.206877	0.0548964
srg-23	0.823765	-0.247562
Y67D8B.5	-0.391437	-0.0071061
R144.6	0.170459	-0.130511
Y39B6A.30	-0.364134	0.206568
zgpa-1	0.158665	-0.350251
Y52E8A.6	0.487583	-0.0834345
alr-1	0.367733	-0.748525
ins-30	0.249156	-0.982065
unc-1	-0.215978	-0.0443404
F54H12.4	0.988746	-0.186756
tbx-37	0.954325	-1.4937
ZK856.5	0.261931	0.241694
F25E5.7	0.657649	-0.632718
srh-276	0.953408	-0.139338
rps-27	-0.158145	-0.179743
cdc-25.3	-0.495256	0.228157
D1081.3	-0.408285	0.160341
adbp-1	0.137902	-0.258024
arx-5	-0.135428	0.112996
taf-7.1	0.494443	0.0152837
clec-107	0.972855	-4.07307
rgs-9	-0.671346	0.569264
lin-52	0.221685	-0.0066751
col-80	-0.348513	1.82462
H04D03.3	0.303153	0.245397
nspc-19	-0.346253	1.35154
acs-19	0.14006	0.546291
B0303.4	-0.147416	0.449035
F13E9.19	0.873448	-0.301843
syx-18	0.183924	-0.0733911
Y69A2AR.28	-0.207345	0.0772045
nfi-1	0.116046	0.00906213
usp-39	-0.129454	0.0755537
qui-1	0.252793	-0.491086
twk-16	0.383665	0.944802
baf-1	0.143494	-0.305295
F56C9.10	0.172988	0.0298353
K05C4.3	0.924524	-0.226745
Y26E6A.3	0.158566	0.263161
lad-2	-0.247929	-0.142904
F42A9.6	0.166143	0.5877
T19C9.8	0.580574	1.78117
ins-7	-0.264065	1.61095
polh-1	-0.178909	0.272258
R05F9.7	0.987766	-0.0868119
F37A4.4	-0.312389	0.259865
ccch-5	0.59721	-0.841541
Y45F10C.4	-0.385122	1.54137
Y38H8A.12	0.437482	-0.0179016
glb-4	-0.375341	-0.298823
rab-19	-0.199055	-0.0234307
atg-7	0.156196	-0.109969
C35D10.8	-0.268222	0.0462901
Y66A7A.4	-0.318198	-0.0303491
C38D9.2	0.381221	-0.336786
F36D1.9	-0.313013	0.0484738
sgo-1	0.241681	0.0427553
F54E12.2	0.270267	0.0725676
eri-7	0.221028	0.16087
R09F10.8	-0.484088	0.330723
fbxb-37	0.859918	-0.538068
W03G11.4	0.256167	-0.273463
F10G2.4	-0.712663	0.0595487
srh-82	0.938016	-0.330713
mlc-7	-0.178287	0.330152
T12D8.5	-0.591443	-0.0943958
fbxc-53	-0.723153	0.267842
Y37H9A.3	0.128112	-0.0529459
F58G6.7	-0.232985	0.689997
attf-2	-0.10472	0.101182
marc-6	0.110999	-0.164145
arl-1	-0.203496	-0.0085445
W03D8.7	0.460842	-0.314016
D1007.10	0.163499	0.0593226
rsr-2	0.107831	0.0347142
W02A2.8	-0.380279	-0.118241
srbc-38	0.961243	-0.160202
sup-9	-0.388941	-0.18468
ZK899.3	-0.85682	1.78672
taf-10	-0.149983	0.229234
ZK849.6	-0.432061	0.340791
C08F11.1	-0.384749	0.961357
F12F6.1	0.121757	-0.0913138
skpo-3	0.222984	0.733428
clec-165	-0.405732	1.58072
rpb-2	0.114031	-0.268645
egg-3	0.335559	0.206113
F32H5.1	0.202163	0.367937
scl-2	0.348705	3.3961
nlp-41	0.273944	-0.0080848
D1007.5	-0.130638	-0.0525939
C46F4.3	-0.897517	0.0401621
slc-36.5	0.213603	-0.762008
aex-2	0.385533	-0.496796
hst-3.1	-0.324934	-0.259566
C38C3.3	-0.370565	0.362122
sad-1	0.215304	-0.427516
xpa-1	0.181628	-0.039057
nmy-1	-0.142975	0.305196
mttu-1	0.202533	-0.256878
fbxa-167	0.2593	-0.210114
btb-10	0.839163	-0.811399
ZC190.5	0.90374	-0.186998
gcn-2	0.11487	0.0257501
F18A12.7	-0.640765	0.583763
fbxa-215	0.342178	0.0971813
him-5	0.24484	0.0603162
C05D10.4	-0.20565	-0.41831
CD4.3	0.142168	-0.356701
R04B5.1	-0.46885	0.529528
F16C3.1	0.377604	-0.434472
ensh-1	0.300924	-0.530576
sqv-1	0.227825	0.132525
T04F3.5	-0.731579	-0.385657
F42F12.3	0.335767	0.0633161
srh-184	0.94269	-0.149521
Y61A9LA.3	0.156869	-0.148786
R08C7.1	-0.50606	0.226881
duo-1	0.19496	0.197104
Y23H5B.3	0.479903	0.132767
dhs-9	0.195895	0.392131
ndx-7	-0.139512	0.182737
nhr-246	0.952408	-0.351554
mpc-1	-0.141646	0.874043
ZK637.15	-0.406127	0.183452
nhr-95	-0.328302	-0.102975
F13B6.2	-0.262398	-0.206693
fbxa-135	0.714945	-0.748069
F28D9.4	-0.195729	0.0192114
twk-30	0.3099	-0.280569
C35E7.2	0.255191	-0.0914942
nfki-1	0.232239	-0.0664885
athp-1	0.134364	0.109717
dnc-3	-0.142325	0.161386
sdz-5	0.780024	-0.311366
C50F2.4	0.209975	0.21176
hmp-1	0.103184	-0.238706
col-43	-0.830007	3.22701
wht-5	-0.301233	0.219643
H05L14.3	0.623145	-0.151386
Y75B8A.25	0.121271	-0.0291492
T28A8.3	0.196859	0.0066514
F01F1.14	-0.746661	0.26159
F41E6.12	-0.258637	-0.267831
F22G12.7	0.960785	3.11812
T08D10.3	0.442098	-1.86936
spp-6	-0.733676	0.985033
Y53H1B.4	-0.888816	0.0619333
F10E7.11	0.227346	-0.0106226
rde-10	-0.148485	0.133959
cfap-36	0.254505	-0.0319104
F56F10.1	-0.198078	0.370415
btb-19	0.250373	0.0512841
K09G1.2	-0.290517	0.143753
enu-3.2	-0.164964	0.414974
Y54G11A.9	-0.215253	0.246024
eat-16	-0.220043	0.0952574
mek-2	-0.100214	0.0870762
mib-1	-0.213233	0.00410708
C41G7.9	-0.128218	0.0399711
T27A10.2	0.409336	-0.652886
cdk-5	-0.148153	0.203478
sdz-7	0.889741	-0.225352
T20B6.2	-0.253362	0.208882
Y97E10AR.4	-0.160274	0.302264
pri-1	0.18955	-0.002128
Y71A12B.2	0.864922	-0.320345
str-12	0.803538	-2.04098
D2096.10	0.274479	-0.235641
F29G6.1	-0.47232	-0.749394
ceh-32	-0.316072	-0.442151
M176.9	-0.304285	0.105822
C05D12.4	0.293368	0.647145
T08A11.1	-0.0989007	0.215657
F18E2.15	-0.776797	0.255254
cgh-1	-0.245932	0.417698
flp-27	0.205856	-0.568491
F47G3.3	-0.368542	0.172613
F23F1.2	-0.73365	0.157906
T15B12.2	-0.216743	0.186559
C54H2.4	0.574241	-1.03872
Y48G8AL.15	0.30118	-0.505934
ubql-1	-0.109522	0.00379066
C01G12.5	0.818724	-0.52374
cdr-6	-0.150841	1.37479
srg-5	0.785807	-0.483592
flp-8	0.18378	0.146417
str-112	-0.728228	-0.0427585
Y45F10B.8	-0.369869	0.0529853
nhr-286	0.255886	-0.200752
C24A1.3	0.183978	-0.161019
Y75B8A.19	-0.286467	0.0401797
lgc-12	0.445994	-0.264109
ZK973.4	-0.472309	0.28569
ZK971.1	0.381966	-0.261195
ets-10	-0.588955	0.0512541
F56A4.12	0.457914	0.0859751
Y19D10A.11	0.457914	0.0859751
rom-4	0.154205	0.24204
cyp-29A2	-0.271753	0.21896
npr-8	0.386061	-0.330245
tag-180	0.187181	-0.240668
vha-7	0.240533	0.0672837
T27F6.1	-0.351181	0.0357776
C34C12.2	0.135747	0.170053
Y5H2B.1	0.912928	-0.079715
F11A5.18	0.704476	-0.0741839
F07E5.12	-0.807442	0.210264
bath-24	0.243295	-0.0219621
gpap-1	-0.191517	0.257826
T19D12.10	-0.774026	0.0949857
F47E1.4	0.395104	0.563849
mat-2	0.137134	0.0632457
nol-6	-0.159667	0.0515063
tyr-3	0.703654	0.141447
lgc-6	0.795685	-0.492899
mec-14	-0.499015	0.154224
rpi-1	0.442136	-0.224505
skih-2	-0.126985	0.396036
K04F10.1	-0.266182	0.383008
D2024.10	0.908843	-0.422696
C15C8.4	0.154249	-0.0365976
cima-1	0.247897	-0.461626
D1086.6	-0.421619	1.42757
aho-3	0.179373	-0.0091337
F17C11.7	0.107628	-0.0067586
set-13	0.846995	-0.384786
F01G4.5	0.174712	-0.0802938
ZK185.4	-0.843617	0.238766
tsp-15	0.253787	-0.2654
nono-1	-0.218208	0.0240451
K01A6.5	-0.563608	0.131582
mgl-3	0.339891	-0.614904
cle-1	0.248734	0.0394069
ahr-1	0.601016	-0.488822
F35C11.2	-0.237267	0.0859891
fah-1	0.201753	0.3589
F01G4.4	-0.152625	0.484828
nxf-2	0.185316	0.0179586
Y37D8A.25	0.214209	0.1447
srx-112	0.902802	-0.187881
Y51H7C.7	-0.135766	0.0826089
set-5	0.166089	0.0929692
C28F5.1	-0.395559	0.215217
T24D5.2	0.249795	-0.398389
F10G7.9	-0.131883	0.469086
prx-3	-0.265066	0.280283
C44C10.10	0.899401	-0.242838
F23D12.10	0.588694	-0.0167732
lin-22	-0.626673	-0.0178482
nsun-5	0.158033	-0.482095
C15B12.4	-0.21233	0.009791
F44E2.7	0.167379	0.0696294
Y53C12A.6	-0.368206	0.507596
twk-6	-0.351052	0.0425237
gei-14	-0.233939	0.428061
swd-2.2	-0.134182	0.226669
mif-2	-0.17252	0.801265
col-20	0.383725	1.04329
nep-17	0.218012	-0.20238
stn-2	0.212165	-0.738685
cnc-2	0.446362	0.139923
gld-3	0.258543	0.131415
F44A2.3	0.255566	0.0883454
C30F12.5	-0.311928	-0.303517
ceh-93	0.219152	-0.180985
usp-50	0.156439	0.014741
ell-1	0.152537	0.0864104
Y62E10A.20	-0.196305	0.113415
C10G8.4	0.425597	0.870365
tct-1	-0.155276	-0.128893
T04G9.7	0.414234	0.357278
vps-20	-0.149556	0.357144
tkr-2	0.426848	0.0696588
leo-1	0.12269	-0.163265
sws-1	0.243578	-0.171751
asns-1	-0.307147	-0.416563
R08C7.8	-0.345552	0.0808008
ZK354.7	-0.490637	0.163109
crf-1	0.197584	-0.410641
T27D12.6	0.622461	-0.293116
K09C6.8	-0.30886	-0.0212987
C08F8.3	0.244962	0.113726
C16C10.1	0.198301	-0.141839
F14F7.5	-0.398761	-1.37698
C16A11.3	0.183669	-0.295593
sri-40	-0.396063	0.254653
srx-97	0.881982	-4.09441
twk-3	-0.525267	-0.294423
snx-1	-0.161121	-0.195588
C39E9.11	0.173011	-0.0226947
srd-42	0.881786	-0.36684
Y39C12A.9	-0.378876	-0.187282
pisy-1	0.160286	0.138063
R148.4	-0.235126	0.353585
C24A3.2	-0.162018	0.127854
B0464.9	0.123966	0.0205699
M03C11.8	-0.0916512	0.166976
F21G4.6	-0.191373	0.0171006
gck-3	-0.16068	0.0665195
best-22	-0.129593	0.0625287
K02E7.4	0.822135	0.812982
csn-3	-0.117966	0.181863
mans-1	-0.0984522	0.051586
C34B4.2	0.164944	-0.395225
K10F12.7	-0.855695	0.280871
puf-3	0.389577	0.104659
nlp-47	0.254547	-0.0723063
sut-2	0.145222	-0.255698
lin-61	0.138336	0.0546192
nuaf-3	-0.145039	-0.05171
suds-3	0.190773	0.145489
mep-1	-0.11193	0.099635
gei-1	0.251938	-0.773974
aha-1	-0.239172	-0.128164
W01B11.1	-0.399253	0.189741
fbxc-50	-0.435642	0.0653769
ppw-2	0.111086	0.142901
wht-2	0.154165	0.18226
mrpl-9	0.147268	-0.194018
clec-34	-0.760094	-0.477865
ccnk-1	-0.13861	0.126793
lag-2	0.586305	-2.25086
ZK1248.19	0.24381	0.165809
nhr-124	0.573288	-0.461345
ketn-1	0.363066	-0.250474
W04E12.5	-0.293245	0.154716
Y38C1AA.7	-0.388751	0.220834
ser-5	0.360566	-0.674706
W03G1.5	0.49428	-0.740302
vha-2	-0.12931	0.0752601
prx-12	-0.285084	0.599432
K02E2.1	0.593207	-1.0006
fat-3	0.19481	-0.36474
F26F4.5	0.170289	-0.0963333
srh-17	0.815439	-0.514303
nlp-36	-0.171428	0.307253
B0416.4	0.559122	-0.379049
srt-14	0.841762	-0.0601686
W07G4.2	0.757478	-0.215517
lgc-49	0.40784	-0.448058
cil-7	0.49013	-0.708802
hars-1	0.113674	-0.276189
T25G12.3	0.229077	-0.0103912
F29B9.1	0.174124	-0.307078
Y55D5A.1	-0.477421	-0.922257
srr-1	-0.350625	0.0625932
F56D6.19	-0.483808	0.257336
cyp-33C2	-0.77037	0.212525
F15G9.6	0.502696	-0.214688
F23D12.4	0.88156	-0.466072
ztf-6	-0.300709	-0.476847
W02B12.10	-0.154431	0.0850719
Y57G11C.23	-0.375001	0.157624
apt-9	0.344609	-0.620498
ugt-23	0.20053	0.529112
Y67D8B.3	-0.580872	0.40733
T02G6.5	-0.568752	0.223308
F10E9.7	0.244455	0.0434729
supr-1	0.13648	-0.0735147
unc-30	0.463088	-0.343806
ZK688.5	0.11299	-0.0966034
D2030.11	-0.22691	0.169337
fat-2	0.18431	0.390485
C36B1.14	0.210826	-0.116537
F45C12.17	0.864522	-0.43539
srw-12	-0.798361	0.205333
clec-2	-0.752483	-0.0975087
F32A5.8	0.222917	-0.428553
faah-5	0.414392	-0.197825
gsto-1	0.193842	0.0489009
F14H3.6	0.446134	-0.0853653
ZC190.8	-0.32179	0.026717
B0478.3	-0.664964	-0.0012071
nhr-41	-0.195222	0.202168
dnj-12	-0.14483	0.12079
cogc-5	-0.11348	-0.131253
glb-16	0.449322	-0.40699
nep-22	0.176926	-0.295404
Y71G12B.10	-0.134964	0.239931
K01G5.9	-0.190676	0.0904258
aph-2	-0.126771	-0.0131115
cTel55X.1	-0.210402	0.886067
gfrp-1	-0.241136	0.013747
nas-12	-0.582807	-0.113996
sra-14	-0.51958	0.193588
ZC449.8	-0.351841	0.676328
F45E12.6	-0.638068	0.180849
Y102E9.5	-0.379636	0.268485
Y111B2A.27	-0.628095	0.933703
T22B11.4	0.233964	-0.336587
K05C4.8	0.746554	-0.264475
sst-20	-0.252725	0.140611
cnp-2	-0.193212	0.081296
F01D4.5	0.205185	0.0933713
pde-3	0.251553	-0.259061
prmn-1	-0.268332	-0.557085
Y105C5A.508	-0.807647	0.187006
obr-1	0.156062	-0.0646165
lin-36	0.150242	0.11778
ZK262.9	-0.668199	0.0360039
F29D10.3	-0.71544	0.188106
str-163	0.627631	-0.642653
glr-8	0.578547	-0.436509
bbs-8	0.396603	-0.418583
C17E4.4	0.246036	-0.0001002
C27D6.1	0.8006	-0.181941
C47D12.2	-0.116824	0.0592362
R07B1.11	-0.438577	0.187068
spp-4	-0.340844	1.18638
irld-11	0.586076	-0.342202
str-162	0.752929	-0.299391
npr-1	0.524161	-0.383449
F41C3.6	0.573436	-0.233145
ZK1010.8	0.315247	-0.74343
F43D2.3	0.645051	0.362453
best-25	-0.275635	0.0703442
tag-353	-0.131939	0.31409
col-176	-0.692192	-0.191389
C44B12.3	0.697066	-0.120629
fbxb-45	0.726894	-0.231292
cth-2	0.24382	0.280169
twk-21	0.444937	-0.489951
nas-24	0.712214	-0.304226
F10E7.1	0.875744	-0.277365
sago-2	-0.260985	0.0182973
cebp-2	-0.215445	0.277148
C29H12.6	-0.230762	-0.279164
acox-1.6	-0.260212	0.352224
F59A7.7	0.524339	-0.714717
F11G11.14	-0.289483	-0.0329881
scl-17	0.600185	-0.130972
C36A4.4	0.21601	0.0431295
ZK287.7	0.119841	-0.109946
T11F9.1	0.437575	-0.492627
C11E4.8	-0.641984	-0.0787638
arx-6	-0.120477	0.170691
ins-15	0.855787	-0.184414
F34H10.3	0.261855	-0.991405
wdr-23	-0.112215	0.243937
bath-41	0.221029	-0.116878
ncx-2	-0.220756	-0.498404
K02E11.5	-0.269471	0.188885
Y52B11A.11	-0.315707	0.388803
gst-16	-0.38503	0.667494
eif-3.B	0.109597	-0.117655
D2023.3	0.366454	-0.0628603
Y116F11A.1	0.772759	-0.203571
clec-250	0.846821	-0.116527
cpb-1	0.200163	-0.13572
C49A9.1	-0.349971	0.308442
nhr-273	-0.386419	0.871605
ugt-60	0.226322	-0.301783
his-63	-0.134853	0.0362831
R10D12.7	0.558222	0.185961
ifb-1	-0.234408	0.111492
tofu-2	0.108472	0.0334838
K12B6.4	-0.478813	-0.0028457
srx-44	0.850311	-0.67102
pbo-6	0.313015	-0.583784
C25G4.17	-0.778031	-0.170147
uaf-1	-0.162716	0.135377
cah-1	-0.28624	-0.105605
bre-2	0.308949	0.258015
epg-2	0.275694	-1.14777
Y43F4A.4	0.673571	-0.330079
set-30	-0.181681	0.0447632
srh-40	0.829605	-0.75985
C46A5.5	0.147473	0.0737493
T27A3.5	-0.268234	0.453006
deb-1	-0.234799	0.214518
F54H5.5	-0.327158	0.0899232
T02E1.8	-0.372651	-0.266791
mrrf-1	0.151158	-0.217414
Y41D4A.5	-0.161537	0.239619
Y4C6B.1	0.216859	-0.0793849
C23H5.15	-0.304344	0.556079
acr-7	0.371261	0.111702
gpb-1	-0.169914	0.183289
cct-6	-0.125976	-0.0817288
Y92H12A.4	-0.131968	0.19323
coq-3	-0.152434	-0.0043867
nlp-7	0.194276	0.0318523
C06A1.2	-0.289923	0.54029
T19D12.9	0.256779	-0.255479
Y116F11A.6	-0.295953	-0.173456
C24A11.2	0.774556	-0.183296
sym-4	0.117131	-0.31409
Y69E1A.1	-0.387778	0.204361
Y62H9A.5	-0.426507	0.878677
sup-35	-0.2026	0.0796425
nlr-1	0.273504	-0.330206
C25G6.1	0.531459	-0.720318
Y106G6H.8	-0.165668	0.126955
eef-1B.1	-0.0929951	0.142052
T20B3.1	-0.330547	-0.104925
C13F10.5	0.193228	-0.338784
trp-4	0.349081	-0.409664
R151.1	0.260298	-1.06585
K10C2.2	-0.684186	-0.332835
hrdl-1	0.148142	0.00877135
ceh-48	-0.199843	-0.0938272
tnt-2	0.220737	1.83172
C05C10.5	0.407151	0.0698883
Y105C5B.25	0.495115	-0.11408
ctbp-1	-0.292463	-0.417809
mtm-5	-0.168773	0.0553863
F56A11.5	0.144436	-0.121928
Y65B4A.4	-0.595046	0.0223531
ncs-3	0.254053	-0.544259
unc-18	0.139318	0.00567526
mpz-5	-0.277809	0.153655
eipr-1	0.141632	-0.221629
C29F9.2	-0.358393	-0.236274
ceh-82	-0.786064	0.0399512
C52E2.5	0.361123	0.0690453
T13G4.1	-0.758212	0.295028
erg-28	-0.260144	0.0687444
C05E11.3	-0.291324	-0.504593
F55B11.3	-0.420873	1.37477
lin-2	0.202907	-0.223406
W01B6.3	-0.351066	-0.568351
Y53G8AM.6	-0.316527	0.551699
C27D6.11	-0.335938	0.122154
T07A9.14	-0.123873	0.107869
srj-15	0.774944	-0.0815047
grl-26	0.80387	-0.383904
ZC21.8	-0.394475	0.305713
sgca-1	-0.242425	-0.0123437
F38E9.6	0.320367	-0.224178
F22B3.10	-0.820785	0.0267275
cey-2	-0.280803	0.463109
trpl-3	0.590701	0.215671
trpl-4	0.590701	0.215671
tag-53	-0.211188	-0.236496
maf-1	-0.340537	-0.0990766
ZK1067.2	-0.112538	0.412075
lmtr-3	-0.126843	0.302462
gpr-1	-0.119003	0.249515
Y77E11A.7	0.141766	0.0869222
F12E12.6	-0.761019	0.274869
F58D2.5	0.672488	-0.150533
C36C5.14	-0.766662	-0.552839
tth-1	0.247674	-0.866952
F25H5.2	-0.334487	0.103083
clec-21	-0.806493	0.11411
K07D4.5	0.602786	-0.664468
K03B4.8	-0.803182	0.825101
cyp-29A3	0.343978	0.311587
arrd-14	-0.270755	-0.0880591
JC8.2	0.105468	-0.386299
C29E4.9	0.819248	-0.317092
lgc-11	0.391191	-0.66239
F52D2.5	0.829894	-0.0735881
Y73B3B.1	0.594734	-0.158474
urm-1	-0.206313	0.09108
C16E9.2	0.197304	-0.0900432
srx-118	-0.761991	0.448166
T04B2.8	-0.374938	0.136475
C10E2.1	-0.522051	0.391712
fbxa-219	0.473139	-0.356905
sam-4	0.139917	-0.0556888
glrx-3	0.120769	-0.311901
T26H10.2	-0.428762	0.043203
perm-1	0.356257	0.0437834
R151.8	0.132481	-0.0428697
tor-1	0.532538	0.0259256
let-60	-0.147316	0.0416874
che-12	0.251521	-1.12609
ZK813.2	-0.429599	1.14031
josd-1	0.286434	-0.349633
B0041.11	-0.428181	0.0548003
mob-1	0.167929	-0.226309
rft-2	0.184121	-0.0699331
ZC190.10	-0.722927	0.036176
K06A4.2	0.408355	-0.6352
F35H10.2	-0.251639	-0.0235947
C53A5.13	0.212439	-0.540328
kin-9	0.317882	-0.0058892
T25B9.3	0.43154	-0.129479
C24H10.1	-0.356478	-0.118825
F35G12.11	-0.199577	0.113177
K09H11.11	0.54478	-0.497709
catp-8	0.139033	-0.356977
flp-26	0.282288	-0.181288
C48B4.8	0.175212	-0.0227684
ceh-57	-0.583711	0.221687
F58B3.4	0.092817	-0.176567
fbxa-10	0.292669	-0.220997
nlp-18	0.167338	-0.201451
T05C1.5	0.814254	0.0462674
ccm-3	0.137184	-0.203078
Y51H4A.935	-0.438957	0.324362
F44G4.6	0.349433	0.156205
B0280.9	-0.124091	-0.0256071
Y41C4A.21	-0.440917	-0.26451
ZC373.3	0.52065	-0.312335
C28A5.2	0.139749	0.207629
Y57G11C.33	-0.128106	0.180605
mab-20	-0.245239	-0.390302
lin-44	-0.282547	-0.395687
T25G12.11	-0.608788	0.13282
Y57A10A.31	0.21808	0.114024
dmd-8	-0.35134	-0.555648
glb-18	0.219872	-0.375264
scav-1	0.151123	0.276861
pept-2	0.277487	0.165254
Y39F10A.3	0.40029	-0.232271
cnnm-2	-0.131259	0.0740067
F16H6.4	-0.452499	-1.44268
C23H4.4	-0.373966	-0.716903
BE0003N10.6	0.336042	-0.483239
pals-20	0.625614	0.690325
F38B6.4	0.212056	1.38643
Y17G9A.3	0.530994	-0.336495
snu-23	0.302342	0.0201358
tbp-1	0.154071	-0.0484408
Y17G7B.18	0.15176	0.103581
lsy-13	-0.147311	0.0436044
srh-38	0.686539	-0.928476
clec-206	-0.730358	1.47826
siah-1	0.198674	-0.298084
F55G7.1	-0.423636	-0.255956
B0303.11	0.164734	0.263754
fbxa-179	0.565398	0.0814632
ZK402.5	0.38576	-0.130948
Y53G8AL.4	-0.479349	-0.0057551
lmp-1	-0.207316	0.290593
inpp-1	-0.217807	0.294169
W05E10.2	0.506019	-0.612553
ifa-3	-0.564152	-0.804887
C34F6.10	-0.226486	-0.137455
pzf-1	-0.497274	0.0872486
F20G4.2	0.260004	0.0215529
F13G3.7	-0.109379	0.256708
K02A6.2	0.449754	-0.439783
R03C1.1	-0.646785	-0.01366
glrx-22	-0.131243	-0.0405767
M162.15	0.813807	-0.278209
Y76A2B.5	0.111898	0.107194
puf-5	0.415479	0.0192063
fbxa-23	0.509745	-0.0235832
aph-1	0.160662	-0.214398
let-756	0.294532	-0.261846
duxl-1	-0.206515	-0.103417
ubc-7	-0.11434	0.0617127
elo-5	-0.19247	1.56139
T10C6.7	-0.454649	0.377316
F56F11.4	0.242785	0.0968401
F52C6.3	0.329388	-0.447964
cyp-37A1	0.207627	1.23225
T03F7.5	0.751364	0.0790006
C33A11.2	-0.327908	-0.100833
Y53F4B.36	-0.389593	0.137908
F41F3.9	-0.706309	-0.0302943
him-14	0.150442	0.164978
col-76	-0.32851	0.681559
K05C4.9	-0.344793	-0.265212
F10E7.5	0.101121	-0.328817
C11D2.7	-0.176112	-0.0940496
AH9.4	0.536231	-0.444734
math-23	0.79214	-0.0838039
K07H8.7	-0.480001	0.285374
ZK418.13	-0.302264	-0.097196
F58H7.5	0.356305	-0.272646
srab-26	0.740384	-0.129919
ran-3	0.110873	-0.0367187
Y41D4B.11	-0.113124	-0.137515
Y37D8A.19	-0.392564	1.15663
W06E11.1	0.109968	-0.240711
frpr-11	0.392158	0.950805
K07A1.6	0.33887	0.0336794
Y45G5AM.7	0.171289	-0.0757705
vit-4	-0.41468	2.92774
set-25	-0.163766	0.191069
F35E8.1	0.531846	0.103711
sas-1	0.147634	-0.0991506
smf-1	0.168075	-0.221077
W03B1.5	0.171227	-0.0302881
hgo-1	0.178139	0.779896
hmg-12	-0.151766	0.327026
T26C11.4	0.195714	-0.205206
M153.5	-0.724305	-0.285349
F07F6.1	-0.251451	-0.142158
B0524.2	-0.477758	0.222525
swah-1	-0.193373	0.256224
F52B5.2	0.250013	-0.0500021
wdr-5.3	0.270492	0.181995
F09G8.7	-0.191786	0.301857
best-17	-0.18832	0.914416
C06E4.1	0.783762	0.055483
tat-3	-0.114132	0.213937
eor-1	0.159919	-0.0148243
C49A9.4	-0.17941	0.454612
dgk-1	-0.210035	0.0308023
Y41C4A.11	0.451245	-0.357071
immp-1	-0.152906	0.22948
F34D10.3	-0.344782	0.265358
dyf-5	0.320489	-0.0510282
asp-7	-0.719721	0.0493557
nekl-1	-0.292575	-0.251066
snet-1	0.244549	-0.302455
elli-1	0.175228	0.100513
cdr-3	0.789707	0.163943
hpo-32	0.16173	-0.287577
math-8	0.601267	0.173312
C56A3.5	0.114356	-0.259407
clp-2	0.112112	0.0341329
C08G5.6	0.555164	-0.123505
C02B10.4	-0.101286	0.133864
T03G11.9	-0.513059	-0.293634
K07A1.1	-0.147867	0.164865
cor-1	-0.26002	0.0844828
E02H4.5	-0.703077	0.202752
cpt-2	-0.106136	0.264083
H05C05.3	0.774207	-0.169935
srg-22	0.663675	-0.18284
C06C6.6	-0.299914	0.41207
btb-12	-0.725023	-0.0186458
F59C6.5	-0.103993	0.138202
ncam-1	-0.246537	-0.48042
C16D9.3	0.764209	-0.0608362
cpna-5	-0.22622	-0.47374
ceh-79	-0.198789	0.280793
C18H2.1	-0.318753	0.208845
F36D1.6	-0.30363	-0.243353
srx-50	0.693581	-0.0346281
ufd-2	-0.128554	0.169605
F13H8.2	0.0867244	-0.306495
Y111B2A.3	-0.107568	0.299083
sri-19	0.79876	-0.150551
T28C12.1	-0.780163	0.266265
[truncated: 15,695 more rows]

## Sheet: Extended Figure 5b
Data Set Used for DAVID Analysesa	Termb	Countc	%d	P Valuee
ARD: down hlh-30/N2 & up daf-1 hlh-30/hlh-30	GO:0048856~anatomical structure development	103	4.418704419	8.92521E-31
ARD: down hlh-30/N2 & up daf-1 hlh-30/hlh-30	GO:0006631~fatty acid metabolic process	47	2.016302016	5.15196E-19
ARD: down hlh-30/N2 & up daf-1 hlh-30/hlh-30	GO:0006629~lipid metabolic process	67	2.874302874	7.85864E-11
ARD: down hlh-30/N2 & up daf-1 hlh-30/hlh-30	GO:0006082~organic acid metabolic process	22	0.943800944	7.02867E-10
ARD: down hlh-30/N2 & up daf-1 hlh-30/hlh-30	GO:0006805~xenobiotic metabolic process	22	0.943800944	2.26205E-09
ARD: down hlh-30/N2 & up daf-1 hlh-30/hlh-30	GO:0015986~ATP synthesis coupled proton transport	14	0.600600601	1.6283E-08
ARD: down hlh-30/N2 & up daf-1 hlh-30/hlh-30	GO:0006633~fatty acid biosynthetic process	20	0.858000858	2.29105E-08
ARD: down hlh-30/N2 & up daf-1 hlh-30/hlh-30	GO:0005975~carbohydrate metabolic process	43	1.844701845	5.41997E-07
ARD: down hlh-30/N2 & up daf-1 hlh-30/hlh-30	GO:0042338~cuticle development involved in collagen and cuticulin-based cuticle molting cycle	15	0.643500644	6.30101E-07
ARD: down hlh-30/N2 & up daf-1 hlh-30/hlh-30	GO:0006635~fatty acid beta-oxidation	18	0.772200772	1.44425E-06
ARD: down hlh-30/N2 & up daf-1 hlh-30/hlh-30	GO:0006099~tricarboxylic acid cycle	14	0.600600601	2.73042E-06
Differentially regulated genes (padj < 0.05) were analysed with DAVID Bioinformatics Resources 6.8 (87-88). Results adapted from DAVID Functional Annotation Charts.
a Down, genes downregulated. Up, genes upregulated.
b Enriched terms associated with the gene list. Terms in bold are shown in Figures S5.
c Number of involved genes belonging to an annotation term.
d Involved genes/total number of genes.
e Modified Fisher Exact p value, EASE Score. The smaller, the more enriched.

## Sheet: Extended Figure 5c
Data Set Used for DAVID Analysesa	Termb	Countc	%d	P Valuee
ARD: up hlh-30/N2 & down daf-1 hlh-30/hlh-30	GO:0045087~innate immune response	81	3.916827853	2.68724E-11
ARD: up hlh-30/N2 & down daf-1 hlh-30/hlh-30	GO:0006396~RNA processing	21	1.015473888	3.36488E-08
ARD: up hlh-30/N2 & down daf-1 hlh-30/hlh-30	GO:0006418~tRNA aminoacylation for protein translation	17	0.82205029	4.46392E-08
ARD: up hlh-30/N2 & down daf-1 hlh-30/hlh-30	GO:0006412~translation	58	2.804642166	6.7778E-08
ARD: up hlh-30/N2 & down daf-1 hlh-30/hlh-30	GO:0006364~rRNA processing	30	1.450676983	8.59158E-08
ARD: up hlh-30/N2 & down daf-1 hlh-30/hlh-30	GO:0006413~translational initiation	20	0.967117988	8.14122E-07
ARD: up hlh-30/N2 & down daf-1 hlh-30/hlh-30	GO:0000462~maturation of SSU-rRNA from tricistronic rRNA transcript (SSU-rRNA, 5.8S rRNA, LSU-rRNA)	12	0.580270793	5.17367E-06
ARD: up hlh-30/N2 & down daf-1 hlh-30/hlh-30	GO:0042254~ribosome biogenesis	19	0.918762089	8.60983E-06
ARD: up hlh-30/N2 & down daf-1 hlh-30/hlh-30	GO:0090305~nucleic acid phosphodiester bond hydrolysis	24	1.160541586	4.31245E-05
ARD: up hlh-30/N2 & down daf-1 hlh-30/hlh-30	GO:0008033~tRNA processing	19	0.918762089	4.46537E-05
Differentially regulated genes (padj < 0.05) were analysed with DAVID Bioinformatics Resources 6.8 (87-88). Results adapted from DAVID Functional Annotation Charts.
a Down, genes downregulated. Up, genes upregulated.
b Enriched terms associated with the gene list. Terms in bold are shown in Figures S5.
c Number of involved genes belonging to an annotation term.
d Involved genes/total number of genes.
e Modified Fisher Exact p value, EASE Score. The smaller, the more enriched.

## Sheet: Extended Figure 5d
Data Set Used for DAVID Analysesa	Termb	Countc	%d	P Valuee
Refeeding: down hlh-30/N2 & up daf-1 hlh-30/hlh-30	GO:0006412~translation	70	4.581151832	7.18957E-20
Refeeding: down hlh-30/N2 & up daf-1 hlh-30/hlh-30	GO:0006120~mitochondrial electron transport, NADH to ubiquinone	24	1.570680628	6.81739E-18
Refeeding: down hlh-30/N2 & up daf-1 hlh-30/hlh-30	GO:0006631~fatty acid metabolic process	32	2.094240838	4.01024E-10
Refeeding: down hlh-30/N2 & up daf-1 hlh-30/hlh-30	GO:0015986~ATP synthesis coupled proton transport	14	0.916230366	1.31167E-09
Refeeding: down hlh-30/N2 & up daf-1 hlh-30/hlh-30	GO:0031507~heterochromatin assembly	18	1.178010471	4.82047E-08
Refeeding: down hlh-30/N2 & up daf-1 hlh-30/hlh-30	GO:0006754~ATP biosynthetic process	10	0.654450262	1.52189E-07
Refeeding: down hlh-30/N2 & up daf-1 hlh-30/hlh-30	GO:0006099~tricarboxylic acid cycle	14	0.916230366	2.5821E-07
Refeeding: down hlh-30/N2 & up daf-1 hlh-30/hlh-30	GO:0006123~mitochondrial electron transport, cytochrome c to oxygen	9	0.589005236	3.47005E-07
Refeeding: down hlh-30/N2 & up daf-1 hlh-30/hlh-30	GO:0006888~ER to Golgi vesicle-mediated transport	21	1.37434555	8.59089E-07
Refeeding: down hlh-30/N2 & up daf-1 hlh-30/hlh-30	GO:1902600~hydrogen ion transmembrane transport	19	1.243455497	2.30725E-06
Differentially regulated genes (padj < 0.05) were analysed with DAVID Bioinformatics Resources 6.8 (87-88). Results adapted from DAVID Functional Annotation Charts.
a Down, genes downregulated. Up, genes upregulated.
b Enriched terms associated with the gene list. Terms in bold are shown in Figures S5.
c Number of involved genes belonging to an annotation term.
d Involved genes/total number of genes.
e Modified Fisher Exact p value, EASE Score. The smaller, the more enriched.

## Sheet: Extended Figure 5e
Data Set Used for DAVID Analysesa	Termb	Countc	%d	P Valuee
Refeeding: up hlh-30/N2 & down daf-1 hlh-30/hlh-30	GO:0045087~innate immune response	102	4.6237534	2.26098E-23
Refeeding: up hlh-30/N2 & down daf-1 hlh-30/hlh-30	GO:0006334~nucleosome assembly	29	1.314596555	1.23125E-13
Refeeding: up hlh-30/N2 & down daf-1 hlh-30/hlh-30	GO:0031507~heterochromatin assembly	19	0.861287398	2.46238E-07
Refeeding: up hlh-30/N2 & down daf-1 hlh-30/hlh-30	GO:0050829~defense response to Gram-negative bacterium	34	1.541251133	2.79344E-06
Refeeding: up hlh-30/N2 & down daf-1 hlh-30/hlh-30	GO:0036499~PERK-mediated unfolded protein response	13	0.589301904	5.19726E-06
Refeeding: up hlh-30/N2 & down daf-1 hlh-30/hlh-30	GO:0006400~tRNA modification	11	0.498640073	7.92201E-06
Refeeding: up hlh-30/N2 & down daf-1 hlh-30/hlh-30	GO:0007218~neuropeptide signaling pathway	37	1.67724388	2.57797E-05
Refeeding: up hlh-30/N2 & down daf-1 hlh-30/hlh-30	GO:0031103~axon regeneration	9	0.407978241	4.33482E-05
Refeeding: up hlh-30/N2 & down daf-1 hlh-30/hlh-30	GO:0008033~tRNA processing	18	0.815956482	9.55252E-05
Refeeding: up hlh-30/N2 & down daf-1 hlh-30/hlh-30	GO:0010332~response to gamma radiation	7	0.31731641	0.000518081
Differentially regulated genes (padj < 0.05) were analysed with DAVID Bioinformatics Resources 6.8 (87-88). Results adapted from DAVID Functional Annotation Charts.
a Down, genes downregulated. Up, genes upregulated.
b Enriched terms associated with the gene list. Terms in bold are shown in Figures S5.
c Number of involved genes belonging to an annotation term.
d Involved genes/total number of genes.
e Modified Fisher Exact p value, EASE Score. The smaller, the more enriched.

## Sheet: Extended Figure 5f
Gene	ARD: hlh-30(tm1978)/N2 log2(FC)
ins-6	1.00655
ins-7	-0.783858
ins-9	1.34216
ins-10	-0.868448
ins-12	1.2384
ins-14	0.889119
ins-16	1.86134
ins-17	-0.452205
ins-18	-0.646123
ins-20	-3.35948
ins-23	-1.4518
ins-27	-1.50052
ins-28	0.419476
ins-31	-2.32647
ins-33	-1.08227
ins-35	-1.84169
daf-28	1.2232
Gene	Refeeding: hlh-30(tm1978)/N2 log2(FC)
ins-1	0.6772
ins-2	1.44647
ins-4	0.83825
ins-11	2.15689
ins-12	1.52645
ins-16	4.07451
ins-17	0.768608
ins-24	0.827253
ins-27	-1.43635
ins-28	0.78217
daf-28	0.687825
