# Supplementary material for: A TFEB–TGFβ axis systemically regulates diapause, stem cell resilience and protects against a senescence-like state
Source: Nat Aging. 2025 Jun 30;5(7):1340–57. doi: 10.1038/s43587-025-00911-4 (PMC12270908; doi:10.1038/s43587-025-00911-4)
Supplement: Supplementary file 13 — Source data for graphs plotted. [file 43587_2025_911_MOESM13_ESM.xlsx]

## Sheet: Extended Data Figure 6b
	Diapause						Non-diapause
tfeb	-0.3145	1.01279	0.938003	1.04297	1.52723		-0.9863	-0.78696	-0.76132	-0.89026	-0.78166
smad2	-0.89646	0.965422	1.22922	0.59463	1.3723		-0.97647	-1.46854	-0.61979	-0.13379	-0.06652
smad3b	-0.71079	1.489	1.30687	0.533456	0.965697		-1.06741	-1.31081	-0.48383	-0.35301	-0.36917
smad4b	-0.71769	1.71133	0.883062	0.50978	1.0053		-1.22471	-1.27864	-0.55393	-0.23182	-0.10268

## Sheet: Extended Data Figure 6c
	before			3 day			6 day			1 month			no diapause
tfeb	-1.2855	-0.92758	-0.815021	1.08687	0.31477	-0.145146	0.0988781	0.58316	0.534144	2.33599	0.252968	0.811592	-1.02167	-0.897653	-0.9258
smad4(1of3)	0.365924	-0.0004375	0.0395582	-0.259191	-0.531874	-0.429802	-0.546186	-0.395825	-0.497132	2.15695	0.819061	2.11905	-0.733745	-0.884085	-1.22227
smad4(2of3)	-1.07724	-0.992177	-0.800071	0.188427	0.470601	0.545241	0.461662	0.607999	0.552587	2.02766	0.595043	1.00762	-1.17119	-1.23315	-1.183

## Sheet: Extended Data Figure 6d
	Young									Old
	72h Fasting					24h Refeeding				72h Fasting					24h Refeeding
tfeb	0.751595	1.47258	0.816156	-0.52139		-1.39522	0.304377	-0.34686	-1.08124	ns	ns	ns	ns		ns	ns	ns	ns
smad2	0.678411	0.971991	1.22997	0.70228		-0.93328	-0.39926	-1.0088	-1.24131	ns	ns	ns	ns		ns	ns	ns	ns
smad3b	0.64202	1.49198	1.13437	0.203191		-0.74343	-0.90071	-0.91937	-0.90805	0.625212	0.518413	0.13089	1.8034		-0.30374	-1.32381	-1.02052	-0.42985
smad4	1.09553	0.909512	0.742544	0.478194		-0.87079	0.210764	-1.50457	-1.06119	0.701518	1.12264	0.732225	1.08889		-1.17915	-0.57443	-1.03558	-0.85612
